# Supplementary material for: Tracing 25 years of employee agility research: the missing links and future directions
Source: Front Sociol. 2026 Mar 3;11:1735781. doi: 10.3389/fsoc.2026.1735781 (PMC12992060; doi:10.3389/fsoc.2026.1735781)
Supplement: Supplementary file 1 [file Table_1.XLSX]

## Sheet: Sheet1
Year	Articles
2000	3
2001	1
2002	1
2003	0
2004	3
2005	2
2006	0
2007	3
2008	1
2009	2
2010	5
2011	3
2012	4
2013	9
2014	12
2015	6
2016	8
2017	9
2018	11
2019	16
2020	20
2021	39
2022	37
2023	31
2024	42
2025	51
