# Supplementary material for: Tracing 25 years of employee agility research: the missing links and future directions
Source: Front Sociol. 2026 Mar 3;11:1735781. doi: 10.3389/fsoc.2026.1735781 (PMC12992060; doi:10.3389/fsoc.2026.1735781)
Supplement: Supplementary file 2 [file Table_2.XLSX]

## Sheet: Sheet1
Year	MeanTCperArt	N	MeanTCperYear	CitableYears
2000	289.33	3	11.13	26
2001	119	1	4.76	25
2002	159	1	6.62	24
2004	105.67	3	4.8	22
2005	59.5	2	2.83	21
2007	45	3	2.37	19
2008	241	1	13.39	18
2009	36	2	2.12	17
2010	73	5	4.56	16
2011	121.33	3	8.09	15
2012	59.75	4	4.27	14
2013	143.56	9	11.04	13
2014	88.58	12	7.38	12
2015	36.83	6	3.35	11
2016	66.88	8	6.69	10
2017	53.22	9	5.91	9
2018	59	11	7.38	8
2019	36.5	16	5.21	7
2020	40.25	20	6.71	6
2021	27.67	39	5.53	5
2022	23.35	37	5.84	4
2023	11.13	31	3.71	3
2024	3.88	42	1.94	2
2025	2.04	51	2.04	1
