# Supplementary material for: Tracing 25 years of employee agility research: the missing links and future directions
Source: Front Sociol. 2026 Mar 3;11:1735781. doi: 10.3389/fsoc.2026.1735781 (PMC12992060; doi:10.3389/fsoc.2026.1735781)
Supplement: Supplementary file 3 [file Table_3.XLSX]

## Sheet: MostRelSources
Sources	Articles
HUMAN RESOURCE MANAGEMENT	11
FRONTIERS IN PSYCHOLOGY	9
HUMAN RESOURCE DEVELOPMENT QUARTERLY	6
TECHNOLOGICAL FORECASTING AND SOCIAL CHANGE	6
GLOBAL BUSINESS AND ORGANIZATIONAL EXCELLENCE	5
HUMAN RESOURCE MANAGEMENT JOURNAL	5
INTERNATIONAL JOURNAL OF HUMAN RESOURCE MANAGEMENT	5
SUSTAINABILITY	5
IIE TRANSACTIONS	4
JOURNAL OF MANAGEMENT \& ORGANIZATION	4
JOURNAL OF ORGANIZATIONAL CHANGE MANAGEMENT	4
PERSONNEL REVIEW	4
SAGE OPEN	4
APPLIED PSYCHOLOGY-AN INTERNATIONAL REVIEW-PSYCHOLOGIE APPLIQUEE-REVUE INTERNATIONALE	3
BENCHMARKING-AN INTERNATIONAL JOURNAL	3
HUMAN RESOURCE MANAGEMENT REVIEW	3
INFORMATION TECHNOLOGY \& PEOPLE	3
INTERNATIONAL JOURNAL OF AGILE SYSTEMS AND MANAGEMENT	3
INTERNATIONAL JOURNAL OF BUSINESS EXCELLENCE	3
INTERNATIONAL JOURNAL OF PRODUCTIVITY AND PERFORMANCE MANAGEMENT	3
JOURNAL OF HOSPITALITY AND TOURISM MANAGEMENT	3
JOURNAL OF MANAGEMENT	3
MANAGEMENT DECISION	3
ACADEMY OF MANAGEMENT PERSPECTIVES	2
ACADEMY OF STRATEGIC MANAGEMENT JOURNAL	2
ACTA PSYCHOLOGICA	2
ASIA PACIFIC JOURNAL OF HUMAN RESOURCES	2
ASIA PACIFIC MANAGEMENT REVIEW	2
ASIAN SOCIAL SCIENCE	2
BEHAVIOUR \& INFORMATION TECHNOLOGY	2
BMC PSYCHOLOGY	2
COGENT BUSINESS \& MANAGEMENT	2
CURRENT PSYCHOLOGY	2
EVIDENCE-BASED HRM-A GLOBAL FORUM FOR EMPIRICAL SCHOLARSHIP	2
GEDRAG \& ORGANISATIE	2
HIGHER EDUCATION SKILLS AND WORK-BASED LEARNING	2
INDUSTRIAL AND ORGANIZATIONAL PSYCHOLOGY-PERSPECTIVES ON SCIENCE AND PRACTICE	2
INTERNATIONAL JOURNAL OF ENERGY SECTOR MANAGEMENT	2
INTERNATIONAL JOURNAL OF ORGANIZATIONAL ANALYSIS	2
INTERNET RESEARCH	2
JOURNAL OF APPLIED RESEARCH IN HIGHER EDUCATION	2
JOURNAL OF BUSINESS AND PSYCHOLOGY	2
JOURNAL OF HOSPITALITY AND TOURISM INSIGHTS	2
JOURNAL OF KNOWLEDGE MANAGEMENT	2
JOURNAL OF MANAGEMENT STUDIES	2
JOURNAL OF MANAGERIAL PSYCHOLOGY	2
JOURNAL OF MODELLING IN MANAGEMENT	2
JOURNAL OF ORGANIZATIONAL BEHAVIOR	2
JOURNAL OF VOCATIONAL BEHAVIOR	2
MANAGEMENT RESEARCH REVIEW	2
PSYCHOLOGICAL STUDIES	2
SA JOURNAL OF HUMAN RESOURCE MANAGEMENT	2
SA JOURNAL OF INDUSTRIAL PSYCHOLOGY	2
SOCIAL BEHAVIOR AND PERSONALITY	2
TECHNOLOGY IN SOCIETY	2
UNCERTAIN SUPPLY CHAIN MANAGEMENT	2
ACADEMY OF MANAGEMENT EXECUTIVE	1
ADMINISTRATIVE SCIENCES	1
ADULT EDUCATION AND VOCATIONAL TRAINING IN THE DIGITAL AGE	1
ADVANCES IN SCIENCE, TECHNOLOGY AND ENGINEERING SYSTEMS	1
APPLIED SCIENCES-BASEL	1
ASIA-PACIFIC JOURNAL OF BUSINESS ADMINISTRATION	1
ASIAN BUSINESS \& MANAGEMENT	1
AUSTRALASIAN MARKETING JOURNAL	1
BIOANALYSIS	1
BMC MEDICAL EDUCATION	1
BMC NURSING	1
BRQ-BUSINESS RESEARCH QUARTERLY	1
BUILDINGS	1
BUSINESS HORIZONS	1
CANADIAN JOURNAL OF ADMINISTRATIVE SCIENCES-REVUE CANADIENNE DES SCIENCES DE L ADMINISTRATION	1
CAREER DEVELOPMENT INTERNATIONAL	1
COGENT SOCIAL SCIENCES	1
DISCOVER SUSTAINABILITY	1
DISCRETE DYNAMICS IN NATURE AND SOCIETY	1
EFFECT OF INFORMATION TECHNOLOGY ON BUSINESS AND MARKETING INTELLIGENCE SYSTEMS	1
ELECTRONIC JOURNAL OF KNOWLEDGE MANAGEMENT	1
EMPLOYEE RELATIONS	1
EMPLOYEE RESPONSIBILITIES AND RIGHTS JOURNAL	1
EQUALITY, DIVERSITY AND INCLUSION	1
ESPACIOS	1
EUROPEAN JOURNAL OF MANAGEMENT AND BUSINESS ECONOMICS	1
EUROPEAN JOURNAL OF PSYCHOLOGICAL ASSESSMENT	1
EUROPEAN JOURNAL OF SOCIAL SCIENCES	1
EUROPEAN JOURNAL OF TOURISM HOSPITALITY AND RECREATION	1
EUROPEAN MANAGEMENT JOURNAL	1
FUTURE INTERNET	1
GEDRAG EN ORGANISATIE	1
GERMAN JOURNAL OF HUMAN RESOURCE MANAGEMENT-ZEITSCHRIFT FUR PERSONALFORSCHUNG	1
GLOBAL JOURNAL OF FLEXIBLE SYSTEMS MANAGEMENT	1
GLOBAL KNOWLEDGE MEMORY AND COMMUNICATION	1
HEALTH SERVICES INSIGHTS	1
HELIYON	1
HUMAN RELATIONS	1
HUMAN SYSTEMS MANAGEMENT	1
HUMANITIES \& SOCIAL SCIENCES COMMUNICATIONS	1
HUMOR-INTERNATIONAL JOURNAL OF HUMOR RESEARCH	1
ICIC EXPRESS LETTERS	1
IEEE ACCESS	1
IEEE TRANSACTIONS ON ENGINEERING MANAGEMENT	1
INDUSTRIAL AND COMMERCIAL TRAINING	1
INNOVAR	1
INTERDISCIPLINARY JOURNAL OF INFORMATION, KNOWLEDGE, AND MANAGEMENT	1
INTERNATIONAL JOURNAL OF ACCOUNTING INFORMATION SYSTEMS	1
INTERNATIONAL JOURNAL OF BANK MARKETING	1
INTERNATIONAL JOURNAL OF BUSINESS PERFORMANCE MANAGEMENT	1
INTERNATIONAL JOURNAL OF BUSINESS SCIENCE AND APPLIED MANAGEMENT	1
INTERNATIONAL JOURNAL OF COMPUTER INTEGRATED MANUFACTURING	1
INTERNATIONAL JOURNAL OF CONTEMPORARY HOSPITALITY MANAGEMENT	1
INTERNATIONAL JOURNAL OF ECONOMICS AND MANAGEMENT	1
INTERNATIONAL JOURNAL OF ENTREPRENEURSHIP AND INNOVATION	1
INTERNATIONAL JOURNAL OF EVIDENCE BASED COACHING \& MENTORING	1
INTERNATIONAL JOURNAL OF HEALTHCARE MANAGEMENT	1
INTERNATIONAL JOURNAL OF HUMAN CAPITAL AND INFORMATION TECHNOLOGY PROFESSIONALS	1
INTERNATIONAL JOURNAL OF INDIAN CULTURE AND BUSINESS MANAGEMENT	1
INTERNATIONAL JOURNAL OF INDUSTRIAL ERGONOMICS	1
INTERNATIONAL JOURNAL OF INFORMATION MANAGEMENT	1
INTERNATIONAL JOURNAL OF INNOVATION AND TECHNOLOGY MANAGEMENT	1
INTERNATIONAL JOURNAL OF INTELLIGENCE AND COUNTERINTELLIGENCE	1
INTERNATIONAL JOURNAL OF INTELLIGENT ENTERPRISE	1
INTERNATIONAL JOURNAL OF MANAGEMENT IN EDUCATION	1
INTERNATIONAL JOURNAL OF MANAGING PROJECTS IN BUSINESS	1
INTERNATIONAL JOURNAL OF MANPOWER	1
INTERNATIONAL JOURNAL OF PROCESS MANAGEMENT AND BENCHMARKING	1
INTERNATIONAL JOURNAL OF PRODUCTION ECONOMICS	1
INTERNATIONAL JOURNAL OF PRODUCTION RESEARCH	1
INTERNATIONAL JOURNAL OF PRODUCTIVITY AND QUALITY MANAGEMENT	1
INTERNATIONAL JOURNAL OF PUBLIC SECTOR MANAGEMENT	1
INTERNATIONAL JOURNAL OF RECENT TECHNOLOGY AND ENGINEERING	1
INTERNATIONAL JOURNAL OF SERVICES AND OPERATIONS MANAGEMENT	1
INTERNATIONAL JOURNAL OF TECHNOLOGICAL LEARNING, INNOVATION AND DEVELOPMENT	1
JOURNAL OF ADVANCED RESEARCH IN DYNAMICAL AND CONTROL SYSTEMS	1
JOURNAL OF APPLIED BEHAVIORAL SCIENCE	1
JOURNAL OF APPLIED STRUCTURAL EQUATION MODELING	1
JOURNAL OF BEHAVIORAL SCIENCE	1
JOURNAL OF BUSINESS RESEARCH	1
JOURNAL OF COMPUTER INFORMATION SYSTEMS	1
JOURNAL OF DATABASE MANAGEMENT	1
JOURNAL OF ECOHUMANISM	1
JOURNAL OF ENTERPRISE INFORMATION MANAGEMENT	1
JOURNAL OF ETA MARITIME SCIENCE	1
JOURNAL OF GLOBAL INFORMATION MANAGEMENT	1
JOURNAL OF HUMAN BEHAVIOR IN THE SOCIAL ENVIRONMENT	1
JOURNAL OF INFORMATION TECHNOLOGY	1
JOURNAL OF INFORMATION TECHNOLOGY MANAGEMENT	1
JOURNAL OF INNOVATION AND ENTREPRENEURSHIP	1
JOURNAL OF LEADERSHIP \& ORGANIZATIONAL STUDIES	1
JOURNAL OF MANAGEMENT DEVELOPMENT	1
JOURNAL OF MULTIDISCIPLINARY IN SOCIAL SCIENCES	1
JOURNAL OF OCCUPATIONAL AND ORGANIZATIONAL PSYCHOLOGY	1
JOURNAL OF OPEN INNOVATION: TECHNOLOGY, MARKET, AND COMPLEXITY	1
JOURNAL OF OPERATIONS MANAGEMENT	1
JOURNAL OF PERSONAL SELLING AND SALES MANAGEMENT	1
JOURNAL OF PUBLIC AFFAIRS	1
JOURNAL OF RELIGION \& HEALTH	1
JOURNAL OF RETAILING AND CONSUMER SERVICES	1
JOURNAL OF SCIENCE AND TECHNOLOGY POLICY MANAGEMENT	1
JOURNAL OF SERVICE RESEARCH	1
JOURNAL OF SMALL BUSINESS MANAGEMENT	1
JOURNAL OF WIRELESS MOBILE NETWORKS, UBIQUITOUS COMPUTING, AND DEPENDABLE APPLICATIONS	1
JOURNAL OF WORKPLACE LEARNING	1
JURNAL PENGUKURAN PSIKOLOGI DAN PENDIDIKAN INDONESIA	1
KNOWLEDGE MANAGEMENT RESEARCH \& PRACTICE	1
LEADERSHIP QUARTERLY	1
LEADERSHIP \& ORGANIZATION DEVELOPMENT JOURNAL	1
MAN IN INDIA	1
MANAGEMENT AND LABOUR STUDIES	1
MANAGEMENT REVIEW QUARTERLY	1
MANAGEMENT SCIENCE	1
MEASURING BUSINESS EXCELLENCE	1
MIDDLE EAST JOURNAL OF MANAGEMENT	1
MIS QUARTERLY EXECUTIVE	1
M\&SOM-MANUFACTURING \& SERVICE OPERATIONS MANAGEMENT	1
NAVAL RESEARCH LOGISTICS	1
NEW TECHNOLOGY, WORK AND EMPLOYMENT	1
NORDIC JOURNAL OF WORKING LIFE STUDIES	1
NURSING INQUIRY	1
NURSING REPORTS	1
ON THE HORIZON	1
ORGANIZATION MANAGEMENT JOURNAL	1
ORGANIZATIONAL CULTURES	1
PACIFIC BUSINESS REVIEW INTERNATIONAL	1
PAPER ASIA	1
PERSONALITY AND INDIVIDUAL DIFFERENCES	1
PRABANDHAN: INDIAN JOURNAL OF MANAGEMENT	1
PROBLEMS AND PERSPECTIVES IN MANAGEMENT	1
PRODUCTION AND MANUFACTURING RESEARCH-AN OPEN ACCESS JOURNAL	1
PSIKOHUMANIORA	1
PSYCHOLOGICAL REPORTS	1
PSYCHOLOGY OF ORGANIZATIONAL CHANGE: VIEWING CHANGE FROM THE EMPLOYEE'S PERSPECTIVE	1
PSYCHOLOGY RESEARCH AND BEHAVIOR MANAGEMENT	1
PUBLIC ADMINISTRATION QUARTERLY	1
PUBLIC ORGANIZATION REVIEW	1
QUALITY-ACCESS TO SUCCESS	1
RESEARCH JOURNAL OF APPLIED SCIENCES, ENGINEERING AND TECHNOLOGY	1
RESEARCH POLICY	1
REVIEW OF MANAGERIAL SCIENCE	1
SELF-MANAGEMENT, ENTREPRENEURIAL CULTURE, AND ECONOMY 4.0: A CONTEMPORARY APPROACH TO ORGANIZATIONAL THEORY DEVELOPMENT	1
SERVICES MARKETING QUARTERLY	1
SOUTH EAST ASIAN JOURNAL OF MANAGEMENT	1
STRESS AND HEALTH	1
SUPPLY CHAIN FORUM	1
TECHNOLOGY ANALYSIS \& STRATEGIC MANAGEMENT	1
TECHNOVATION	1
TELEMATICS AND INFORMATICS	1
TOURISM MANAGEMENT PERSPECTIVES	1
WORK AND STRESS	1

## Sheet: MostRelAuthors
Authors	Articles	Articles Fractionalized
PITAFI A	16	5.6
MUDULI A	9	5.33333
MEKOTH N	8	4
SONY M	8	4
SURESH M	5	2.5
VAN D K	5	4
HOPP W	4	1.2
KANWAL S	4	1.03333
RASHEED M	4	1.25
SANDERS K	4	1.66667
AGGARWAL V	3	1.5
ALAVI S	3	1.75
BAKKER A	3	0.95
BORN M	3	0.916667
GOUDA G	3	1.5
JANANI M	3	1.5
KHAN M	3	0.95
KIM S	3	1.75
KRAUS S	3	0.67619
MENON S	3	1.5
PANDA P	3	1.5
PETERMANN M	3	1.5
REN M	3	0.95
SINGH P	3	1.5
STANLEY D	3	1.5
TIWARI B	3	1.5
VAN O M	3	1
VIJAYALAKSHMI V	3	1.5
WANG Z	3	1
WRIGHT P	3	1.25
ZACHER H	3	1.5
ATHAMNEH M	2	1
BEDNALL T	2	0.833333
BINYAMIN G	2	1
BOON C	2	0.7
CAI Z	2	0.583333
CHEN C	2	0.75
CHEN S	2	0.833333
CHEN Y	2	0.833333
CHOTIA V	2	0.416667
CHOUDHURY A	2	1
DANESHMANDI F	2	0.533333
DAVILA A	2	0.342857
DEMEROUTI E	2	0.583333
DI V F	2	0.416667
EHRNROOTH M	2	0.75
FACHRUNNISA O	2	0.75
FESTING M	2	1
FIGUEIREDO R	2	0.416667
GEL E	2	0.666667
GHOSH S	2	0.833333
GUAN X	2	0.583333
GUPTA P	2	0.7
HALIM H	2	0.666667
HESSARI H	2	0.533333
HU B	2	0.583333
HUAN T	2	0.583333
IRAVANI S	2	0.7
ISLAM N	2	0.45
JAIS J	2	1
JEYARAJ A	2	0.583333
KATARIA A	2	1
KATOU A	2	0.583333
LEE M	2	0.583333
LIM Y	2	0.666667
LIN X	2	0.45
LIU C	2	0.583333
LIU H	2	0.583333
LIU J	2	0.666667
MADEN-EYIUSTA C	2	0.833333
MAO Y	2	0.583333
MCCUNE S A	2	0.583333
MISHRA S	2	0.416667
MOTWANI J	2	1
MUTHUVELOO R	2	0.5
PANDITA D	2	0.833333
PARK S	2	1
QUANSAH P	2	0.416667
RAMAYAH T	2	0.666667
RASTOGI S	2	0.833333
REIO T	2	1
SAWHNEY R	2	1.5
SINGH S	2	0.666667
SOLIMAN M	2	0.416667
SRIGOURI V	2	1
SUN Y	2	0.583333
THOMAS A	2	0.625
TRUDEL J	2	1
ULLAH R	2	0.5
VARSHNEY D	2	1
VARSHNEY N	2	1
WANG H	2	0.47619
WANG X	2	0.583333
XIE L	2	0.583333
XU Y	2	0.583333
YANG C	2	0.35
YANG H	2	0.833333
YANG Y	2	0.5
ZAINAL S	2	0.666667
ZHANG L	2	0.392857
ZHU M	2	0.583333
ZHU Y	2	0.5
ABABNEH R	1	0.111111
ABBERLEY	1	0.142857
ABD W D	1	0.25
ABRISHAMKAR M	1	0.333333
ABSAH Y	1	0.25
ABUBAKAR Y	1	0.333333
ADITYAJI R	1	0.2
AHLSTROM B	1	0.333333
AHMED	1	0.166667
AHMED S	1	0.25
AHMIĆ A	1	0.5
AJGAONKAR S	1	0.333333
AKRAM U	1	0.333333
AKYUEREK S	1	0.333333
AL F A	1	0.2
AL-ARMETI I	1	0.111111
AL-AZZAM M	1	0.111111
AL-FAOURI A	1	0.25
AL-HAWARY S	1	0.111111
AL-JUBARI I	1	0.333333
AL-KASASBEH	1	0.25
AL-NSOUR M	1	0.25
ALABOOD A	1	0.5
ALBISHRI N	1	0.166667
ALEGRE J	1	0.333333
ALEJO-REYES A	1	0.333333
ALEXANDER A	1	0.166667
ALFES K	1	0.2
ALI A	1	0.2
ALI M	1	0.2
ALI T V	1	0.166667
ALIKAJ A	1	0.333333
ALIYYAH I	1	0.1
ALKHAWALDEH	1	0.111111
ALKHODARY D	1	1
ALMAHAMID S	1	0.333333
ALMAHMEED G	1	0.5
ALPARSLAN S	1	0.5
ALSENANY S	1	0.142857
ALSHURIDEH M	1	0.111111
ALVIANI D	1	0.2
ALZEIBY E	1	0.2
AMEGBE H	1	0.25
AMIR M	1	0.5
AMIRUL S	1	0.1
ANGELES L M	1	0.333333
ANGGORO I	1	0.2
ANGGORO W	1	0.2
ANN A	1	0.2
ANOUZE A	1	0.333333
ANSAR R	1	0.1
ARAYA-CASTILLO L	1	0.2
ARBOH F	1	0.166667
ARENDSE N	1	0.333333
AREVSHATIAN L	1	0.2
AROVA M	1	0.166667
ASADI S	1	0.25
ASAL M	1	0.142857
ASARI M	1	0.333333
ASGHAR J	1	0.333333
ASHGAN A A	1	0.2
ATTA	1	0.142857
ATTRI R	1	0.2
AUST I	1	0.333333
AWAN M	1	0.166667
AWWAD A	1	0.333333
AYUB M	1	0.1
AZARIANPOUR M	1	0.166667
BAI A	1	0.333333
BAILEY	1	0.2
BAIRD K	1	0.333333
BAL P	1	0.5
BANKS G	1	0.142857
BAO Y	1	0.25
BARASA L	1	1
BARNER-RASMUSSEN W	1	0.25
BARROCA L	1	0.25
BARUCH Y	1	0.333333
BASAHEL S	1	0.2
BASERA V	1	0.2
BASHIR T	1	0.166667
BASROWI B	1	0.1
BATAINEH M	1	0.166667
BATCHELOR J	1	0.142857
BECHTOLDT M	1	1
BECKER N	1	0.2
BELAUSTEGUIGOITIA I	1	0.5
BELL S	1	0.5
BELTRAN-MARTIN I	1	0.5
BELTRÁN-MARTÍN I	1	0.25
BENLI F	1	0.25
BHAWNA B	1	0.333333
BI Y	1	0.25
BIBU N	1	0.2
BIEMANN T	1	0.333333
BJORCK V	1	0.333333
BJORKMAN I	1	0.5
BLACKMAN D	1	0.2
BLAIR B	1	0.333333
BLUMENFELD D	1	0.333333
BOADA-GRAU J	1	0.2
BOADU B	1	0.166667
BONNER N	1	0.2
BOROVSKIKH N	1	0.5
BOS-NEHLES A	1	0.333333
BOSELIE P	1	0.2
BOU-LLUSAR J	1	0.25
BOUTERAA M	1	0.1
BOXALL P	1	0.2
BRAUN T	1	0.25
BRENDER-ILAN Y	1	0.5
BREU K	1	0.25
BRIDGER D	1	0.25
BROD T	1	0.125
BRUNING P	1	0.5
BUDHWAR P	1	0.333333
BUICK F	1	0.2
BUSCH P	1	0.2
CAMPBELL D	1	1
CAMPION M	1	0.5
CAN U	1	0.333333
CAO M	1	0.333333
CAO Y	1	0.2
CARLOS B J	1	0.5
CARMELI A	1	0.5
CASPER W	1	0.25
CATHERINE C	1	0.2
CERNE M	1	0.333333
CHAHARTANGI F	1	0.5
CHAKRABORTY D	1	0.333333
CHALUTZ-BEN G H	1	1
CHATTERJEE S	1	0.166667
CHAU R	1	0.166667
CHAUDHURI R	1	0.166667
CHAUDHURY S	1	0.333333
CHEBAT J	1	0.5
CHEKIMA B	1	0.1
CHEN	1	0.1
CHEN T	1	0.25
CHENG C	1	0.2
CHENG M	1	0.2
CHEUNG G	1	0.2
CHHATOI B	1	0.333333
CHIANGPHAN N	1	0.5
CHITRA A	1	0.2
CHONG Y	1	0.5
CHONKO L	1	0.5
CHOW I	1	1
CIAMBOTTI M	1	0.25
COLIMORO L	1	0.125
CONTRERAS-BARRAZA N	1	0.166667
CONWAY E	1	0.2
COOPER B	1	0.2
COX J	1	0.2
CRISTACHE N	1	0.2
CUI Z	1	0.1
CULLEN K	1	0.25
DA C R	1	0.2
DAJANI D	1	0.2
DAS K	1	0.333333
DAVID E	1	0.2
DAVIDOVITZ J	1	0.5
DE B T	1	0.2
DE C D	1	0.5
DE L A	1	0.5
DE L J	1	0.333333
DECMAN V	1	0.142857
DEMUTH R	1	0.25
DEN H D	1	0.2
DHARA S	1	0.333333
DHIR A	1	0.25
DIAS	1	0.2
DIMITRIOS M D	1	0.25
DIONISIO R	1	0.166667
DRIES N	1	0.25
DUGGAL H	1	0.125
DURST S	1	0.2
DUTTA S	1	0.125
DWIATMADJA C	1	0.25
EDE L	1	0.5
EDWARDS B	1	0.25
EILERS K	1	0.333333
EKUMAH C	1	0.166667
EL R G	1	0.2
EL-SAYED A	1	0.142857
ELBANNA S	1	0.333333
ELEMBILASSERY V	1	0.333333
ELHAM E	1	0.2
ERDIL O	1	0.333333
ESCRIG-TENA A	1	0.25
ESSENS P	1	0.2
ESSMAN S	1	0.5
FABEIL N	1	0.1
FARH J	1	0.2
FIANO F	1	0.2
FLOOD	1	0.2
FOLI S	1	0.2
FOOK L	1	0.1
FORSTEN-ASTIKAINEN R	1	0.333333
FRANCO C	1	0.5
GARDNER D	1	0.2
GAUGER F	1	0.333333
GELENS J	1	0.25
GHAFOOR M	1	0.25
GHANEM	1	0.2
GHASEMI M	1	0.166667
GIAMPAOLI D	1	0.25
GOGOLL J	1	0.166667
GONZALEZ V	1	0.166667
GONÇALVES R	1	0.2
GOSWAMI M	1	0.5
GOTLIB M	1	0.25
GOWER K	1	0.142857
GREGORY P	1	0.25
GRIFFIN B	1	0.5
GU Q	1	0.5
GUE K	1	0.25
GUEST D	1	0.333333
GUNN G	1	0.142857
GÖSSLING T	1	0.333333
HALMEN E	1	0.333333
HAMMOND-COLLINS K	1	0.333333
HANDAYANI S	1	0.25
HANU C	1	0.25
HAO F	1	0.2
HAO J	1	0.25
HARATI M	1	0.166667
HARSCH K	1	0.5
HASANY N	1	0.25
HAU N L H	1	0.333333
HAYES B	1	0.25
HEIDT L	1	0.333333
HEILMANN P	1	0.333333
HELMI A	1	0.2
HELMUT H	1	0.2
HEMINGWAY C	1	0.25
HENK T H	1	0.25
HERLINA M	1	0.166667
HERNAUS T	1	0.333333
HEYDARBEIGI S	1	0.2
HILMIANA S	1	0.2
HOANG T	1	0.5
HOFMANS J	1	0.25
HOGLUND M	1	1
HUANG G	1	0.2
HUANG Q	1	0.25
HUANG X	1	0.166667
HUSSAIN I	1	0.166667
HUSSAIN S	1	0.5
HUTCHISON	1	0.2
HUTOMO A	1	0.1
IFTIKHAR I	1	0.2
INDRIASTUTI D	1	0.5
INMAN R	1	0.333333
IQBAL N	1	0.25
ISHA A	1	0.166667
ISLAM	1	0.166667
ISLAM T	1	0.25
ITENG R	1	0.333333
IZQUIERDO I	1	0.166667
JAAP J	1	0.2
JAGER S	1	0.333333
JAGER-VAN V S	1	0.25
JAMES. T C J	1	0.2
JAN G	1	0.25
JANNAH S	1	1
JAVAD H M	1	0.333333
JAYA Y	1	0.25
JENA A	1	0.5
JENA L	1	0.333333
JENKINS M	1	0.333333
JHA I	1	0.333333
JHA J	1	0.2
JIN C	1	0.25
JINDAL D	1	0.2
JONES E	1	0.5
JORDAN W	1	0.333333
JR. E	1	0.142857
JUNAIDI A	1	0.1
JUNÇA S A	1	0.5
KACIANKA S	1	0.166667
KAIHATU T	1	0.2
KAKAR A	1	0.2
KAKU I	1	0.25
KALALDEH T	1	0.333333
KALSHOVEN K	1	0.5
KAMINAKIS K	1	0.333333
KANBACH D	1	0.333333
KANG E	1	0.5
KARIM M	1	0.1
KARIM R	1	0.333333
KARIMIAN Z	1	0.5
KARWOWSKI W	1	0.5
KATHAMUTHU K	1	0.333333
KAUR P	1	0.166667
KAUSHAL O	1	0.333333
KEE Y	1	0.25
KEHOE R	1	0.5
KEREKES N	1	0.333333
KHAN A	1	0.5
KHAN J	1	0.166667
KHATRI P	1	0.125
KHATTAK M	1	0.25
KHATTAK S	1	0.2
KIANI A	1	0.5
KILICALP M	1	0.333333
KIM T	1	0.2
KIPERVAR E	1	0.5
KLEIN H	1	0.333333
KLOUTSINIOTIS P	1	0.25
KOCOT D	1	0.333333
KOLLIAS P	1	0.5
KORANTWI-BARIMAH J	1	0.2
KORFF J	1	0.333333
KOSTOPOULOS G	1	0.333333
KOVESHNIKOV A	1	0.25
KRAUSERT A	1	1
KRCMAR	1	0.2
KRISHNAMURTHY V	1	0.5
KULANGARA N	1	0.2
KULTALAHTI S	1	0.333333
KUMAR A	1	0.166667
KUMAR G	1	0.5
KUMARI	1	0.125
KUMI E	1	0.2
KUMI-RICHARDSON E	1	0.2
KUNDI Y	1	0.333333
LADA S	1	0.1
LAI H	1	0.25
LAI Y	1	0.25
LALIC D	1	0.166667
LAMSALI H	1	0.333333
LANDINI F	1	0.5
LASMY L	1	0.166667
LATUKISMO T	1	0.5
LAU S	1	0.25
LE B P	1	0.333333
LE Q	1	0.5
LEASK C	1	0.5
LEE C	1	0.2
LEE H	1	0.25
LEE L	1	0.142857
LEIMEISTER J	1	0.333333
LEONG A	1	0.1
LI B	1	0.142857
LI H	1	0.25
LI L	1	0.25
LI M	1	0.25
LI Y	1	0.333333
LIAO J	1	0.25
LIAO S	1	0.25
LIEGL S	1	0.142857
LIEN	1	0.2
LIU L	1	0.333333
LODORFOS G	1	0.333333
LOH J	1	0.5
LOPEZ-CABRALES A	1	0.333333
LOPEZ-FERNANDEZ M	1	0.333333
LOVELACE K	1	0.5
LU H	1	0.333333
LUBART T	1	0.25
LUQMAN A	1	0.166667
LV M	1	0.142857
MA L	1	0.2
MACIASZCZYK M	1	0.333333
MAHGOUB S	1	0.5
MAHTO R	1	0.142857
MAN W M	1	0.1
MANOJ M	1	0.5
MARAN T	1	0.142857
MARDIAN T	1	0.1
MARDIHARINI M	1	0.1
MARIA J M	1	0.166667
MARVIANTO R	1	0.2
MASHAYEKHIKHI M	1	0.25
MASOOD F	1	0.333333
MATIS C	1	0.2
MATTILA A	1	0.1
MAZARI E	1	0.25
MCADAMS A	1	0.333333
MCDERMOTT A	1	0.2
MEIJERINK J	1	0.333333
MELHEM Y	1	0.111111
MENG L	1	0.333333
MENSAH P	1	0.25
MERRIGAN M	1	0.5
MESSERSMITH J	1	0.5
MEULDERS M	1	0.5
MEYER J	1	0.5
MEYERS M	1	1
MIAO R	1	0.2
MIHAIL	1	0.25
MINYU G	1	0.25
MITRA J	1	0.333333
MODER	1	0.142857
MOGHADDAM R	1	0.166667
MOH'D S	1	0.25
MOHAMED H R M	1	0.142857
MOHAMMAD A	1	0.111111
MOHAMMAD I G M	1	0.111111
MOHAMMED M M	1	0.25
MOHAMMEDISMAIL S	1	0.5
MOHD M	1	0.166667
MOLEN H	1	0.333333
MORAGA-FLORES H	1	0.2
MOREIRA P	1	0.142857
MOSBAH A	1	0.333333
MUGABLEH M	1	0.166667
MUHAMAD N	1	0.25
MUIZU W	1	0.2
MUKHOPADHYAY S	1	0.333333
MULIA R	1	0.333333
MUNTEANU A	1	0.2
MÜCELDILI B	1	0.333333
NADARAJAH D	1	0.333333
NAIM M	1	0.333333
NAJI G	1	0.166667
NAKIBOGLU M	1	0.333333
NARAYANA R T	1	0.5
NASTASE M	1	0.2
NAZRUL N	1	0.166667
NEELAM N	1	0.333333
NEMBHARD D	1	0.5
NERUR S	1	0.2
NEVES P	1	0.5
NGUYEN T	1	0.333333
NIATI A	1	0.25
NIDA-RUEMELIN J	1	0.166667
NIE Q	1	0.25
NIGAM N	1	0.2
NING W	1	0.333333
NISAR A	1	0.166667
NIU X	1	0.2
NIVEDHITHA K	1	1
NOERMIJATI N	1	0.25
NOURI Z	1	0.166667
NUGROHO A	1	0.2
NUGROHO I	1	0.1
O'BOYLE	1	0.142857
OBENG A	1	0.25
OGBONNAYA C	1	0.5
OKTAVIO A	1	0.2
OLIVARES-BRITO C	1	0.2
OLIVEIRA A	1	0.166667
OROZCO F	1	0.333333
OSEI H	1	0.2
OTHMAN A	1	0.142857
O’DONNELL M	1	0.2
O’FLYNN J	1	0.2
PAAUWE	1	0.2
PABARJA	1	0.2
PAK J	1	0.25
PAL D	1	0.333333
PALLAVI P	1	0.166667
PANDA D	1	1
PANDA S	1	1
PANDYA G	1	0.5
PARENT J	1	0.5
PATEL C	1	0.333333
PATEL S	1	0.5
PATIL M	1	0.5
PATRICK C P	1	0.2
PATÃO C	1	0.2
PAUL M	1	0.333333
PAULIN D	1	0.5
PEPERMANS R	1	0.25
PERAL S	1	0.5
PEREIRA L	1	0.2
PETERS C	1	0.333333
PETERS P	1	0.2
PETROU P	1	0.5
PFLUEGLER C	1	0.2
PFNUR A	1	0.333333
PIERCE J	1	0.2
PING T	1	0.333333
PINGLE S	1	0.333333
PINTO D	1	0.5
PITAFI S	1	0.333333
POLLACK J	1	0.142857
POUTSMA E	1	0.2
PRAKASH R	1	0.2
PREETI P	1	0.125
PRETSCHNER	1	0.166667
PRIETO L	1	0.5
PRZULJ D	1	0.166667
PUTRA Y	1	0.25
QIAN J	1	0.166667
QIN R	1	0.5
QUINOA-PINEIRO L	1	0.333333
QURESHI T	1	1
QURRAHTULAIN K	1	0.166667
RABIUL M	1	0.333333
RADDATZ P	1	1
RAHARDJA E	1	0.25
RAMADAN R	1	0.142857
RANTAKEISU U	1	0.5
RASCHKE R	1	1
REN S	1	0.333333
REYES-CORNEJO P	1	0.2
RINK F	1	0.2
ROBBERTS J	1	0.2
ROBERT R	1	0.2
ROCA-PUIG V	1	0.25
RODRIGUES R	1	0.333333
ROFIATY R	1	0.25
ROMERO-FERNANDEZ P	1	0.333333
ROMO R	1	0.333333
ROUSSEAU D	1	0.2
RUGGUNAN S	1	0.5
SABU V	1	0.5
SACKEY B	1	0.166667
SAEED I	1	0.166667
SAHAI S	1	0.333333
SAHOO K	1	0.333333
SAHOO S	1	0.333333
SAHORE N	1	0.166667
SALAS-VALLINA A	1	0.333333
SALEEM M	1	0.166667
SALEH A	1	0.5
SALEM S	1	0.333333
SALIH A	1	0.5
SALMEN K	1	0.5
SALTORATO P	1	0.5
SAMEER S	1	1
SANKAR M	1	0.2
SANTRA A	1	0.333333
SAPTANA S	1	0.1
SAPUTRA N	1	0.333333
SARI E	1	0.333333
SARI R	1	0.25
SARKAR S	1	0.333333
SAROSO H	1	0.166667
SASONGKO G	1	0.25
SAYYADI-TOORANLOO H	1	0.2
SCHAUFELI W	1	0.25
SCHYNS B	1	0.333333
SEBASTIAN S	1	0.142857
SEERS A	1	0.142857
SENCHULAKSHMI D	1	0.2
SENTHILKUMAR K	1	0.2
SGRÒ F	1	0.25
SHAHID M	1	0.25
SHAHSAVARI-POUR N	1	0.2
SHAHZAD I	1	0.25
SHAKEEL S	1	0.166667
SHANKAR R	1	0.333333
SHANTI I	1	0.25
SHANTZ A	1	0.2
SHARMA K	1	0.2
SHARMA S	1	0.333333
SHARP H	1	0.25
SHEA T	1	0.2
SHEREHIY B	1	0.5
SHIRANI B	1	0.25
SHORT A	1	0.5
SHOU B	1	0.2
SIAHAAN E	1	0.25
SIGALA M	1	0.333333
SIM B	1	0.333333
SINGHAL A	1	0.2
SINHA R	1	0.166667
SIROJUZILAM S	1	0.25
SKERHAKOVA	1	0.166667
SKERLAVAJ M	1	0.333333
SMITH	1	0.2
SMITH C	1	0.5
SMITH T	1	0.5
SODIKIN M	1	0.25
SOHRABI R	1	0.333333
SOLBERG E	1	0.5
SOLOMON S	1	0.2
SOOMRO H	1	0.5
SOOMRO M	1	0.5
SOTI A	1	0.333333
SOUSA	1	0.166667
SOUSA M	1	0.25
SOWJANYA S	1	0.5
SRINIVASAN T	1	1
SRIVASTAVA	1	0.166667
SRIVASTAVA S	1	0.5
STANDEN P	1	0.5
STEAD N	1	0.2
STEFANOVIC D	1	0.166667
STEIJN B	1	0.5
STEPHEN S	1	0.2
STORME M	1	0.25
STRATHERN M	1	0.25
SU S	1	0.333333
SU Y	1	0.333333
SUAR D	1	0.333333
SUDRAJAT D	1	0.166667
SUHARNOMO S	1	0.25
SUHARTI L	1	0.25
SULEYMAN O	1	0.25
SULTAN M	1	0.5
SUMMERFIELD S	1	0.142857
SUMUKADAS N	1	0.5
SUN S	1	0.25
SUN Z	1	0.1
SUNARYO S	1	0.25
SUTOTO A	1	0.1
SYAHCHARI D	1	0.166667
SYAKINA D	1	0.1
SYAMSIR S	1	0.333333
TALUKDER M	1	0.5
TALWAR S	1	0.166667
TAMTAM F	1	0.5
TAN F	1	0.333333
TANG C	1	0.25
TANG H	1	0.142857
TARAN O	1	0.25
TATAR B	1	0.333333
TAVASOLI H	1	0.166667
TAWFIK A	1	0.5
TEJ J	1	0.166667
TEKIN E	1	0.333333
TENG	1	0.2
TENG H	1	0.5
TESSARINI J G	1	0.5
THANI F	1	0.25
THAYYIB P	1	0.5
THUN S	1	0.5
THUY N P T	1	0.333333
TIJDENS K	1	0.5
TORKA N	1	0.333333
TORNROOS M	1	0.25
TOURABI A	1	0.5
TRAM-ANH N P T	1	0.333333
TUCKEY M	1	0.333333
TUREK D	1	0.333333
UDIN U	1	0.25
UDOD S	1	0.333333
ULLAH U	1	0.25
UTOMO F	1	0.5
VAGAS M	1	0.166667
VAN D B H	1	0.2
VAN D H B	1	0.2
VAN D H M	1	0.25
VAN D M	1	0.25
VAN D M H	1	0.333333
VAN D V G	1	0.2
VAPIWALA F	1	0.333333
VAZQUEZ-RODRIGUEZ P	1	0.333333
VEGA-MUNOZ A	1	0.166667
VENKATRAMAN S	1	0.25
VERONIKA V	1	0.166667
VIDYARTHI P	1	0.5
VLIET S	1	0.333333
VOELPEL S	1	0.333333
VONGSAROJ R	1	0.5
VONGURAI R	1	1
VREDENBURG J	1	0.5
VUCKOVIC T	1	0.166667
WAHAB D	1	0.5
WAHR F	1	0.25
WALI J	1	0.166667
WALTER F	1	0.2
WANG G	1	0.2
WANG J	1	0.1
WANG M	1	0.25
WANG P	1	0.25
WANG T	1	0.166667
WEI C	1	0.2
WEI Y	1	0.25
WEISS J	1	0.5
WEST D	1	0.2
WIDIANTO S	1	0.2
WIDYOWATI A	1	0.333333
WIEMANN J	1	0.333333
WIENCH P	1	0.333333
WIESCHE M	1	0.2
WOJTCZUK-TUREK A	1	0.333333
WONG S	1	0.5
WOO E	1	0.5
WU B	1	0.333333
WU S	1	0.25
WU Y	1	0.5
XANTHOPOULOU D	1	0.5
XI N	1	0.2
XIAMIN X	1	0.2
XU	1	0.2
XU N	1	0.25
YALABIK Z	1	0.333333
YAN A	1	0.25
YANG E	1	0.142857
YANG F	1	0.166667
YANG J	1	0.166667
YAQUB M	1	0.2
YASEEN S	1	0.2
YASHUO Y	1	0.1
YASIN R	1	0.166667
YAWSON M	1	0.25
YEAN T	1	0.333333
YIN Y	1	0.25
YOON D	1	0.5
YU J	1	0.2
YU K	1	0.333333
YU P	1	0.2
YUSOP Y	1	0.166667
ZADA M	1	0.166667
ZAKI H	1	0.1
ZANDI G	1	0.25
ZANTEN E	1	0.166667
ZHAI J	1	0.142857
ZHANG J	1	0.25
ZHANG T	1	0.142857
ZHANG W	1	0.25
ZHANG X	1	0.2
ZHAO R	1	0.25
ZHAO S	1	0.333333
ZHAO X	1	0.1
ZHENG Q	1	0.25
ZHOU F	1	0.2
ZUBER N	1	0.166667
ZUSNITA Z	1	0.2
ĆOSIĆ M	1	0.5
	988

## Sheet: AuthorProdOverTime
Author	year	TI	SO	DOI	TC	TCpY
PITAFI A	2025	TASK STRUCTURE AND KNOWLEDGE TRANSFER: LEVERAGING EMPLOYEE AGILITY PERFORMANCE IN AN ESM ENVIRONMENT	BEHAVIOUR \& INFORMATION TECHNOLOGY	10.1080/0144929X.2024.2383260	5	5
PITAFI A	2025	UNLOCKING POTENTIAL: HOW ENTERPRISE SOCIAL MEDIA FEATURES SHAPE EMPLOYEE AGILITY PERFORMANCE	INFORMATION TECHNOLOGY \& PEOPLE	10.1108/ITP-01-2024-0064	0	0
PITAFI A	2025	INVESTIGATING THE IMPACT OF WORK STRESS AND KNOWLEDGE TRANSFER ON EMPLOYEE AGILITY PERFORMANCE: WORK-RELATED ESM USAGE AS A MODERATOR	JOURNAL OF KNOWLEDGE MANAGEMENT	10.1108/JKM-05-2024-0520	0	0
PITAFI A	2025	ENTERPRISE SOCIAL MEDIA AS ENABLERS OF EMPLOYEES' AGILITY: THE IMPACT OF WORK STRESS AND ENTERPRISE SOCIAL MEDIA VISIBILITY	INFORMATION TECHNOLOGY \& PEOPLE	10.1108/ITP-10-2022-0791	12	12
PITAFI A	2025	HOW CAN STRATEGIC ALLIANCES WITHIN SOCIAL NETWORKS FOSTER ENHANCED WORKPLACE AGILITY? INVESTIGATING FEEDBACK SEEKING AND ESM VISIBILITY	TECHNOLOGY ANALYSIS \& STRATEGIC MANAGEMENT	10.1080/09537325.2025.2488039; 10.1080/09537325.2025.2488039	0	0
PITAFI A	2025	TRANSFORMING AGILITY PERFORMANCE IN ENTERPRISE INFORMATION MANAGEMENT: THE IMPACT OF ESM INTERACTIVITY AND COMMUNICATION VISIBILITY	JOURNAL OF ENTERPRISE INFORMATION MANAGEMENT	10.1108/JEIM-01-2025-0015	0	0
PITAFI A	2025	ENTERPRISE SOCIAL MEDIA AND EMPLOYEE AGILITY: THE ROLE OF TASK CONTEXT AND PERSONAL MOTIVATION	IEEE TRANSACTIONS ON ENGINEERING MANAGEMENT	10.1109/TEM.2025.3587594	0	0
PITAFI A	2023	WHEN AND HOW ESM AFFECTS CREATIVITY: THE ROLE OF COMMUNICATION VISIBILITY AND EMPLOYEE AGILITY IN A CROSS-CULTURAL SETTING	TECHNOLOGICAL FORECASTING AND SOCIAL CHANGE	10.1016/j.techfore.2023.122717	27	9
PITAFI A	2023	INVESTIGATING VISIBILITY AFFORDANCE, KNOWLEDGE TRANSFER AND EMPLOYEE AGILITY PERFORMANCE. A STUDY OF ENTERPRISE SOCIAL MEDIA	TECHNOVATION	10.1016/j.technovation.2023.102874	19	6.33333
PITAFI A	2021	PREDICTING THE FACTORS OF EMPLOYEE AGILITY USING ENTERPRISE SOCIAL MEDIA: MODERATING EFFECTS OF ENTERPRISE SOCIAL MEDIA-RELATED STRAIN	INTERNET RESEARCH	10.1108/INTR-11-2019-0469	43	8.6
PITAFI A	2021	ENHANCING EMPLOYEE AGILITY THROUGH INFORMATION TECHNOLOGY COMPETENCY: AN EMPIRICAL STUDY OF CHINA	SAGE OPEN	10.1177/21582440211006687	24	4.8
PITAFI A	2020	IMPROVING EMPLOYEE AGILITY USING ENTERPRISE SOCIAL MEDIA AND DIGITAL FLUENCY: MODERATED MEDIATION MODEL	IEEE ACCESS	10.1109/ACCESS.2020.2983480	66	11
PITAFI A	2020	EMPLOYEE AGILITY AND ENTERPRISE SOCIAL MEDIA: THE ROLE OF IT PROFICIENCY AND WORK EXPERTISE	TECHNOLOGY IN SOCIETY	10.1016/j.techsoc.2020.101333	60	10
PITAFI A	2019	EFFECT OF ENTERPRISE SOCIAL MEDIA AND PSYCHOLOGICAL SAFETY ON EMPLOYEE’S AGILITY: MEDIATING ROLE OF COMMUNICATION QUALITY	INTERNATIONAL JOURNAL OF AGILE SYSTEMS AND MANAGEMENT	10.1504/IJASM.2019.098708	42	6
PITAFI A	2019	EFFECT OF ENTERPRISE SOCIAL MEDIA AND PSYCHOLOGICAL SAFETY ON EMPLOYEE’S AGILITY: MEDIATING ROLE OF COMMUNICATION QUALITY	INTERNATIONAL JOURNAL OF AGILE SYSTEMS AND MANAGEMENT	10.1504/IJASM.2019.098708	42	6
PITAFI A	2018	INVESTIGATING THE RELATIONSHIP BETWEEN WORKPLACE CONFLICT AND EMPLOYEE AGILITY: THE ROLE OF ENTERPRISE SOCIAL MEDIA	TELEMATICS AND INFORMATICS	10.1016/j.tele.2018.08.001	87	10.875
MUDULI A	2025	EXPLORING THE ROLE OF WORKFORCE AGILITY ON DIGITAL TRANSFORMATION: A SYSTEMATIC LITERATURE REVIEW	BENCHMARKING-AN INTERNATIONAL JOURNAL	10.1108/BIJ-02-2023-0108	18	18
MUDULI A	2024	PERFORMANCE COACHING AND TRAINING TRANSFER IN MICRO, SMALL AND MEDIUM ENTERPRISES OF INDIA: EXAMINING THE MEDIATING ROLE OF EMPLOYEE AGILITY	JOURNAL OF MANAGEMENT DEVELOPMENT	10.1108/JMD-12-2023-0360	1	0.5
MUDULI A	2024	TRAINING TRANSFER IN MSMES OF INDIA: EXAMINING THE ROLE OF PERFORMANCE COACHING, HRD CLIMATE AND EMPLOYEE AGILITY	INDUSTRIAL AND COMMERCIAL TRAINING	10.1108/ICT-05-2024-0043	0	0
MUDULI A	2024	DIGITAL TECHNOLOGY ADOPTION, WORKFORCE AGILITY AND DIGITAL TECHNOLOGY OUTCOMES IN THE CONTEXT OF THE BANKING INDUSTRY OF INDIA	JOURNAL OF SCIENCE AND TECHNOLOGY POLICY MANAGEMENT	10.1108/JSTPM-01-2024-0018	5	2.5
MUDULI A	2021	ROLE OF E-LEARNING TECHNOLOGY AND CULTURE ON LEARNING AGILITY: AN EMPIRICAL EVIDENCE	HUMAN SYSTEMS MANAGEMENT	10.3233/HSM-201028	13	2.6
MUDULI A	2021	LEARNING AGILITY, CULTURE AND OUTCOME: AN EMPIRICAL STUDY	INTERNATIONAL JOURNAL OF INDIAN CULTURE AND BUSINESS MANAGEMENT	10.1504/IJICBM.2021.115413	3	0.6
MUDULI A	2018	PSYCHOLOGICAL EMPOWERMENT AND WORKFORCE AGILITY	PSYCHOLOGICAL STUDIES	10.1007/s12646-018-0456-8	71	8.875
MUDULI A	2017	WORKFORCE AGILITY: EXAMINING THE ROLE OF ORGANIZATIONAL PRACTICES AND PSYCHOLOGICAL EMPOWERMENT	GLOBAL BUSINESS AND ORGANIZATIONAL EXCELLENCE	10.1002/joe.21800	99	11
MUDULI A	2016	EXPLORING THE FACILITATORS AND MEDIATORS OF WORKFORCE AGILITY: AN EMPIRICAL STUDY	MANAGEMENT RESEARCH REVIEW	10.1108/MRR-10-2015-0236	91	9.1
SONY M	2022	EMPLOYEE ADAPTABILITY SKILLS FOR INDUSTRY 4.0 SUCCESS: A ROAD MAP	PRODUCTION AND MANUFACTURING RESEARCH-AN OPEN ACCESS JOURNAL	10.1080/21693277.2022.2035281	31	7.75
MEKOTH N	2022	EMPLOYEE ADAPTABILITY SKILLS FOR INDUSTRY 4.0 SUCCESS: A ROAD MAP	PRODUCTION AND MANUFACTURING RESEARCH-AN OPEN ACCESS JOURNAL	10.1080/21693277.2022.2035281	31	7.75
SONY M	2019	BROADENING THE LEAN SIX SIGMA CONCEPT THROUGH EMPLOYEE ADAPTABILITY: A LITERATURE REVIEW	INTERNATIONAL JOURNAL OF PRODUCTIVITY AND QUALITY MANAGEMENT	10.1504/IJPQM.2019.103522	11	1.57143
MEKOTH N	2019	BROADENING THE LEAN SIX SIGMA CONCEPT THROUGH EMPLOYEE ADAPTABILITY: A LITERATURE REVIEW	INTERNATIONAL JOURNAL OF PRODUCTIVITY AND QUALITY MANAGEMENT	10.1504/IJPQM.2019.103522	11	1.57143
SONY M	2017	THE MEDIATION ROLE OF FRONTLINE EMPLOYEE ADAPTABILITY BETWEEN SERVICE ORIENTATION AND JOB OUTCOMES: EVIDENCE FROM INDIAN POWER SECTOR	INTERNATIONAL JOURNAL OF BUSINESS EXCELLENCE	10.1504/IJBEX.2017.081931	9	1
MEKOTH N	2017	THE MEDIATION ROLE OF FRONTLINE EMPLOYEE ADAPTABILITY BETWEEN SERVICE ORIENTATION AND JOB OUTCOMES: EVIDENCE FROM INDIAN POWER SECTOR	INTERNATIONAL JOURNAL OF BUSINESS EXCELLENCE	10.1504/IJBEX.2017.081931	9	1
SONY M	2017	WORKPLACE SPIRITUALITY, FRONTLINE EMPLOYEE ADAPTABILITY AND JOB OUTCOMES: AN EMPIRICAL STUDY	INTERNATIONAL JOURNAL OF PROCESS MANAGEMENT AND BENCHMARKING	10.1504/IJPMB.2017.086925	13	1.44444
MEKOTH N	2017	WORKPLACE SPIRITUALITY, FRONTLINE EMPLOYEE ADAPTABILITY AND JOB OUTCOMES: AN EMPIRICAL STUDY	INTERNATIONAL JOURNAL OF PROCESS MANAGEMENT AND BENCHMARKING	10.1504/IJPMB.2017.086925	13	1.44444
SONY M	2016	THE RELATIONSHIP BETWEEN EMOTIONAL INTELLIGENCE, FRONTLINE EMPLOYEE ADAPTABILITY, JOB SATISFACTION AND JOB PERFORMANCE	JOURNAL OF RETAILING AND CONSUMER SERVICES	10.1016/j.jretconser.2015.12.003	92	9.2
MEKOTH N	2016	THE RELATIONSHIP BETWEEN EMOTIONAL INTELLIGENCE, FRONTLINE EMPLOYEE ADAPTABILITY, JOB SATISFACTION AND JOB PERFORMANCE	JOURNAL OF RETAILING AND CONSUMER SERVICES	10.1016/j.jretconser.2015.12.003	92	9.2
SONY M	2015	FLEADAPT SCALE: A NEW TOOL TO MEASURE FRONTLINE EMPLOYEE ADAPTABILITY IN POWER SECTOR	INTERNATIONAL JOURNAL OF ENERGY SECTOR MANAGEMENT	10.1108/IJESM-05-2014-0005	11	1
MEKOTH N	2015	FLEADAPT SCALE: A NEW TOOL TO MEASURE FRONTLINE EMPLOYEE ADAPTABILITY IN POWER SECTOR	INTERNATIONAL JOURNAL OF ENERGY SECTOR MANAGEMENT	10.1108/IJESM-05-2014-0005	11	1
SONY M	2014	THE DIMENSIONS OF FRONTLINE EMPLOYEE ADAPTABILITY IN POWER SECTOR: A GROUNDED THEORY APPROACH	INTERNATIONAL JOURNAL OF ENERGY SECTOR MANAGEMENT	10.1108/IJESM-03-2013-0008	15	1.25
MEKOTH N	2014	THE DIMENSIONS OF FRONTLINE EMPLOYEE ADAPTABILITY IN POWER SECTOR: A GROUNDED THEORY APPROACH	INTERNATIONAL JOURNAL OF ENERGY SECTOR MANAGEMENT	10.1108/IJESM-03-2013-0008	15	1.25
SONY M	2012	A TYPOLOGY FOR FRONTLINE EMPLOYEE ADAPTABILITY TO GAIN INSIGHTS IN SERVICE CUSTOMISATION: A VIEWPOINT	INTERNATIONAL JOURNAL OF SERVICES AND OPERATIONS MANAGEMENT	10.1504/IJSOM.2012.047955	28	2
MEKOTH N	2012	A TYPOLOGY FOR FRONTLINE EMPLOYEE ADAPTABILITY TO GAIN INSIGHTS IN SERVICE CUSTOMISATION: A VIEWPOINT	INTERNATIONAL JOURNAL OF SERVICES AND OPERATIONS MANAGEMENT	10.1504/IJSOM.2012.047955	28	2
SURESH M	2024	GREEN-WORKFORCE AGILITY IN HEALTHCARE ORGANIZATIONS	INTERNATIONAL JOURNAL OF HEALTHCARE MANAGEMENT	10.1080/20479700.2023.2238155	1	0.5
VAN D K	2024	FACILITATING CHANGE: THE ROLE OF ADAPTABILITY AND LMX FOR CHANGE SUPPORT	JOURNAL OF APPLIED BEHAVIORAL SCIENCE	10.1177/00218863241257959	2	1
SURESH M	2022	ASSESSMENT FRAMEWORK FOR WORKFORCE AGILITY IN HIGHER EDUCATION INSTITUTIONS	HIGHER EDUCATION SKILLS AND WORK-BASED LEARNING	10.1108/HESWBL-01-2022-0014	4	1
SURESH M	2021	ENABLERS OF WORKFORCE AGILITY IN ENGINEERING EDUCATIONAL INSTITUTIONS	JOURNAL OF APPLIED RESEARCH IN HIGHER EDUCATION	10.1108/JARHE-12-2019-0304	50	10
VAN D K	2021	THE ADAPTABILITY SCALE DEVELOPMENT, INTERNAL CONSISTENCY, AND INITIAL VALIDITY EVIDENCE	EUROPEAN JOURNAL OF PSYCHOLOGICAL ASSESSMENT	10.1027/1015-5759/a000591	16	3.2
SURESH M	2021	FACTORS INFLUENCING ORGANIZATIONAL AGILITY IN HIGHER EDUCATION	BENCHMARKING-AN INTERNATIONAL JOURNAL	10.1108/BIJ-04-2020-0151	83	16.6
SURESH M	2019	MODELLING THE ENABLERS OF WORKFORCE AGILITY IN IOT PROJECTS: A TISM APPROACH	GLOBAL JOURNAL OF FLEXIBLE SYSTEMS MANAGEMENT	10.1007/s40171-019-00208-7	128	18.2857
VAN D K	2013	ON THE MOVE: ON EMPLOYEES' INDIVIDUAL ADAPTABILITY IN DYNAMIC WORK SITUATIONS	GEDRAG \& ORGANISATIE		6	0.461538
VAN D K	2013	EMPLOYEE ADAPTABILITY TO CHANGE AT WORK: A MULTIDIMENSIONAL, RESOURCE-BASED FRAMEWORK	PSYCHOLOGY OF ORGANIZATIONAL CHANGE: VIEWING CHANGE FROM THE EMPLOYEE'S PERSPECTIVE		36	2.76923
VAN D K	2013	ON THE MOVE: ON EMPLOYEES' INDIVIDUAL ADAPTABILITY IN DYNAMIC WORK SITUATIONS [IN BEWEGING: OVER HET AANPASSINGSVERMOGEN VAN WERKNEMERS IN DYNAMISCHE WERKSITUATIES]	GEDRAG EN ORGANISATIE		6	0.461538
RASHEED M	2025	TASK STRUCTURE AND KNOWLEDGE TRANSFER: LEVERAGING EMPLOYEE AGILITY PERFORMANCE IN AN ESM ENVIRONMENT	BEHAVIOUR \& INFORMATION TECHNOLOGY	10.1080/0144929X.2024.2383260	5	5
KANWAL S	2024	INTEGRATING THE ESM USAGE AND WORK ENGAGEMENT FOR EMPLOYEE AGILITY PERFORMANCE: BASED ON REGULATORY FOCUS THEORY	BMC PSYCHOLOGY	10.1186/s40359-024-01833-3	0	0
RASHEED M	2023	WHEN AND HOW ESM AFFECTS CREATIVITY: THE ROLE OF COMMUNICATION VISIBILITY AND EMPLOYEE AGILITY IN A CROSS-CULTURAL SETTING	TECHNOLOGICAL FORECASTING AND SOCIAL CHANGE	10.1016/j.techfore.2023.122717	27	9
RASHEED M	2023	INVESTIGATING VISIBILITY AFFORDANCE, KNOWLEDGE TRANSFER AND EMPLOYEE AGILITY PERFORMANCE. A STUDY OF ENTERPRISE SOCIAL MEDIA	TECHNOVATION	10.1016/j.technovation.2023.102874	19	6.33333
SANDERS K	2022	A META-ANALYSIS ON EMPLOYEE PERCEPTIONS OF HUMAN RESOURCE STRENGTH: EXAMINING THE MEDIATING VERSUS MODERATING HYPOTHESES	HUMAN RESOURCE MANAGEMENT	10.1002/hrm.22068	28	7
SANDERS K	2021	THE ROLE OF HR ATTRIBUTIONS IN THE HRM - OUTCOME RELATIONSHIP: INTRODUCTION TO THE SPECIAL ISSUE	HUMAN RESOURCE MANAGEMENT JOURNAL	10.1111/1748-8583.12358	27	5.4
KANWAL S	2020	IMPROVING EMPLOYEE AGILITY USING ENTERPRISE SOCIAL MEDIA AND DIGITAL FLUENCY: MODERATED MEDIATION MODEL	IEEE ACCESS	10.1109/ACCESS.2020.2983480	66	11
RASHEED M	2020	EMPLOYEE AGILITY AND ENTERPRISE SOCIAL MEDIA: THE ROLE OF IT PROFICIENCY AND WORK EXPERTISE	TECHNOLOGY IN SOCIETY	10.1016/j.techsoc.2020.101333	60	10
KANWAL S	2020	EMPLOYEE AGILITY AND ENTERPRISE SOCIAL MEDIA: THE ROLE OF IT PROFICIENCY AND WORK EXPERTISE	TECHNOLOGY IN SOCIETY	10.1016/j.techsoc.2020.101333	60	10
KANWAL S	2019	EFFECT OF ENTERPRISE SOCIAL MEDIA AND PSYCHOLOGICAL SAFETY ON EMPLOYEE’S AGILITY: MEDIATING ROLE OF COMMUNICATION QUALITY	INTERNATIONAL JOURNAL OF AGILE SYSTEMS AND MANAGEMENT	10.1504/IJASM.2019.098708	42	6
SANDERS K	2017	DO OPPORTUNITIES FOR FORMAL LEARNING STIMULATE FOLLOW-UP PARTICIPATION IN INFORMAL LEARNING? A THREE-WAVE STUDY	HUMAN RESOURCE MANAGEMENT	10.1002/hrm.21800	34	3.77778
SANDERS K	2016	THE HRM PROCESS APPROACH: THE INFLUENCE OF EMPLOYEES' ATTRIBUTION TO EXPLAIN THE HRM-PERFORMANCE RELATIONSHIP	HUMAN RESOURCE MANAGEMENT	10.1002/hrm.21661	108	10.8
HOPP W	2009	DESIGN AND CONTROL OF AGILE AUTOMATED CONWIP PRODUCTION LINES	NAVAL RESEARCH LOGISTICS	10.1002/nav.20325	10	0.588235
HOPP W	2007	HIERARCHICAL CROSS-TRAINING IN WORK-IN-PROCESS-CONSTRAINED SYSTEMS	IIE TRANSACTIONS	10.1080/07408170600729184	24	1.26316
HOPP W	2004	BENEFITS OF SKILL CHAINING IN SERIAL PRODUCTION LINES WITH CROSS-TRAINED WORKERS	MANAGEMENT SCIENCE	10.1287/mnsc.1030.0166	200	9.09091
HOPP W	2001	PERFORMANCE OPPORTUNITY FOR WORKFORCE AGILITY IN COLLABORATIVE AND NONCOLLABORATIVE WORK SYSTEMS	IIE TRANSACTIONS		119	4.76

## Sheet: CorrAuthCountries
Country	Articles	Articles %	SCP	MCP	MCP %
INDIA	53	16.6144	51	2	3.77358
CHINA	44	13.7931	30	14	31.8182
USA	31	9.71787	24	7	22.5806
NETHERLANDS	15	4.70219	9	6	40
INDONESIA	13	4.07524	13	0	0
PAKISTAN	13	4.07524	5	8	61.5385
AUSTRALIA	11	3.44828	8	3	27.2727
GERMANY	11	3.44828	10	1	9.09091
MALAYSIA	11	3.44828	10	1	9.09091
UNITED KINGDOM	8	2.50784	5	3	37.5
IRAN	5	1.5674	5	0	0
ITALY	5	1.5674	2	3	60
JORDAN	5	1.5674	3	2	40
SPAIN	5	1.5674	4	1	20
CANADA	4	1.25392	2	2	50
FINLAND	4	1.25392	4	0	0
ISRAEL	3	0.940439	3	0	0
KOREA	3	0.940439	2	1	33.3333
NEW ZEALAND	3	0.940439	1	2	66.6667
POLAND	3	0.940439	1	2	66.6667
PORTUGAL	3	0.940439	2	1	33.3333
SAUDI ARABIA	3	0.940439	1	2	66.6667
VIETNAM	3	0.940439	2	1	33.3333
FRANCE	2	0.626959	0	2	100
GHANA	2	0.626959	1	1	50
GREECE	2	0.626959	1	1	50
NAMIBIA	2	0.626959	1	1	50
NORWAY	2	0.626959	1	1	50
OMAN	2	0.626959	0	2	100
SOUTH AFRICA	2	0.626959	2	0	0
THAILAND	2	0.626959	2	0	0
BELGIUM	1	0.31348	1	0	0
BOSNIA	1	0.31348	1	0	0
BRUNEI	1	0.31348	0	1	100
CHILE	1	0.31348	0	1	100
EGYPT	1	0.31348	1	0	0
JAPAN	1	0.31348	1	0	0
MEXICO	1	0.31348	1	0	0
MOROCCO	1	0.31348	1	0	0
QATAR	1	0.31348	1	0	0
ROMANIA	1	0.31348	1	0	0
SERBIA	1	0.31348	0	1	100
SLOVAKIA	1	0.31348	1	0	0
SLOVENIA	1	0.31348	0	1	100
SWEDEN	1	0.31348	1	0	0
SWITZERLAND	1	0.31348	1	0	0
TURKEY	1	0.31348	1	0	0
U ARAB EMIRATES	1	0.31348	1	0	0

## Sheet: CountryProdOverTime
Country	Year	Articles
USA	2000	2
USA	2001	4
USA	2002	4
USA	2004	13
USA	2005	14
USA	2007	20
USA	2008	20
USA	2009	23
USA	2010	27
USA	2011	30
USA	2012	30
USA	2013	36
USA	2014	47
USA	2015	47
USA	2016	51
USA	2017	56
USA	2018	62
USA	2019	65
USA	2020	65
USA	2021	79
USA	2022	84
USA	2023	90
USA	2024	96
USA	2025	100
NETHERLANDS	2000	0
NETHERLANDS	2001	0
NETHERLANDS	2002	0
NETHERLANDS	2004	0
NETHERLANDS	2005	1
NETHERLANDS	2007	2
NETHERLANDS	2008	2
NETHERLANDS	2009	2
NETHERLANDS	2010	2
NETHERLANDS	2011	7
NETHERLANDS	2012	7
NETHERLANDS	2013	14
NETHERLANDS	2014	21
NETHERLANDS	2015	23
NETHERLANDS	2016	25
NETHERLANDS	2017	27
NETHERLANDS	2018	28
NETHERLANDS	2019	30
NETHERLANDS	2020	36
NETHERLANDS	2021	41
NETHERLANDS	2022	44
NETHERLANDS	2023	44
NETHERLANDS	2024	47
NETHERLANDS	2025	47
CHINA	2000	0
CHINA	2001	0
CHINA	2002	0
CHINA	2004	0
CHINA	2005	0
CHINA	2007	0
CHINA	2008	0
CHINA	2009	1
CHINA	2010	1
CHINA	2011	1
CHINA	2012	1
CHINA	2013	1
CHINA	2014	4
CHINA	2015	4
CHINA	2016	4
CHINA	2017	7
CHINA	2018	15
CHINA	2019	23
CHINA	2020	45
CHINA	2021	64
CHINA	2022	87
CHINA	2023	108
CHINA	2024	124
CHINA	2025	157
INDIA	2000	0
INDIA	2001	0
INDIA	2002	0
INDIA	2004	0
INDIA	2005	0
INDIA	2007	0
INDIA	2008	0
INDIA	2009	0
INDIA	2010	1
INDIA	2011	1
INDIA	2012	2
INDIA	2013	2
INDIA	2014	3
INDIA	2015	4
INDIA	2016	8
INDIA	2017	11
INDIA	2018	13
INDIA	2019	17
INDIA	2020	21
INDIA	2021	31
INDIA	2022	44
INDIA	2023	62
INDIA	2024	92
INDIA	2025	131
PAKISTAN	2000	0
PAKISTAN	2001	0
PAKISTAN	2002	0
PAKISTAN	2004	0
PAKISTAN	2005	0
PAKISTAN	2007	0
PAKISTAN	2008	0
PAKISTAN	2009	0
PAKISTAN	2010	0
PAKISTAN	2011	0
PAKISTAN	2012	0
PAKISTAN	2013	0
PAKISTAN	2014	0
PAKISTAN	2015	0
PAKISTAN	2016	0
PAKISTAN	2017	0
PAKISTAN	2018	0
PAKISTAN	2019	1
PAKISTAN	2020	2
PAKISTAN	2021	6
PAKISTAN	2022	12
PAKISTAN	2023	18
PAKISTAN	2024	20
PAKISTAN	2025	38

## Sheet: MostCitCountries
Country	TC	Average Article Citations
USA	2672	86.2
CHINA	1185	26.9
NETHERLANDS	1001	66.7
INDIA	972	18.3
UNITED KINGDOM	626	78.2
SPAIN	556	111.2
CANADA	393	98.2
GERMANY	387	35.2
AUSTRALIA	374	34
FINLAND	303	75.8
MALAYSIA	278	25.3
FRANCE	171	85.5
BELGIUM	142	142
PAKISTAN	139	10.7
ITALY	132	26.4
NORWAY	129	64.5
ISRAEL	112	37.3
KOREA	110	36.7
IRAN	79	15.8
JORDAN	79	15.8
GREECE	60	30
NAMIBIA	44	22
OMAN	41	20.5
ROMANIA	41	41
NEW ZEALAND	39	13
INDONESIA	33	2.5
SWITZERLAND	33	33
BRUNEI	22	22
POLAND	21	7
PORTUGAL	20	6.7
SLOVENIA	14	14
VIETNAM	14	4.7
SLOVAKIA	13	13
GHANA	10	5
SAUDI ARABIA	10	3.3
SOUTH AFRICA	10	5
MOROCCO	8	8
TURKEY	7	7
MEXICO	4	4
SERBIA	4	4
CHILE	2	2
U ARAB EMIRATES	2	2
BOSNIA	1	1
EGYPT	1	1
JAPAN	1	1
QATAR	1	1
THAILAND	1	0.5
SWEDEN	0	0

## Sheet: MostGlobCitDocs
Paper	DOI	Total Citations	TC per Year	Normalized TC
KEHOE R, 2013, J MANAG	10.1177/0149206310365901	830	63.8462	5.78173
MEYER J, 2000, CAN J ADM SCI		330	12.6923	1.14055
CHEBAT J, 2000, J SERV RES	10.1177/109467050031005	308	11.8462	1.06452
BOON C, 2011, INT J HUM RESOUR MANAG	10.1080/09585192.2011.538978	292	19.4667	2.40659
CULLEN K, 2014, J BUS PSYCHOL	10.1007/s10869-013-9312-y	246	20.5	2.77705
BELTRÁN-MARTÍN I, 2008, J MANAGE	10.1177/0149206308318616	241	13.3889	1
CAMPBELL D, 2000, ACAD MANAGE EXEC	10.5465/AME.2000.4468066	230	8.84615	0.794931
WANG H, 2017, J VOCAT BEHAV	10.1016/j.jvb.2017.03.009	223	24.7778	4.18998
HOPP W, 2004, MANAGE SCI	10.1287/mnsc.1030.0166	200	9.09091	1.89274
CAI Z, 2018, INT J INF MANAGE	10.1016/j.ijinfomgt.2017.09.001	194	24.25	3.28814
BANKS G, 2014, J ORGAN BEHAV	10.1002/job.1885	183	15.25	2.06585
BREU K, 2002, J INF TECHNOL	10.1080/02683960110132070	159	6.625	1
BOON C, 2014, HUM RESOUR MANAGE	10.1002/hrm.21569	148	12.3333	1.67074
SALAS-VALLINA A, 2021, HUM RESOUR MANAGE	10.1002/hrm.22021	147	29.4	5.31325
GELENS J, 2013, HUM RESOUR MANAGE REV	10.1016/j.hrmr.2013.05.005	142	10.9231	0.989164
HARSCH K, 2020, HUM RESOUR MANAGE	10.1002/hrm.21972	139	23.1667	3.45342
BAL P, 2015, J OCCUP ORGAN PSYCHOL	10.1111/joop.12082	134	12.1818	3.63801
EHRNROOTH M, 2012, J MANAGE STUD	10.1111/j.1467-6486.2012.01055.x	133	9.5	2.22594
OGBONNAYA C, 2019, HUM RESOUR MANAG J	10.1111/1748-8583.12203	131	18.7143	3.58904
SHEREHIY B, 2014, INT J IND ERGON	10.1016/j.ergon.2014.01.002	130	10.8333	1.46754
MEIJERINK J, 2020, INT J HUM RESOUR MANAG	10.1080/09585192.2018.1475402	130	21.6667	3.22981
ALIKAJ A, 2021, J BUS PSYCHOL	10.1007/s10869-020-09704-5	129	25.8	4.66265
PATIL M, 2019, GLOBAL J FLEXIBLE SYST MANAGE	10.1007/s40171-019-00208-7	128	18.2857	3.50685
ALAVI S, 2014, INT J PROD RES	10.1080/00207543.2014.919420	124	10.3333	1.39981
PETERS P, 2014, HUM RESOUR MANAGE	10.1002/hrm.21588	122	10.1667	1.37723
VAN O M, 2001, IIE TRANS		119	4.76	1
SOTI A, 2010, J MODEL MANAGE	10.1108/17465661011060989	119	7.4375	1.63014
SHANTZ A, 2016, HUM RESOUR MANAG J	10.1111/1748-8583.12096	116	11.6	1.73458
LEE H, 2019, J MANAG	10.1177/0149206316680029	109	15.5714	2.9863
SANDERS K, 2016, HUM RESOUR MANAGE	10.1002/hrm.21661	108	10.8	1.61495
MCDERMOTT A, 2013, HUM RESOUR MANAGE	10.1002/hrm.21529	102	7.84615	0.710526
MUDULI A, 2017, GLOBAL BUS ORGAN EXCELLENCE	10.1002/joe.21800	99	11	1.86013
BINYAMIN G, 2010, HUM RESOUR MANAGE	10.1002/hrm.20397	95	5.9375	1.30137
CHONKO L, 2005, J PERS SELLING SALES MANAGE	10.1080/08853134.2005.10749071	95	4.52381	1.59664
SONY M, 2016, J RETAIL CONSUM SERV	10.1016/j.jretconser.2015.12.003	92	9.2	1.3757
MUDULI A, 2016, MANAGE RES REV	10.1108/MRR-10-2015-0236	91	9.1	1.36075
VAN D H M, 2013, J VOCAT BEHAV	10.1016/j.jvb.2013.02.004	89	6.84615	0.619969
SCHYNS B, 2007, CAREER DEV INT	10.1108/13620430710834413	88	4.63158	1.95556
PITAFI A, 2018, TELEMAT INFORM	10.1016/j.tele.2018.08.001	87	10.875	1.47458
ANGELES L M, 2022, J BUS RES	10.1016/j.jbusres.2021.11.006	84	21	3.59722
THUN S, 2018, STRESS HEALTH	10.1002/smi.2818	84	10.5	1.42373
MENON S, 2021, BENCHMARKING	10.1108/BIJ-04-2020-0151	83	16.6	3
HOGLUND M, 2012, PERS REV	10.1108/00483481211199991	78	5.57143	1.30544
TRUDEL J, 2011, HUM RESOUR DEV Q	10.1002/hrdq.20081	71	4.73333	0.585165
MUDULI A, 2018, PSYCOL STUD	10.1007/s12646-018-0456-8	71	8.875	1.20339
WEI C, 2020, IEEE ACCESS	10.1109/ACCESS.2020.2983480	66	11	1.63975
RASCHKE R, 2010, INT J ACCOUNT INF SYST	10.1016/j.accinf.2010.09.005	65	4.0625	0.890411
SU S, 2009, INT J HUM RESOUR MANAGE	10.1080/09585190903363813	62	3.64706	1.72222
MARAN T, 2022, TECHNOL FORECAST SOC CHANG	10.1016/j.techfore.2021.121352	61	15.25	2.61227
BRAUN T, 2017, IND ORGAN PSYCHOL	10.1017/iop.2017.79	60	6.66667	1.12735
PITAFI A, 2020, TECHNOL SOC	10.1016/j.techsoc.2020.101333	60	10	1.49068
SUMUKADAS N, 2004, IIE TRANS	10.1080/07408170490500997	59	2.68182	0.55836
JORDAN W, 2004, IIE TRANS	10.1080/07408170490487713	58	2.63636	0.548896
BELTRAN-MARTIN I, 2018, BRQ-BUS RES Q	10.1016/j.brq.2018.02.001	56	7	0.949153
CHATTERJEE S, 2022, TECHNOL FORECAST SOC CHANG	10.1016/j.techfore.2021.121446	55	13.75	2.35532
LADA S, 2023, J OPEN INNOV: TECHNOL MARK COMPLEX	10.1016/j.joitmc.2023.100144	53	17.6667	4.76232
ALMAHAMID S, 2010, INTERDISCIP J INF KNOWL MANAGE	10.28945/1225	53	3.3125	0.726027
SRIVASTAVA S, 2022, J HOSP TOUR MANAG	10.1016/j.jhtm.2021.11.014	51	12.75	2.18403
MENON S, 2021, J APPL RES HIGH EDUC	10.1108/JARHE-12-2019-0304	50	10	1.80723
MEYERS M, 2020, HUM RESOUR MANAGE REV	10.1016/j.hrmr.2019.100703	50	8.33333	1.24224
PARENT J, 2018, HORIZON	10.1108/OTH-01-2018-0003	50	6.25	0.847458
FRANCO C, 2022, RES POLICY	10.1016/j.respol.2021.104423	49	12.25	2.09838
PARK S, 2021, HUM RESOUR DEV Q	10.1002/hrdq.21411	48	9.6	1.73494
HEILMANN P, 2020, J SMALL BUS MANAG	10.1111/jsbm.12483	47	7.83333	1.1677
EHRNROOTH M, 2021, HUM RESOUR MANAGE	10.1002/hrm.22024	45	9	1.62651
SOLBERG E, 2016, LEADERSH Q	10.1016/j.leaqua.2016.03.001	45	4.5	0.672897
PITAFI A, 2021, INTERNET RES	10.1108/INTR-11-2019-0469	43	8.6	1.55422
AJGAONKAR S, 2022, INT J ORGAN ANAL	10.1108/IJOA-11-2020-2507	43	10.75	1.84144
ALAVI S, 2013, RES J APPL SCI ENG TECHNOL	10.19026/rjaset.5.4647	43	3.30769	0.299536
VARSHNEY D, 2020, GLOBAL BUS ORGAN EXCELLENCE	10.1002/joe.22012	42	7	1.04348
PITAFI A, 2019, INT J AGIL SYST MANAG	10.1504/IJASM.2019.098708	42	6	1.15068
MUNTEANU A, 2020, SUSTAINABILITY	10.3390/su12093545	41	6.83333	1.01863
STORME M, 2020, GLOBAL BUS ORGAN EXCELLENCE	10.1002/joe.22055	41	6.83333	1.01863
SAEED I, 2022, PSYCHOL RES BEHAV MANAG	10.2147/PRBM.S344651	40	10	1.71296
PAUL M, 2020, J RELIG HEALTH	10.1007/s10943-019-00918-3	40	6.66667	0.993789
SALMEN K, 2022, INT J HUM RESOUR MANAGE	10.1080/09585192.2021.1943491	40	10	1.71296
KORFF J, 2017, J ORGAN BEHAV	10.1002/job.2130	39	4.33333	0.732777
PETROU P, 2021, APPL PSYCHOL-INT REV-PSYCHOL APPL-REV INT	10.1111/apps.12277	38	7.6	1.37349
PAULIN D, 2016, WORK STRESS	10.1080/02678373.2016.1173124	38	3.8	0.568224
SAWHNEY R, 2013, J OPER MANAG	10.1016/j.jom.2012.11.003	38	2.92308	0.264706
ALAVI S, 2016, INT J TECHNOL LEARN INNOV DEV	10.1504/IJTLID.2016.075185	38	3.8	0.568224
SOLIMAN M, 2021, TOUR MANAG PERSPECT	10.1016/j.tmp.2021.100826	36	7.2	1.3012
KATOU A, 2021, HUM RESOUR MANAG J	10.1111/1748-8583.12327	36	7.2	1.3012
VAN D K, 2013, PSYCHOLOGY OF ORGANIZATIONAL CHANGE: VIEWING CHANGE FROM THE EMPLOYEE'S PERSPECTIVE		36	2.76923	0.250774
VAN D B H, 2020, J MANAGE STUD	10.1111/joms.12539	35	5.83333	0.869565
BUICK F, 2015, J ORGAN CHANGE MANAGE	10.1108/JOCM-12-2013-0249	35	3.18182	0.950226
SALEEM M, 2021, NURS REP	10.3390/nursrep11030063	34	6.8	1.22892
BEDNALL T, 2017, HUM RESOUR MANAGE	10.1002/hrm.21800	34	3.77778	0.638831
KRAUSERT A, 2014, HUM RESOUR MANAGE	10.1002/hrm.21554	34	2.83333	0.383819
TESSARINI J G, 2021, INNOVAR	10.15446/innovar.v31n81.95582	34	6.8	1.22892
ZHU M, 2021, INTERNET RES	10.1108/INTR-07-2020-0409	33	6.6	1.19277
QIN R, 2010, INT J PROD ECON	10.1016/j.ijpe.2010.01.006	33	2.0625	0.452055
EILERS K, 2022, TECHNOL FORECAST SOC CHANG	10.1016/j.techfore.2022.121650	33	8.25	1.41319
WANG Z, 2022, PERS REV	10.1108/PR-10-2019-0561	33	8.25	1.41319
SONY M, 2022, PROD MANUF RES	10.1080/21693277.2022.2035281	31	7.75	1.32755
BRUNING P, 2019, BUS HORIZ	10.1016/j.bushor.2019.05.003	31	4.42857	0.849315
HU B, 2022, HUM RESOUR MANAG J	10.1111/1748-8583.12392	30	7.5	1.28472
UDOD S, 2020, SAGE OPEN	10.1177/2158244020919508	29	4.83333	0.720497
BEDNALL T, 2022, HUM RESOUR MANAGE	10.1002/hrm.22068	28	7	1.19907
DAVID E, 2021, HUM RELAT	10.1177/0018726719894054	28	5.6	1.01205
LOPEZ-FERNANDEZ M, 2018, SUSTAINABILITY	10.3390/su10124614	28	3.5	0.474576
SONY M, 2012, INT J SERV OPER MANAGE	10.1504/IJSOM.2012.047955	28	2	0.468619
RASHEED M, 2023, TECHNOL FORECAST SOC CHANG	10.1016/j.techfore.2023.122717	27	9	2.42609
XIE L, 2019, J HOSP TOUR MANAG	10.1016/j.jhtm.2019.02.002	27	3.85714	0.739726
SANDERS K, 2021, HUM RESOUR MANAG J	10.1111/1748-8583.12358	27	5.4	0.975904
KUNDI Y, 2023, INT J HUM RESOUR MANAG	10.1080/09585192.2023.2180652	26	8.66667	2.33623
GOUDA G, 2022, INT J PRODUCT PERFORM MANAG	10.1108/IJPPM-02-2021-0071	26	6.5	1.11343
JAGER-VAN V S, 2019, HUM RESOUR DEV Q	10.1002/hrdq.21337	26	3.71429	0.712329
BECHTOLDT M, 2015, PERS INDIVID DIFFER	10.1016/j.paid.2015.07.002	25	2.27273	0.678733
LAI H, 2021, SAGE OPEN	10.1177/21582440211006687	24	4.8	0.86747
PETERMANN M, 2022, FRONT PSYCHOL	10.3389/fpsyg.2022.841862	24	6	1.02778
KLOUTSINIOTIS P, 2021, EMPL RELAT	10.1108/ER-04-2020-0170	24	4.8	0.86747
SINGH S, 2018, J LEADERSH ORGAN STUD	10.1177/1548051818762338	24	3	0.40678
GEL E, 2007, IIE TRANS	10.1080/07408170600729184	24	1.26316	0.533333
TIJDENS K, 2005, NEW TECHNOL WORK EMPLOY	10.1111/j.1468-005X.2005.00144.x	24	1.14286	0.403361
IRAVANI S, 2007, M\&SOM-MANUF SERV OPER MANAG	10.1287/msom.1060.0132	23	1.21053	0.511111
WRIGHT P, 2021, ACAD MANAG PERSPECT	10.5465/amp.2018.0064	23	4.6	0.831325
AL-JUBARI I, 2022, SAGE OPEN	10.1177/21582440221096142	23	5.75	0.984954
BATAINEH M, 2022, INT J BUS SCI APPL MANAGE		23	5.75	0.984954
GOSWAMI M, 2018, MEASURING BUS EXCELLENCE	10.1108/MBE-10-2017-0068	23	2.875	0.389831
ABRISHAMKAR M, 2021, INT J ENTREP INNOV	10.1177/1465750320973896	22	4.4	0.795181
HEIDT L, 2023, REV MANAG SCI	10.1007/s11846-022-00545-5	22	7.33333	1.97681
QURRAHTULAIN K, 2022, J PUBLIC AFF	10.1002/pa.2380	22	5.5	0.94213
DAS K, 2023, ASIA PAC MANAG REV	10.1016/j.apmrv.2022.01.006	21	7	1.88696
DURST S, 2023, TECHNOL SOC	10.1016/j.techsoc.2022.102195	21	7	1.88696
PETERMANN M, 2021, INT J MANAG PROJ BUS	10.1108/IJMPB-02-2021-0051	21	4.2	0.759036
MOTWANI J, 2024, INT J PRODUCT PERFORM MANAG	10.1108/IJPPM-07-2023-0383	21	10.5	5.41104
MÜCELDILI B, 2020, GLOBAL BUS ORGAN EXCELLENCE	10.1002/joe.22056	21	3.5	0.521739
VREDENBURG J, 2014, AUSTRALAS MARK J	10.1016/j.ausmj.2014.08.001	21	1.75	0.237065
TALWAR S, 2023, TECHNOL FORECAST SOC CHANG	10.1016/j.techfore.2023.122759	20	6.66667	1.7971
LEE M, 2024, ASIA PAC MANAG REV	10.1016/j.apmrv.2023.09.002	20	10	5.15337
SUN Y, 2025, INF TECHNOL PEOPLE	10.1108/ITP-04-2022-0306	19	19	9.31731
PITAFI A, 2023, TECHNOVATION	10.1016/j.technovation.2023.102874	19	6.33333	1.70725
JAGER S, 2022, APPL PSYCHOL-INT REV-PSYCHOL APPL-REV INT	10.1111/apps.12327	19	4.75	0.813657
ZHANG W, 2021, FRONT PSYCHOL	10.3389/fpsyg.2021.753116	19	3.8	0.686747
CHAKRABORTY D, 2019, PRABANDHAN IND J MANAG	10.17010/pijom/2019/v12i4/143348	19	2.71429	0.520548
MUDULI A, 2025, BENCHMARKING	10.1108/BIJ-02-2023-0108	18	18	8.82692
YANG F, 2018, APPL PSYCHOL-INT REV-PSYCHOL APPL-REV INT	10.1111/apps.12144	18	2.25	0.305085
AL-FAOURI A, 2014, KNOWL MANAG RES PRACT	10.1057/kmrp.2013.19	17	1.41667	0.19191
WANG Z, 2019, SOC BEHAV PERS	10.2224/sbp.7552	17	2.42857	0.465753
VAN D K, 2021, EUR J PSYCHOL ASSESS	10.1027/1015-5759/a000591	16	3.2	0.578313
CHALUTZ-BEN G H, 2023, ACAD MANAG PERSPECT	10.5465/amp.2022.0024	16	5.33333	1.43768
YU K, 2019, FRONT PSYCHOL	10.3389/fpsyg.2019.01079	16	2.28571	0.438356
SOHRABI R, 2014, ASIAN SOC SCI	10.5539/ass.v10n4p279	16	1.33333	0.180621
WEISS J, 2021, INT J EVID BASED COACH MENTOR	10.24384/kfmw-ab52	15	3	0.542169
XIE L, 2020, J HOSP TOUR MANAG	10.1016/j.jhtm.2020.03.008	15	2.5	0.372671
GARDNER D, 2022, HUM RESOUR DEV Q	10.1002/hrdq.21458	15	3.75	0.642361
THANI F, 2022, J APPL RES HIGH EDUC	10.1108/JARHE-05-2020-0151	15	3.75	0.642361
JUNÇA S A, 2024, PERS REV	10.1108/PR-09-2022-0629	15	7.5	3.86503
YEAN T, 2022, INT J PUBLIC SECT MANAGE	10.1108/IJPSM-12-2021-0263	15	3.75	0.642361
SONY M, 2014, INT J ENERGY SECT MANAGE	10.1108/IJESM-03-2013-0008	15	1.25	0.169332
HAU N L H, 2022, INT J BANK MARK	10.1108/IJBM-03-2021-0093	14	3.5	0.599537
KHATRI P, 2023, J KNOWL MANAG	10.1108/JKM-10-2022-0793	14	4.66667	1.25797
CAO M, 2022, ASIA PAC J HUM RESOUR	10.1111/1744-7941.12307	14	3.5	0.599537
HERNAUS T, 2021, HUM RESOUR DEV Q	10.1002/hrdq.21427	14	2.8	0.506024
PFLUEGLER C, 2018, MIS Q EXEC	10.17705/2msqe.00003	14	1.75	0.237288
GHOSH S, 2021, HUM SYST MANAG	10.3233/HSM-201028	13	2.6	0.46988
ZHAO X, 2023, INT J CONTEMP HOSP MANAG	10.1108/IJCHM-08-2022-1028	13	4.33333	1.16812
TEJ J, 2021, SUSTAINABILITY	10.3390/su132413923	13	2.6	0.46988
PETERMANN M, 2020, IND ORGAN PSYCHOL	10.1017/iop.2020.106	13	2.16667	0.322981
HU B, 2020, J MANAGE PSYCHOL	10.1108/JMP-06-2019-0360	13	2.16667	0.322981
SONY M, 2017, INT J PROCESS MANAGE BENCHMARKING	10.1504/IJPMB.2017.086925	13	1.44444	0.244259
PITAFI A, 2025, INF TECHNOL PEOPLE-a	10.1108/ITP-10-2022-0791	12	12	5.88462
LOH J, 2022, HELIYON	10.1016/j.heliyon.2021.e08694	12	3	0.513889
CHEN Y, 2023, J MANAG ORGAN	10.1017/jmo.2021.4	12	4	1.07826
AMIR M, 2019, MANAGE RES REV	10.1108/MRR-04-2018-0151	12	1.71429	0.328767
WOO E, 2021, SUSTAINABILITY	10.3390/su13168684	11	2.2	0.39759
ALIYYAH I, 2024, UNCERTAIN SUPPLY CHAIN MANAG	10.5267/j.uscm.2023.11.014	11	5.5	2.83436
SONY M, 2019, INT J PROD QUAL MANAGE	10.1504/IJPQM.2019.103522	11	1.57143	0.30137
SONY M, 2015, INT J ENERGY SECT MANAGE	10.1108/IJESM-05-2014-0005	11	1	0.298643
LEE M, 2024, J MANAG ORGAN	10.1017/jmo.2022.95	10	5	2.57669
MIAO R, 2023, CURR PSYCHOL	10.1007/s12144-022-03525-w	10	3.33333	0.898551
HOPP W, 2009, NAV RES LOGIST	10.1002/nav.20325	10	0.588235	0.277778
EDE L, 2015, NORD J OF WORK LIFE STUD	10.19154/njwls.v5i2.4793	10	0.909091	0.271493
HESSARI H, 2025, ASIA-PAC J BUS ADM	10.1108/APJBA-02-2024-0065	9	9	4.41346
HANU C, 2023, J WORKPLACE LEARN	10.1108/JWL-01-2022-0005	9	3	0.808696
ZHU Y, 2023, CURR PSYCHOL	10.1007/s12144-022-03606-w	9	3	0.808696
JINDAL D, 2023, PERS REV	10.1108/PR-11-2019-0646	9	3	0.808696
UTOMO F, 2022, "JOURNAL OF WIRELESS MOBILE NETWORKS, UBIQUITOUS COMPUTING, AND DEPENDABLE APPLICATIONS"	10.58346/JOWUA.2022.I4.014	9	2.25	0.385417
SONY M, 2017, INT J BUS EXCELLENCE	10.1504/IJBEX.2017.081931	9	1	0.169102
JHA I, 2025, J HUM BEHAV SOC ENVIRON	10.1080/10911359.2023.2289481	8	8	3.92308
GOUDA G, 2022, MANAG DECIS	10.1108/MD-06-2021-0788	8	2	0.342593
YASEEN S, 2021, INT J HUM CAP INF TECHNOL PROF	10.4018/IJHCITP.2021100103	8	1.6	0.289157
MADEN-EYIUSTA C, 2022, J MANAGE PSYCHOL	10.1108/JMP-05-2020-0249	8	2	0.342593
LEASK C, 2021, SA J IND PSYCHOL	10.4102/sajip.v47i0.1853	8	1.6	0.289157
TAMTAM F, 2020, ADV SCI, TECHNOL ENG SYST	10.25046/aj050352	8	1.33333	0.198758
SHARMA K, 2024, J GLOB INF MANAG	10.4018/JGIM.345241	7	3.5	1.80368
SAMEER S, 2024, ASIAN BUS MANAG	10.1057/s41291-022-00205-2	7	3.5	1.80368
CHOW I, 2020, HUMOR-INT J HUMOR RES	10.1515/humor-2018-0042	7	1.16667	0.173913
EL-SAYED A, 2025, NURS INQ	10.1111/nin.12697	7	7	3.43269
VENKATRAMAN S, 2022, FUTURE INTERNET	10.3390/fi14090255	7	1.75	0.299769
JIN C, 2020, DISCRETE DYN NAT SOC	10.1155/2020/3475324	7	1.16667	0.173913
MADEN-EYIUSTA C, 2022, FRONT PSYCHOL	10.3389/fpsyg.2022.988105	7	1.75	0.299769
ZUBER N, 2022, HUM SOC SCI COMMUN	10.1057/s41599-022-01206-4	7	1.75	0.299769
BONNER N, 2016, J DATABASE MANAGE	10.4018/JDM.2016070103	7	0.7	0.104673
MOTWANI J, 2023, INT J AGIL SYST MANAG	10.1504/IJASM.2023.130479	7	2.33333	0.628986
HERLINA M, 2021, UNCERTAIN SUPPLY CHAIN MANAG	10.5267/j.uscm.2021.3.008	7	1.4	0.253012
QURESHI T, 2019, ACAD STRATEG MANAGE J		7	1	0.191781
MUTHUVELOO R, 2014, ASIAN SOC SCI	10.5539/ass.v10n7p96	7	0.583333	0.0790216
NIVEDHITHA K, 2023, BEHAV INF TECHNOL	10.1080/0144929X.2022.2093792	6	2	0.53913
ZHANG L, 2022, FRONT PSYCHOL	10.3389/fpsyg.2022.911427	6	1.5	0.256944
JANANI M, 2023, J ORGAN CHANG MANAGE	10.1108/JOCM-03-2023-0092	6	2	0.53913
INDRIASTUTI D, 2021, PUBLIC ORGAN REV	10.1007/s11115-020-00494-1	6	1.2	0.216867
VAN D K, 2013, GEDRAG ORGAN		6	0.461538	0.0417957
MOH'D S, 2024, GER J HUM RESOUR MANAG	10.1177/23970022231226316	6	3	1.54601
SHAHSAVARI-POUR N, 2021, MIDDLE EAST J MANAG	10.1504/MEJM.2021.112000	6	1.2	0.216867
UDIN U, 2019, ESPACIOS		6	0.857143	0.164384
LODORFOS G, 2015, INT J BUS PERFORM MANAGE	10.1504/IJBPM.2015.068721	6	0.545455	0.162896
VAN D K, 2013, GEDRAG ORGANISATIE		6	0.461538	0.0417957
RASHEED M, 2025, BEHAV INF TECHNOL	10.1080/0144929X.2024.2383260	5	5	2.45192
NAIM M, 2024, EVID BASED HRM	10.1108/EBHRM-08-2022-0197	5	2.5	1.28834
MUDULI A, 2024, J SCI TECHNOL POLICY MANAG	10.1108/JSTPM-01-2024-0018	5	2.5	1.28834
SOLIMAN M, 2023, PSYCHOL REP	10.1177/00332941231197165	5	1.66667	0.449275
TUREK D, 2024, EUR MANAG J	10.1016/j.emj.2023.12.001	5	2.5	1.28834
WU Y, 2024, ASIA PAC J HUM RESOUR	10.1111/1744-7941.12364	5	2.5	1.28834
CHONG Y, 2024, COGENT BUS MANAG	10.1080/23311975.2024.2337447	4	2	1.03067
MENON S, 2022, HIGH EDUC SKILLS WORK-BASED LEARN	10.1108/HESWBL-01-2022-0014	4	1	0.171296
HESSARI H, 2024, J COMPUT INF SYST	10.1080/08874417.2024.2417672	4	2	1.03067
VUCKOVIC T, 2023, APPL SCI-BASEL	10.3390/app13053258	4	1.33333	0.35942
ROMO R, 2024, BUILDINGS-BASEL	10.3390/buildings14020486	4	2	1.03067
KARIMIAN Z, 2024, BMC MED EDUC	10.1186/s12909-024-06307-z	4	2	1.03067
PRIETO L, 2023, SUSTAINABILITY	10.3390/su15021552	4	1.33333	0.35942
LI H, 2022, FRONT PSYCHOL	10.3389/fpsyg.2022.699366	4	1	0.171296
MA L, 2024, TECHNOL FORECAST SOC CHANG	10.1016/j.techfore.2024.123801	3	1.5	0.773006
ALVIANI D, 2024, FRONT PSYCHOL	10.3389/fpsyg.2024.1376399	3	1.5	0.773006
ALABOOD A, 2024, BENCHMARKING	10.1108/BIJ-07-2022-0458	3	1.5	0.773006
TENG H, 2025, J HOSP TOUR INSIGHTS	10.1108/JHTI-04-2024-0314	3	3	1.47115
GOUDA G, 2024, J MODEL MANAG	10.1108/JM2-06-2023-0124	3	1.5	0.773006
DE C D, 2021, J MANAG ORGAN	10.1017/jmo.2020.48	3	0.6	0.108434
GHOSH S, 2021, INT J INDIAN CULT BUS MANAG	10.1504/IJICBM.2021.115413	3	0.6	0.108434
BI Y, 2021, SOC BEHAV PERS	10.2224/sbp.10464	3	0.6	0.108434
STANLEY D, 2025, INT J BUS EXCELLENCE	10.1504/IJBEX.2025.144527	3	3	1.47115
DIAS , 2023, INT J AGIL SYST MANAG	10.1504/IJASM.2023.130853	3	1	0.269565
STANLEY D, 2023, INT J BUS EXCELLENCE	10.1504/IJBEX.2023.133494	3	1	0.269565
LIM Y, 2021, J APPL STRUCT EQU MODEL	10.47263/JASEM.5(2)04	3	0.6	0.108434
THAYYIB P, 2021, GLOBAL BUS ORGAN EXCELLENCE	10.1002/joe.22084	3	0.6	0.108434
JANANI M, 2024, ACTA PSYCHOL	10.1016/j.actpsy.2024.104640	2	1	0.515337
VARSHNEY D, 2025, INT J PRODUCT PERFORM MANAG	10.1108/IJPPM-11-2023-0618	2	2	0.980769
KHAN A, 2025, J ORGAN CHANG MANAGE	10.1108/JOCM-08-2024-0499	2	2	0.980769
REYES-CORNEJO P, 2025, ADM SCI	10.3390/admsci15040152	2	2	0.980769
SYAMSIR S, 2025, COGENT BUS MANAG	10.1080/23311975.2025.2482022	2	2	0.980769
RADDATZ P, 2024, HUM RESOUR MANAGE REV	10.1016/j.hrmr.2024.101040	2	1	0.515337
NEVES P, 2024, J APPL BAHAV SCI	10.1177/00218863241257959	2	1	0.515337
COOPER B, 2024, INT J MANPOW	10.1108/IJM-01-2023-0046	2	1	0.515337
PERAL S, 2024, SA J IND PSYCHOL	10.4102/sajip.v50i0.2241	2	1	0.515337
PUTRA Y, 2024, QUAL-ACCESS SUCCESS	10.47750/QAS/25.198.21	2	1	0.515337
ATHAMNEH M, 2023, COGENT SOC SCI	10.1080/23311886.2023.2203989	2	0.666667	0.17971
KOCOT D, 2022, SELF-MANAGEMENT, ENTREPRENEURIAL CULTURE, AND ECONOMY 4.0: A CONTEMPORARY APPROACH TO ORGANIZATIONAL THEORY DEVELOPMENT	10.4324/9781003213048-9	2	0.5	0.0856481
ZANDI G, 2022, J INF TECHNOL MANAG	10.22059/jitm.2021.86123	2	0.5	0.0856481
SALIH A, 2021, ACAD STRATEG MANAGE J		2	0.4	0.0722892
BOROVSKIKH N, 2019, J ADV RES DYN CONTROL SYST	10.5373/JARDCS/V11SP11/20192933	2	0.285714	0.0547945
YANG C, 2025, J MANAG ORGAN	10.1017/jmo.2024.15	1	1	0.490385
PANDA S, 2025, EVID BASED HRM	10.1108/EBHRM-07-2023-0178	1	1	0.490385
SRIGOURI V, 2024, J MANAG DEV	10.1108/JMD-12-2023-0360	1	0.5	0.257669
SACKEY B, 2025, J HOSP TOUR INSIGHTS	10.1108/JHTI-01-2024-0063	1	1	0.490385
AGGARWAL V, 2025, PSYCHOL STUD	10.1007/s12646-024-00811-4	1	1	0.490385
THOMAS A, 2024, INT J HEALTHCARE MANAG	10.1080/20479700.2023.2238155	1	0.5	0.257669
SULTAN M, 2025, DISCOV SUSTAIN	10.1007/s43621-025-00971-x	1	1	0.490385
VAPIWALA F, 2025, EMPLOY RESPONSIB RIGHTS J	10.1007/s10672-025-09528-6	1	1	0.490385
KIM S, 2025, SUPPLY CHAIN FORUM	10.1080/16258312.2025.2455923	1	1	0.490385
KHATTAK S, 2025, SAGE OPEN	10.1177/21582440251318858	1	1	0.490385
AWWAD A, 2025, MANAG DECIS	10.1108/MD-06-2024-1366	1	1	0.490385
TAWFIK A, 2024, BMC NURS	10.1186/s12912-024-02362-5	1	0.5	0.257669
SUMMERFIELD S, 2023, BIOANALYSIS	10.4155/bio-2022-0180	1	0.333333	0.0898551
JANNAH S, 2021, SOUTH EAST ASIAN J MANAG		1	0.2	0.0361446
ASGHAR J, 2025, MANAG REV Q	10.1007/s11301-025-00497-6	1	1	0.490385
CHEN Y, 2024, HUM RESOUR DEV Q	10.1002/hrdq.21552	1	0.5	0.257669
KUMI E, 2024, INT J INNOV TECHNOL MANAG	10.1142/S0219877024500524	1	0.5	0.257669
AL-ARMETI I, 2023, EFFECT OF INFORMATION TECHNOLOGY ON BUSINESS AND MARKETING INTELLIGENCE SYSTEMS	10.1007/978-3-031-12382-5\_60	1	0.333333	0.0898551
AKYUEREK S, 2023, EUR J TOUR HOSP RECREAT	10.2478/ejthr-2023-0012	1	0.333333	0.0898551
REIO T, 2017, ADULT EDUCATION AND VOCATIONAL TRAINING IN THE DIGITAL AGE	10.4018/978-1-5225-0929-5.ch013	1	0.111111	0.0187891
PANDA D, 2025, PUBL ADM QUART	10.1177/07349149241267001	1	1	0.490385
AHMIĆ A, 2025, ORGAN MANAGE J	10.1108/OMJ-09-2024-2299	1	1	0.490385
CHIANGPHAN N, 2024, J MULTIDISCIP SOC SCI		1	0.5	0.257669
BINYAMIN G, 2023, EQUAL DIVERSITY INCL	10.1108/EDI-09-2021-0234	1	0.333333	0.0898551
MANOJ M, 2020, MANAG LABOUR STUD	10.1177/0258042X20922073	1	0.166667	0.0248447
GHASEMI M, 2017, MAN INDIA		1	0.111111	0.0187891
YIN Y, 2011, ICIC EXPRESS LETT		1	0.0666667	0.00824176
SRIGOURI V, 2024, IND COMMER TRAIN	10.1108/ICT-05-2024-0043	0	0	0
BAO Y, 2024, BMC PSYCHOL	10.1186/s40359-024-01833-3	0	0	0
VLIET S, 2024, GEDRAG ORGAN	10.5117/Go2024.1.005.DoEZ	0	0	0
PITAFI A, 2025, INF TECHNOL PEOPLE	10.1108/ITP-01-2024-0064	0	0	0
KIM S, 2025, FRONT PSYCHOL	10.3389/fpsyg.2025.1448820	0	0	0
PITAFI A, 2025, J KNOWL MANAG	10.1108/JKM-05-2024-0520	0	0	0
BHAWNA B, 2025, LEADERSH ORG DEV J	10.1108/LODJ-03-2024-0212	0	0	0
ATHAMNEH M, 2024, PAC BUS REV INT		0	0	0
BJORCK V, 2024, HIGH EDUC SKILLS WORK-BASED LEARN	10.1108/HESWBL-07-2024-0186	0	0	0
PITAFI A, 2025, TECHNOL ANAL STRATEG MANAGE	10.1080/09537325.2025.2488039; 10.1080/09537325.2025.2488039	0	0	0
PITAFI A, 2025, J ENTERP INF MANAG	10.1108/JEIM-01-2025-0015	0	0	0
JANANI M, 2025, ACTA PSYCHOL	10.1016/j.actpsy.2025.105215	0	0	0
RABIUL M, 2025, EUR J MANAG BUS ECON	10.1108/EJMBE-09-2023-0288	0	0	0
VONGURAI R, 2025, J BEHAV SCI		0	0	0
HOANG T, 2025, SERV MARK Q	10.1080/15332969.2025.2515334	0	0	0
SMITH T, 2025, INT J INTELL COUNTERINTELLIGENCE	10.1080/08850607.2025.2453721	0	0	0
LIU J, 2025, BMC PSYCHOL	10.1186/s40359-025-03104-1	0	0	0
LIU L, 2025, FRONT PSYCHOL	10.3389/fpsyg.2025.1513461; 10.3389/fpsyg.2025.1513461	0	0	0
LV M, 2025, HEALTH SERV INSIGHTS	10.1177/11786329251318586	0	0	0
PANDA P, 2025, J ORGAN CHANG MANAGE	10.1108/JOCM-02-2024-0073	0	0	0
PANDA P, 2025, MANAG DECIS	10.1108/MD-01-2024-0076	0	0	0
PANDA P, 2024, GLOB KNOWL MEM COMMUN	10.1108/GKMC-11-2023-0450	0	0	0
JENA A, 2025, INT J COMPUT INTEGR MANUF	10.1080/0951192X.2024.2387788	0	0	0
BARASA L, 2023, J ETA MARIT SCI	10.4274/jems.2023.05657	0	0	0
RASTOGI S, 2025, J INNOV ENTREPRENEURSHIP	10.1186/s13731-025-00554-0	0	0	0
ALKHODARY D, 2025, PROBL PERSPECT MANAGE	10.21511/ppm.23(2).2025.62	0	0	0
SHANTI I, 2025, SA J HUMAN RES MANAG	10.4102/sajhrm.v23i0.3047	0	0	0
PITAFI A, 2025, IEEE TRANS ENG MANAGE	10.1109/TEM.2025.3587594	0	0	0
GIAMPAOLI D, 2025, ELECTRON J KNOWL MANAG	10.34190/ejkm.23.1.3635	0	0	0
OKTAVIO A, 2025, SA J HUMAN RES MANAG	10.4102/sajhrm.v23i0.2877	0	0	0
SARI E, 2025, PSIKOHUMANIORA	10.21580/pjpp.v10i1.23281	0	0	0
SRINIVASAN T, 2025, INT J ORGAN ANAL	10.1108/IJOA-12-2024-5075	0	0	0
HELMI A, 2025, J PENGUKURAN PSIKOL PENDIDIK INDONES	10.15408/jp3i.v14i1.39333	0	0	0
SARI R, 2024, J ECOHUM	10.62754/joe.v3i8.5667	0	0	0
HALMEN E, 2024, PAPER ASIA	10.59953/paperasia.v40i6b.193	0	0	0
SANKAR M, 2024, ORGAN CULT INT J	10.18848/2327-8013/CGP/v24i01/101-115	0	0	0
SAHOO S, 2024, INT J INTELL ENTERP	10.1504/IJIE.2024.139789	0	0	0
NIATI A, 2023, INT J ECON MANAGE	10.47836/ijeam.17.3.04	0	0	0
LIM Y, 2022, INT J MANAGE EDUC	10.1504/ijmie.2022.126587	0	0	0
NARAYANA R T, 2019, INT J RECENT TECHNOL ENG	10.35940/ijrte.B1090.0782S319	0	0	0
KHAN M, 2012, EUR J SOC SCI		0	0	0

## Sheet: MostFreqWords
Words	Occurrences
workforce agility	103
performance	87
work	55
impact	42
management	40
agility	34
antecedents	34
model	34
behavior	29
employee agility	27
innovation	27
mediating role	27
adaptability	24
commitment	24
human-resource management	23
leadership	22
systems	21
employee adaptability	20
engagement	20
knowledge	20
workplace	20
work engagement	19
empowerment	17
satisfaction	17
job-satisfaction	15
job crafting	15
motivation	15
resources	15
firm performance	14
job-performance	14
trust	14
creativity	13
framework	13
hrm	13
organizational agility	13
personality	13
psychological empowerment	13
strategy	13
technology	13
attitudes	12
employees	12
enterprise social media	12
job satisfaction	12
moderating role	12
organizational performance	12
organizations	12
resilience	12
validation	12
job	11
outcomes	11
dynamic capabilities	10
job demands	10
job performance	10
metaanalysis	10
organizational change	10
organizational citizenship behavior	10
perceptions	10
transformational leadership	10
workforce	10
consequences	9
flexibility	9
leader-member exchange	9
na	9
perceived organizational support	9
behaviors	8
burnout	8
climate	8
competence	8
conservation	8
emotional intelligence	8
positive emotions	8
self-determination theory	8
agile workforce	7
career adaptability	7
communication visibility	7
covid-19	7
fit indexes	7
hr practices	7
human resource management	7
india	7
information-technology	7
knowledge sharing	7
organizational-change	7
pls-sem	7
proactivity	7
self-determination	7
support	7
workplace spirituality	7
adaptive performance	6
ambient awareness	6
communication	6
conflict	6
employee	6
employee performance	6
empowering leadership	6
implementation	6
information	6
mediation	6
organizational	6
organizational culture	6
performance work systems	6
perspective	6
productivity	6
psychological safety	6
self-efficacy	6
strength	6
well-being	6
bibliometric analysis	5
capabilities	5
enterprise agility	5
esm usage	5
experience	5
future	5
hrm practices	5
industry 4 0	5
job insecurity	5
knowledge management	5
multilevel	5
networking sites	5
normative commitment	5
opportunity	5
organizational commitment	5
organizational identification	5
proactive personality	5
quality	5
scale	5
self	5
service	5
stress	5
structural equation models	5
task interdependence	5
turnover	5
turnover intention	5
validity	5
achieving agility	4
adaptation	4
affective commitment	4
artificial intelligence	4
business	4
characteristics	4
citizenship behavior	4
competitive advantage	4
construct	4
customer orientation	4
demands	4
digital transformation	4
dimensions	4
dominant logic	4
emotional exhaustion	4
employee creativity	4
enterprise	4
exhaustion	4
firm	4
health	4
hr	4
identification	4
level	4
network	4
organization	4
orientation	4
proactive behavior	4
psychological	4
resistance	4
role	4
safety	4
social	4
social-exchange	4
strategic agility	4
structural equation modelling	4
subjective well-being	4
sustainability	4
task	4
teachers	4
team performance	4
teamwork	4
thriving at work	4
time	4
work systems	4
adoption	3
affordances	3
artificial-intelligence	3
benefits	3
capability	3
change	3
communication quality	3
complexity	3
continuance	3
culture	3
design	3
digitalization	3
employee attitudes	3
employee engagement	3
employee perceptions	3
employee resilience	3
employment	3
feedback	3
fle adaptability	3
high-performance work systems	3
human	3
human resource agility	3
identity	3
individual-differences	3
integration	3
intrinsic motivation	3
knowledge hiding	3
learning agility	3
literature review	3
mediating	3
mediator	3
models	3
need satisfaction	3
nurses	3
organizational support	3
overload	3
participation	3
power	3
product	3
psychological contract	3
readiness	3
remote work	3
role-conflict	3
science	3
social media	3
supervisor support	3
talent agility	3
talent management	3
theory	3
training	3
turnover intentions	3
uncertainty	3
user acceptance	3
values	3
variables	3
variance	3
work performance	3
absorptive-capacity	2
acceptance	2
adaptation at work	2
adaptive behavior	2
adaptivity	2
affective organizational commitment	2
aggression	2
agile manufacturing	2
agility performance	2
ai	2
ambidexterity	2
appraisal	2
architecture	2
attribution theory	2
attributions	2
authentic leadership	2
automation	2
barriers	2
benevolent leadership	2
bibliometrics	2
big data analytics	2
broaden	2
call centers	2
challenge	2
challenge appraisal	2
challenges	2
change management	2
change readiness	2
citizenship	2
cluster analysis	2
coaching	2
cognitive	2
common method variance	2
competences	2
conservation of resources theory	2
context	2
contextual	2
contextual performance	2
conwip	2
cooperation	2
corporate	2
cross-sectional study	2
cross-training	2
customer	2
customer need knowledge	2
decision-making	2
determinants	2
differentiation	2
digcomp	2
digital competence	2
digital technology adoption	2
distribution	2
diversity	2
drivers	2
dynamic	2
electricity	2
emotional demands	2
employability	2
employee ambidexterity	2
employee empowerment	2
employee reactions	2
enablers	2
enterprise social media (esm)	2
enterprise social media usage	2
environment	2
esm	2
ethical leadership	2
exchange	2
experiences	2
exploration	2
fit	2
frontline employee adaptability	2
fuzzy logic	2
gender	2
generational-differences	2
green	2
guidelines	2
happiness	2
high-performance work systems (hpws)	2
high performance work systems	2
higher education institutions	2
hospitality industry	2
hrm system strength	2
hrm systems	2
human-resource practices	2
human resource	2
in-role	2
individual adaptability	2
individual ambidexterity	2
individual outcome	2
information-systems	2
information and communication technology	2
information processing	2
innovative behavior	2
innovative work behavior	2
institutions	2
intensification	2
intention	2
interdependence	2
interpersonal adaptability	2
it industry	2
job demands-resources model	2
job involvement	2
joy	2
knowledge transfer	2
line	2
line manager	2
lmx	2
mail questionnaires	2
management-practices	2
manufacturing performance	2
manufacturing strategy	2
market orientation	2
meaningfulness	2
member exchange	2
mental-health	2
method bias	2
method variance	2
methodology	2
mindfulness	2
moderating	2
moderator	2
multilevel analysis	2
networking	2
organisational change	2
organisational culture	2
organisational outcome	2
organizational citizenship	2
organizational control	2
organizational learning	2
organizational resilience	2
organizational virtuousness	2
paternalistic leadership	2
performance management	2
performance work practices	2
positive affect	2
predictors	2
prevention focus	2
pro-social behavior	2
proactive	2
procedural justice	2
project management	2
promotion focus	2
psychological conditions	2
psychological resilience	2
psychological resources	2
psychometrics	2
public sector	2
readiness to change	2
recommendations	2
reliability	2
research agenda	2
resource	2
resource-based view	2
resource management	2
resource management-practices	2
role ambiguity	2
selection	2
server	2
service quality	2
six sigma	2
smes	2
social-exchange theory	2
social media usage	2
social network ties	2
social support	2
socialization tactics	2
speed	2
strategic hr	2
strategic hrm	2
strategic human resource management	2
strategies	2
stressors	2
structural modeling tism	2
style	2
supply chain	2
system	2
systematic literature review	2
task characteristics	2
task conflict	2
task performance	2
team	2
technology acceptance model	2
technostress	2
telework	2
tenure	2
top	2
top management commitment	2
training transfer	2
transformation	2
transformational	2
usage	2
vigor	2
withdrawal	2
work design	2
work environment	2
work expertise	2
work readiness	2
work stressor	2
workers	2
workgroup incivility	2
(helen) cai	1
(un)planned	1
0	1
2-stage tandem queue	1
3-way interactions	1
5-factor model	1
5 personality-traits	1
abilities	1
ability	1
ability-motivation-opportunity	1
absenteeism	1
abusive supervision	1
acceptance model	1
accounting firms	1
acquisition	1
active learning	1
adaptability competency	1
adaptability to change	1
adaptive	1
adaptive attitudes	1
adaptive performance (ap)	1
adaptive responses	1
adaptive workforce	1
adjustment	1
adoption of ce practices	1
advantage	1
age discrimination	1
age diversity climate	1
ageism	1
agency theory	1
agile	1
agile ability	1
agile attitude	1
agile behaviour	1
agile enablers	1
agile hr	1
agile methods	1
agile mindset	1
agile organisation	1
agile practices	1
agile production	1
agile project management	1
agile software development (asd)	1
agile work performance	1
agility promoters	1
algorithms	1
alpha	1
alumni	1
ambidextrous leadership	1
analysis	1
and compensation theory	1
and medium enterprises	1
anxiety	1
arrangements	1
art	1
arts-based intervention	1
assessment	1
assignment	1
assimilation	1
attributions of hrm practices	1
authenticity	1
automobile industry	1
autonomy	1
back	1
banking	1
banking industry	1
banks	1
banks' performance	1
basic psychological needs	1
behavioral-research	1
benelux	1
beverage department employee	1
biases	1
bibliometric	1
big 5	1
big data	1
big fish	1
bioanalysis	1
biomarkers	1
black-box	1
boundary	1
boundary spanning	1
broaden-and-build theory	1
brooding	1
build	1
bundles	1
bundles of hr practices	1
business managers	1
business process agility	1
c-mu-rule	1
capacity choice	1
capital	1
care work	1
career	1
career construction model of adaptation	1
career construction theory	1
career development	1
career satisfaction	1
career success	1
ce capabilities	1
chain	1
championing	1
change-oriented hrm systems	1
change-oriented leadership	1
change fatigue	1
change information	1
change management theory	1
change support	1
charismatic leadership	1
china	1
choice	1
citizenship behaviors	1
clarity	1
clarity of goals	1
clinical nurses	1
co-creation	1
co-creation behaviors	1
coachability	1
coachee	1
cocitation	1
coefficient alpha	1
cognitive demands	1
cognitive job crafting	1
cognitive outlooks	1
cognitive trust	1
collaborative competition	1
collective	1
collective engagement	1
collectivism	1
commitment hr practices	1
commitment hrm	1
commitment to change	1
commitment to quality	1
commitment to quality service	1
common	1
compassion	1
compatibility	1
compensation	1
competencies/competency	1
competition	1
competitive pressure	1
competitive work environment	1
complementary	1
computer	1
conceptual insights	1
conceptualization	1
conditions	1
confirmatory factor analysis “cfa”	1
conflict management styles	1
connectedness	1
conservation of resource theory	1
construct-validity	1
construction management	1
constructive conflict	1
constructive deviance work behavior	1
constructs	1
contingent workforce	1
continuance commitment	1
control	1
control-systems	1
control hr practices	1
control hrm	1
controversies	1
cooccurrence	1
cor theory	1
core self-evaluations	1
corporate culture	1
corporate reputation	1
corporate social responsibility	1
correlation analysis	1
counterproductive	1
counterproductive work behavior	1
covariation model	1
covid-19 changes	1
covid-19 impact on organisations	1
crafting	1
creation	1
creative behavior	1
creative performance	1
crisis	1
criteria	1
critical incident	1
crm	1
cross-cultural study	1
cross-level	1
cross-sectional surveys	1
cross\&\#8208	1
csr	1
cultural-values	1
curiosity	1
customer and patient participation	1
customer contact employees	1
customer focus	1
customer participation	1
customer relational value	1
customer relationship	1
customised service behaviour	1
customization	1
cyber-physical-systems	1
cyberloafing	1
dark triad	1
decentralisation of decision-making	1
decision	1
declarative memory	1
delone	1
delphi	1
demand-ability fit	1
dematel	1
demographic variables	1
depression	1
deprivation-type curiosity	1
deregulation	1
destructive criticism	1
developmental	1
developmental hr practices	1
diffusion	1
digital competencies	1
digital competency	1
digital economy	1
digital fluency	1
digital hrm	1
digital literacy	1
digital mindset	1
digital platform	1
digital self-efficacy	1
digital self -efficacy	1
digital technology	1
digital twin	1
digitisation	1
discretionary hr practices	1
discriminant validity	1
dispositional self-control	1
disruption	1
distributive justice	1
dynamic capability	1
e-government services	1
e-hrm	1
e-learning	1
e-learning technology	1
eastern hemisphere	1
education 4 0	1
educational agility	1
educational standards	1
effective communication	1
effective employee communication	1
effectiveness	1
effectiveness of e-hrm	1
efficacy	1
elaborated model	1
elderly care	1
embeddedness	1
emotion	1
emotional competence inventory	1
emotional trust	1
empirical-examination	1
empirical-test	1
empirical investigation	1
empirical literature	1
employability profiles	1
employee's agility	1
employee's learning commitment	1
employee-organization relationship	1
employee adaptibility	1
employee adaptivity	1
employee adjustment	1
employee age	1
employee agility and resilience	1
employee alignment	1
employee behavior	1
employee behaviour	1
employee behaviours	1
employee commitment	1
employee competitive advantage	1
employee health	1
employee hr attributions	1
employee innovation behavior	1
employee innovative behaviour	1
employee needs	1
employee organizational	1
employee organizational commitment (eoc)	1
employee psychological	1
employee readiness to change	1
employee relational value	1
employee relations	1
employee self-efficacy	1
employee turnover	1
employee well-being	1
employee’s agility	1
employees'	1
employees' adaptability	1
employees' agility	1
employees' job satisfaction	1
employees' learning	1
employees' learning commitments	1
employees' performance	1
employees adaptability	1
employees attitudes	1
employees’ flexibility	1
employer's customer orientation	1
employment relationship	1
employment systems	1
empowering	1
encounters	1
energy in workplace	1
energy sector	1
engaging employees	1
engaging leadership	1
engineering education institutions	1
engineering management ability	1
enhancing user engagement	1
enterprise social media features	1
enterprise social medium	1
enterprises	1
entrepreneurial orientation	1
entrepreneurship	1
environment-fit	1
environment fit	1
environmental performance	1
environmental sustainability	1
environments	1
epistemic curiosity	1
equity	1
esm-strain	1
esm interactivity	1
esm strain	1
esm visibility	1
ethical climate	1
eurasia	1
europe	1
event	1
event system theory	1
evolutionary development	1
exchange social comparison	1
exchange theory	1
expectancies	1
explain	1
exploitation	1
exploitation activities	1
exploratory analysis	1
exploratory factor analysis	1
exploratory factor analysis "efa"	1
extension	1
external-control	1
external support	1
externalities	1
extra mile	1
extreme contexts	1
extrinsic motivation	1
factor analysis	1
faculty	1
faculty members	1
feedback environment	1
feedback seeking	1
fimix-pls	1
financial industry	1
firm success	1
firms	1
flat structure	1
flexi-time	1
flexibility human resource management	1
flow cytometry	1
focus	1
food and	1
for leadership	1
formal learning	1
formalisation	1
foundations	1
friendly behavior	1
friendship	1
frontline employees	1
fsqca	1
fulfillment	1
full-time	1
future agenda	1
future time perspective	1
game dynamics	1
gamification	1
gaslighting	1
gender-differences	1
generation differences	1
generative artificial intelligence (ai)	1
genomics	1
goal orientation	1
governance	1
green business practices	1
green enhanced skills	1
green factors	1
green hotel	1
green leadership	1
green organizational culture	1
green practices	1
green training	1
green workforce agility	1
grounded theory	1
group discussion	1
group innovation	1
growth	1
growth need	1
happiness at work	1
harassment	1
hardiness	1
health-care	1
health care services	1
health outcomes	1
healthcare	1
hierarchical cross-training	1
high	1
high-commitment hrm	1
high-commitment human resource management	1
high-growth firms (hgfs)	1
high-involvement hr	1
high-involvement hr practices	1
high-performance	1
high-performance work	1
high-performance work systems consensus	1
high-tech manufacturing sector	1
high performance	1
higher education	1
higher education institutions (heis)	1
higher educational institutions	1
higher order thinking skills (hots)	1
hindrance appraisal	1
hotel employees	1
hotels	1
hpws	1
hr architecture	1
hr attributions	1
hr bundle	1
hr functions	1
hr measurement issues	1
hr strength	1
hr transformation	1
hrd climate	1
hrd nexus	1
hrd theory	1
hrm-practices	1
hrm-process model	1
hrm agility	1
hrm content	1
hrm content and process	1
hrm process	1
hrm\&\#8211	1
huifen	1
human-resource architecture	1
human-resource development	1
human resource development	1
human resource flexibility	1
human resource management processes	1
human resource management system features	1
human resource management systems	1
human resource primacy	1
human resources	1
humane entrepreneurship	1
humor	1
hybrid work agility	1
i-deals	1
ict	1
idea	1
idiosyncratic deals	1
immunoassay	1
immunogenicity	1
immunohistochemistry	1
impact of covid-19 on employees	1
impostor phenomenon	1
in-role behavior	1
incivility	1
inclusive	1
inclusive leadership (il)	1
indian manufacturing industries	1
indirect	1
individual adaptive capability	1
individual agility	1
individual creativity	1
individual innovation	1
individualism-collectivism	1
industrial revolution	1
industry 4	1
inertia	1
influence at work	1
informal	1
informal learning	1
informality	1
information-technology capabilities	1
information-technology competence	1
information management	1
information processing perspective	1
information technology	1
information technology competency	1
information technology proficiency	1
infrastructure	1
innovation adoption	1
innovation behavior	1
innovation culture	1
innovation diffusion theory	1
innovations	1
innovative	1
innovative behaviors	1
innovative behaviour	1
innovative behaviours	1
innovative performance	1
innovative work behaviour	1
innovative work behaviour (iwb)	1
innovativeness	1
insights	1
instrumental and expressive	1
integrative literature review	1
intellectual capital	1
intent to hire	1
interaction-moderation	1
interactions in organizations	1
interest-type curiosity	1
intergenerational leadership	1
intermodal arts-based intervention	1
internal communications	1
internal labor markets	1
internal marketing orientation	1
internet of things projects	1
interpersonal deviance	1
interpretive structural modeling	1
interpretive structure	1
interrater reliability	1
interventions	1
interviews	1
intragroup conflict	1
intrinsic	1
inverted-u effect	1
inverted u-shaped	1
investment	1
involvement	1
involvement work processes	1
is success factors	1
is success measurement	1
islamic banks	1
ism (polarity)	1
it capability	1
it project success	1
it usage in workplace	1
jd-r	1
jd-r model	1
jd-r theory	1
jdr	1
job autonomy	1
job characteristics	1
job demand-control-support model	1
job design	1
job fit	1
job interaction	1
job mobility	1
job resources	1
job rotation	1
job stress	1
joking	1
jordan	1
just-in-time organization system	1
just in time	1
justice	1
key issues	1
knowledge-management	1
knowledge-oriented leadership	1
knowledge-sharing	1
knowledge-sharing behavior	1
knowledge-sharing behaviour	1
knowledge sharing practices	1
knowledge society	1
knowledge workers	1
l20	1
labor flexibility	1
large language models (llms)	1
lc	1
leader-member exchange (lmx)	1
leadership-member	1
leadership-member exchange	1
leadership-styles	1
leadership agility	1
leadership commitment to change	1
leadership styles	1
lean	1
lean construction	1
lean production	1
lean six sigma	1
learning activities	1
learning commitment	1
learning transfer	1
leisure crafting	1
liberating humor and stress-relieving humor	1
life	1
life balance	1
lifespan development	1
line managers	1
linking empowering leadership	1
liquid workforce	1
logistics	1
longitudinal analysis	1
looking	1
low	1
lss	1
ltsi	1
m10	1
machine-repairman problem	1
machine interference	1
macroergonomics	1
malaysia	1
management research	1
management studies	1
management support	1
managerial climate	1
managers	1
managing-conflict	1
manufacture	1
manufacturing companies	1
manufacturing industry	1
manufacturing organizations	1
manufacturing systems	1
mapping	1
market	1
market uncertainty	1
markov decision processes	1
mass customization	1
mastery	1
mathematical-model	1
mclean model	1
meaning-making	1
measurement error	1
measurement scale	1
media	1
mediating effects	1
mediation analysis	1
mediation critical	1
meditation	1
meta-analysis	1
meta-knowledge	1
micro	1
middle-aged employees	1
middlesex university business school	1
mindful organizing	1
mistreatment	1
mix flexibility	1
modelling	1
modelling the	1
moderated mediation model	1
mood	1
motivation to transfer	1
motives	1
ms	1
multi-level analysis	1
multi-skilled	1
multiactor	1
multigroup confirmatory factor analysis	1
multilevel data	1
multilevel perspective	1
multiple team membership	1
multisource feedback	1
music	1
muthmainnah adaptive capability	1
myopic approach	1
natural resources management	1
need for	1
need for structure	1
negative affect	1
netherlands	1
network analysis	1
network externality	1
networks	1
new product flexibility	1
new ways to work	1
new work	1
number	1
numerical example	1
nursing staff	1
occupational future time perspective	1
ocean model	1
of resources theory	1
older employees	1
older workers	1
on-the-job training	1
onboarding	1
openness to experience	1
operation management	1
operational performance	1
optimism	1
optimization	1
order fulfillment	1
organic structure	1
organisation	1
organisation agility	1
organisational	1
organisational learning	1
organisations	1
organization-based self-esteem	1
organization fit	1
organization flexibility	1
organization readiness	1
organization system	1
organizational-behavior	1
organizational-climate	1
organizational absorption	1
organizational ambidexterity	1
organizational behavior	1
organizational climate	1
organizational constraints	1
organizational development	1
organizational digital finance integration	1
organizational effectiveness	1
organizational engagement	1
organizational events	1
organizational identity	1
organizational intelligence	1
organizational justice	1
organizational knowledge sharing	1
organizational memory	1
organizational practices	1
organizational readiness	1
organizational research	1
organizational response	1
organizational restructuring	1
organizational socialization	1
organizational solidarity	1
organizational studies	1
organizational theory and behaviour	1
organized insecurity	1
overqualification	1
overtime	1
paradigm	1
paradoxical leadership	1
paralinguistic digital affordances	1
part-time	1
partial least-squares (pls)	1
path-goal theory	1
path model	1
pd	1
people first	1
perceived	1
perceived ease	1
perceived employability	1
perceived fairness	1
perceived hr strength	1
perceived innovation	1
perceived organizational justice	1
perceived overqualification	1
perceived social support	1
perceived stress	1
perceived task structure	1
perceived uncertainty	1
perceived work overload	1
performance analysis	1
performance coaching	1
performance work	1
person-environment fit	1
person-job fit	1
person-organisation fit	1
person-organization	1
person-organization fit	1
personal	1
personal development	1
personal need	1
pk	1
plant performance	1
platforms	1
pleasant feeling	1
pls	1
pls-pos	1
pls predict	1
policy	1
population statistics	1
port enterprise	1
positive emotion	1
positive organizational psychology	1
potentials	1
power-distance	1
practices matter	1
preemption	1
prevention	1
prisma	1
pro-environmental behavior	1
proactive goal generation	1
proactive personality scale	1
proactive work behavior	1
proactive work climate	1
probing interactions	1
procedural memory	1
process	1
process flexibility	1
process innovation	1
process outcomes	1
product life	1
product types	1
production demand	1
production systems	1
productivity enhancement	1
professional conduct	1
professionals	1
profit	1
profit function	1
profitability	1
programs	1
progress	1
project agility	1
protein ms	1
psychological availability	1
psychological contract breach	1
psychological contracts	1
public policy	1
public sector enterprise	1
publication bias	1
purchasing	1
qedu-agility	1
qualitative exploration	1
qualitative research	1
quality-of-life	1
quality of life	1
quantified-self	1
quantitative study	1
quasi-birth-and-death process	1
questionnaire	1
queues	1
queuing-systems	1
queuing network	1
quitting intentions	1
real options	1
reciprocity	1
reflective pondering	1
regression	1
related factors	1
relational-based constructs	1
relational communication	1
relational job design	1
relations climate	1
relationship conflict	1
religion	1
remaining	1
remaining opportunities	1
remote working	1
requirements	1
research-and-development	1
research design	1
research methods and	1
research priorities	1
resilient agility	1
resistance to change	1
resource allocation	1
resource base view model	1
resource caravans	1
resource development research	1
resource integration	1
retaliatory incivility	1
retention	1
review	1
revolution	1
road	1
role-models	1
role clarity	1
role flexibility	1
role overload	1
roles	1
rumination	1
saderat bank	1
safety locus of control (sloc)	1
safety performance	1
salesperson coachability	1
sample-size	1
satisfaction and commercial banks	1
scale development	1
scientific	1
scientometrics	1
sds	1
sectors	1
seeking	1
self-development	1
self-expression via microblogging	1
self-leadership	1
self-mental driving agility	1
self-regulation	1
self-verification striving	1
selfconstrual	1
senior executives	1
sense	1
sense-making	1
sensemaking	1
sensitivity	1
serial mediation effect	1
servant leadership	1
service customisation	1
service delivery system	1
service development	1
service employee adaptability	1
service employee flexibility	1
service firms	1
service innovation	1
service marketing	1
service offering adaptability	1
service orientation	1
service performance	1
service process design	1
service recovery	1
service variability	1
services firms	1
shaped production line	1
share	1
sharing	1
sharing behaviour	1
shift work	1
sick leave	1
signaling theory	1
signalling	1
significance	1
similarity attraction	1
sites	1
situational constraints	1
situational judgment test	1
size	1
skills	1
skillset	1
small	1
small and medium enterprises	1
small hotel	1
small manufacturing enterprise	1
smart classroom	1
sme	1
social acceptance	1
social aspects	1
social climate	1
social cognitive theory	1
social exchange theory	1
social learning theory	1
social media platforms	1
social media use	1
social psychiatric care	1
social web	1
socialization	1
socially responsible hrm	1
socio-cognitive mindfulness	1
socio-technical systems	1
software	1
software-development	1
software process innovations	1
south africa	1
spillover theory	1
stable solutions	1
statistical relationship	1
stereotypes	1
stochastic gradient algorithms	1
stochastic models	1
stochastic production	1
stochastic systems	1
strategic	1
strategic decision-making	1
strategic human resource	1
strategic management	1
strategic planning	1
strategic vision	1
structural analysis	1
structural equation modeling	1
structuring	1
students	1
students adoption	1
subjective measures	1
substitutes	1
success	1
supervisor close monitoring	1
supervisors	1
supervisors' safety	1
supplementary	1
supplier	1
supply	1
supply chain agility	1
supply chain integration	1
supply chain management	1
supportive organisational culture	1
supra vocational skills	1
surveys	1
sustainable	1
sustainable business performance	1
sustainable development	1
sustainable product innovation	1
sustained competitive advantage	1
synergetic effect	1
system models	1
system requirements	1
system strength	1
systematic literature	1
systematic mapping study	1
t-test	1
tactics	1
talent	1
talented employees	1
task agility	1
task citizenship performance	1
task complexity	1
task conflicts	1
task delegation	1
task proficiency	1
task significance	1
tax consulting	1
tax professionals	1
tccm	1
teaching	1
teaching professionals	1
team-member exchange (tmx)	1
team creative	1
team creativity	1
team innovation	1
team social support	1
teamwork attitudes	1
technical-education	1
technological proficiency	1
technological readiness	1
technologies	1
technology adoption	1
technology readiness	1
telecommunication industry	1
temporal leadership	1
tendency toward organizational	1
the	1
the job demands-resources model (jd-r)	1
things happen	1
thought	1
thriving	1
ties	1
time agility	1
time employees	1
to change	1
total	1
total interpretive structural modeling	1
total interpretive structural modelling	1
tourism	1
tourism and hospitality lecturers	1
toxic leadership	1
toxicity	1
tradition	1
trait	1
transactional leadership	1
translational science	1
true self	1
turbulent situation	1
turkiye	1
typology of adaptability	1
underemployment	1
unified theory	1
united kingdom	1
universities	1
unobserved heterogeneity	1
usefulness	1
user	1
users satisfaction	1
utaut	1
valuation	1
value creation	1
verification	1
vietnamese	1
view	1
vignette technique	1
violence	1
violence climate	1
virtual work	1
visibility	1
visibility affordance	1
visibility theory	1
visualization	1
vitality assessment	1
vocational interests	1
voice	1
volume flexibility	1
vos viewer	1
vuca environment	1
vuca world	1
web 2 0	1
well-being employees	1
western europe	1
willingness to embrace organizational change	1
women	1
work-based learning	1
work-changing ability	1
work-environment	1
work-family conflict	1
work-life balance	1
work-life conflict	1
work-related esm usage	1
work-related flow	1
work-related generative ai use	1
work alienation	1
work assessment	1
work attitudes	1
work autonomy	1
work behavior	1
work behavior cwb	1
work challenge	1
work characteristics	1
work environment changes	1
work from home	1
work initiative	1
work intensification	1
work life	1
work meaningfulness	1
work organization	1
work overload	1
work practices	1
work role performance	1
work spirituality	1
work stress	1
work stressors	1
work teams	1
workaholism	1
workforce agility (wfa) attributes flexibility	1
workforce agility enablers	1
workforce agility facilitators	1
workforce agility mediators	1
workforce agility outcomes	1
workforce agility score	1
workforce development	1
workforce differentiation	1
working conditions	1
working hours	1
workload	1
workplace agility	1
workplace belongingness	1
workplace commitment	1
workplace environment	1
workplace flexibility	1
workplace incivility	1
workplace inclusivity	1
workplace integration	1
workplace isolation	1
worksharing	1
world	1
wos	1
zhong yong thinking	1

## Sheet: WordFreqOverTime
Year	WORKFORCE AGILITY	PERFORMANCE	WORK	IMPACT	MANAGEMENT	AGILITY	ANTECEDENTS	MODEL	BEHAVIOR	EMPLOYEE AGILITY
2000	0	2	0	1	0	0	1	0	0	0
2001	0	2	0	1	0	0	1	0	0	0
2002	0	2	0	1	1	0	1	0	0	0
2003	0	2	0	1	1	0	1	0	0	0
2004	0	4	0	1	2	0	1	0	0	0
2005	0	4	0	1	2	0	1	0	0	0
2006	0	4	0	1	2	0	1	0	0	0
2007	1	5	0	1	2	0	1	0	0	0
2008	1	5	0	1	2	0	1	0	0	0
2009	2	6	1	1	2	0	1	0	0	0
2010	3	7	1	1	2	1	1	2	1	0
2011	4	7	3	2	2	1	1	3	1	0
2012	4	8	3	3	2	1	1	3	1	0
2013	4	10	3	5	3	2	1	4	1	0
2014	7	15	3	5	5	3	2	7	1	0
2015	7	16	3	5	5	3	2	7	1	0
2016	9	18	5	6	6	3	2	8	2	0
2017	9	20	6	7	8	4	2	8	4	0
2018	12	25	10	10	9	5	4	10	6	1
2019	15	27	12	12	10	6	5	10	7	1
2020	20	32	18	13	14	8	10	13	8	3
2021	35	44	26	19	19	16	17	17	11	4
2022	51	54	33	24	23	19	23	22	12	7
2023	68	58	40	33	24	25	24	24	16	8
2024	84	77	46	36	30	32	27	30	23	15
2025	103	87	55	42	40	34	34	34	29	27
