# Supplementary material for: Tracing 25 years of employee agility research: the missing links and future directions
Source: Front Sociol. 2026 Mar 3;11:1735781. doi: 10.3389/fsoc.2026.1735781 (PMC12992060; doi:10.3389/fsoc.2026.1735781)
Supplement: Supplementary file 7 [file Table_7.XLSX]

## Sheet: Sheet1
documents	NormalizedLocalCitationScore	Cluster
MUDULI A, 2025, BENCHMARKING	1	1
BRAUN T, 2017, IND ORGAN PSYCHOL	1	1
MUDULI A, 2024, J SCI TECHNOL POLICY MANAG	1	1
HANU C, 2023, J WORKPLACE LEARN	1	1
SACKEY B, 2025, J HOSP TOUR INSIGHTS	1	1
AGGARWAL V, 2025, PSYCHOL STUD	1	1
DAS K, 2023, ASIA PAC MANAG REV	1	1
JANANI M, 2023, J ORGAN CHANG MANAGE	1	1
ZHU Y, 2023, CURR PSYCHOL	1	1
SULTAN M, 2025, DISCOV SUSTAIN	1	1
VAPIWALA F, 2025, EMPLOY RESPONSIB RIGHTS J	1	1
KHATTAK S, 2025, SAGE OPEN	1	1
BHAWNA B, 2025, LEADERSH ORG DEV J	1	1
PAUL M, 2020, J RELIG HEALTH	1	1
WEISS J, 2021, INT J EVID BASED COACH MENTOR	1	1
CHOW I, 2020, HUMOR-INT J HUMOR RES	1	1
HESSARI H, 2024, J COMPUT INF SYST	1	1
SRIVASTAVA S, 2022, J HOSP TOUR MANAG	1	1
RADDATZ P, 2024, HUM RESOUR MANAGE REV	1	1
PITAFI A, 2025, J ENTERP INF MANAG	1	1
TAWFIK A, 2024, BMC NURS	1	1
RABIUL M, 2025, EUR J MANAG BUS ECON	1	1
HOANG T, 2025, SERV MARK Q	1	1
SALEEM M, 2021, NURS REP	1	1
SOLIMAN M, 2021, TOUR MANAG PERSPECT	1	1
COOPER B, 2024, INT J MANPOW	1	1
VAN D H M, 2013, J VOCAT BEHAV	1	1
VAN D K, 2021, EUR J PSYCHOL ASSESS	1	1
WOO E, 2021, SUSTAINABILITY	1	1
JIN C, 2020, DISCRETE DYN NAT SOC	1	1
ANGELES L M, 2022, J BUS RES	1	1
SALAS-VALLINA A, 2021, HUM RESOUR MANAGE	1	1
KUNDI Y, 2023, INT J HUM RESOUR MANAG	1	1
TUREK D, 2024, EUR MANAG J	1	1
ROMO R, 2024, BUILDINGS-BASEL	1	1
ALIKAJ A, 2021, J BUS PSYCHOL	1	1
OGBONNAYA C, 2019, HUM RESOUR MANAG J	1	1
PERAL S, 2024, SA J IND PSYCHOL	1	1
LV M, 2025, HEALTH SERV INSIGHTS	1	1
PANDA P, 2025, J ORGAN CHANG MANAGE	1	1
PANDA P, 2024, GLOB KNOWL MEM COMMUN	1	1
JENA A, 2025, INT J COMPUT INTEGR MANUF	1	1
CHALUTZ-BEN G H, 2023, ACAD MANAG PERSPECT	1	1
BOON C, 2011, INT J HUM RESOUR MANAG	1	1
LEE H, 2019, J MANAG	1	1
BAL P, 2015, J OCCUP ORGAN PSYCHOL	1	1
ZHAO X, 2023, INT J CONTEMP HOSP MANAG	1	1
SHANTZ A, 2016, HUM RESOUR MANAG J	1	1
BOON C, 2014, HUM RESOUR MANAGE	1	1
SANDERS K, 2016, HUM RESOUR MANAGE	1	1
EHRNROOTH M, 2021, HUM RESOUR MANAGE	1	1
GELENS J, 2013, HUM RESOUR MANAGE REV	1	1
WANG Z, 2022, PERS REV	1	1
MEYER J, 2000, CAN J ADM SCI	1	1
PRIETO L, 2023, SUSTAINABILITY	1	1
HU B, 2022, HUM RESOUR MANAG J	1	1
BEDNALL T, 2022, HUM RESOUR MANAGE	1	1
SANDERS K, 2021, HUM RESOUR MANAG J	1	1
WRIGHT P, 2021, ACAD MANAG PERSPECT	1	1
PETROU P, 2021, APPL PSYCHOL-INT REV-PSYCHOL APPL-REV INT	1	1
AKYUEREK S, 2023, EUR J TOUR HOSP RECREAT	1	1
BARASA L, 2023, J ETA MARIT SCI	1	1
MCDERMOTT A, 2013, HUM RESOUR MANAGE	1	1
KATOU A, 2021, HUM RESOUR MANAG J	1	1
BELTRAN-MARTIN I, 2018, BRQ-BUS RES Q	1	1
LOH J, 2022, HELIYON	1	1
DAVID E, 2021, HUM RELAT	1	1
VAN D B H, 2020, J MANAGE STUD	1	1
MIAO R, 2023, CURR PSYCHOL	1	1
JINDAL D, 2023, PERS REV	1	1
BRUNING P, 2019, BUS HORIZ	1	1
HOGLUND M, 2012, PERS REV	1	1
MADEN-EYIUSTA C, 2022, FRONT PSYCHOL	1	1
GARDNER D, 2022, HUM RESOUR DEV Q	1	1
KORFF J, 2017, J ORGAN BEHAV	1	1
LI H, 2022, FRONT PSYCHOL	1	1
TRUDEL J, 2011, HUM RESOUR DEV Q	1	1
CAO M, 2022, ASIA PAC J HUM RESOUR	1	1
HERNAUS T, 2021, HUM RESOUR DEV Q	1	1
CHEN Y, 2023, J MANAG ORGAN	1	1
PETERMANN M, 2020, IND ORGAN PSYCHOL	1	1
SAWHNEY R, 2013, J OPER MANAG	1	1
YANG F, 2018, APPL PSYCHOL-INT REV-PSYCHOL APPL-REV INT	1	1
DE C D, 2021, J MANAG ORGAN	1	1
BI Y, 2021, SOC BEHAV PERS	1	1
REIO T, 2017, ADULT EDUCATION AND VOCATIONAL TRAINING IN THE DIGITAL AGE	1	1
RASHEED M, 2025, BEHAV INF TECHNOL	1	2
RASHEED M, 2023, TECHNOL FORECAST SOC CHANG	1	2
TALWAR S, 2023, TECHNOL FORECAST SOC CHANG	1	2
BAO Y, 2024, BMC PSYCHOL	1	2
PITAFI A, 2023, TECHNOVATION	1	2
SHARMA K, 2024, J GLOB INF MANAG	1	2
VARSHNEY D, 2025, INT J PRODUCT PERFORM MANAG	1	2
NIVEDHITHA K, 2023, BEHAV INF TECHNOL	1	2
PITAFI A, 2021, INTERNET RES	1	2
PITAFI A, 2025, INF TECHNOL PEOPLE	1	2
KIM S, 2025, FRONT PSYCHOL	1	2
PITAFI A, 2025, J KNOWL MANAG	1	2
WEI C, 2020, IEEE ACCESS	1	2
PITAFI A, 2020, TECHNOL SOC	1	2
SONY M, 2022, PROD MANUF RES	1	2
SAMEER S, 2024, ASIAN BUS MANAG	1	2
KIM S, 2025, SUPPLY CHAIN FORUM	1	2
AJGAONKAR S, 2022, INT J ORGAN ANAL	1	2
SONY M, 2016, J RETAIL CONSUM SERV	1	2
ALAVI S, 2014, INT J PROD RES	1	2
QIN R, 2010, INT J PROD ECON	1	2
BREU K, 2002, J INF TECHNOL	1	2
PITAFI A, 2025, INF TECHNOL PEOPLE-A	1	2
KHAN A, 2025, J ORGAN CHANG MANAGE	1	2
SYAMSIR S, 2025, COGENT BUS MANAG	1	2
DURST S, 2023, TECHNOL SOC	1	2
AWWAD A, 2025, MANAG DECIS	1	2
BJORCK V, 2024, HIGH EDUC SKILLS WORK-BASED LEARN	1	2
JANANI M, 2025, ACTA PSYCHOL	1	2
HEIDT L, 2023, REV MANAG SCI	1	2
PARK S, 2021, HUM RESOUR DEV Q	1	2
VUCKOVIC T, 2023, APPL SCI-BASEL	1	2
GHOSH S, 2021, HUM SYST MANAG	1	2
KEHOE R, 2013, J MANAG	1	2
MOTWANI J, 2024, INT J PRODUCT PERFORM MANAG	1	2
KARIMIAN Z, 2024, BMC MED EDUC	1	2
GOUDA G, 2024, J MODEL MANAG	1	2
ASGHAR J, 2025, MANAG REV Q	1	2
LEE M, 2024, ASIA PAC MANAG REV	1	2
PUTRA Y, 2024, QUAL-ACCESS SUCCESS	1	2
MARAN T, 2022, TECHNOL FORECAST SOC CHANG	1	2
KHATRI P, 2023, J KNOWL MANAG	1	2
MENON S, 2021, BENCHMARKING	1	2
JHA I, 2025, J HUM BEHAV SOC ENVIRON	1	2
HEILMANN P, 2020, J SMALL BUS MANAG	1	2
GOUDA G, 2022, INT J PRODUCT PERFORM MANAG	1	2
ATHAMNEH M, 2023, COGENT SOC SCI	1	2
AL-ARMETI I, 2023, EFFECT OF INFORMATION TECHNOLOGY ON BUSINESS AND MARKETING INTELLIGENCE SYSTEMS	1	2
JAGER S, 2022, APPL PSYCHOL-INT REV-PSYCHOL APPL-REV INT	1	2
GOUDA G, 2022, MANAG DECIS	1	2
ZUBER N, 2022, HUM SOC SCI COMMUN	1	2
YASEEN S, 2021, INT J HUM CAP INF TECHNOL PROF	1	2
SHAHSAVARI-POUR N, 2021, MIDDLE EAST J MANAG	1	2
BONNER N, 2016, J DATABASE MANAGE	1	2
KOCOT D, 2022, SELF-MANAGEMENT, ENTREPRENEURIAL CULTURE, AND ECONOMY 4.0: A CONTEMPORARY APPROACH TO ORGANIZATIONAL THEORY DEVELOPMENT	1	2
YIN Y, 2011, ICIC EXPRESS LETT	1	2
MA L, 2024, TECHNOL FORECAST SOC CHANG	1	3
JANANI M, 2024, ACTA PSYCHOL	1	3
CHONG Y, 2024, COGENT BUS MANAG	1	3
YANG C, 2025, J MANAG ORGAN	1	3
PANDA S, 2025, EVID BASED HRM	1	3
SUN Y, 2025, INF TECHNOL PEOPLE	1	3
NAIM M, 2024, EVID BASED HRM	1	3
VLIET S, 2024, GEDRAG ORGAN	1	3
HESSARI H, 2025, ASIA-PAC J BUS ADM	1	3
ALVIANI D, 2024, FRONT PSYCHOL	1	3
ZHANG L, 2022, FRONT PSYCHOL	1	3
ZHU M, 2021, INTERNET RES	1	3
LAI H, 2021, SAGE OPEN	1	3
THOMAS A, 2024, INT J HEALTHCARE MANAG	1	3
FRANCO C, 2022, RES POLICY	1	3
SAEED I, 2022, PSYCHOL RES BEHAV MANAG	1	3
PITAFI A, 2018, TELEMAT INFORM	1	3
PETERMANN M, 2022, FRONT PSYCHOL	1	3
ALABOOD A, 2024, BENCHMARKING	1	3
MENON S, 2022, HIGH EDUC SKILLS WORK-BASED LEARN	1	3
MENON S, 2021, J APPL RES HIGH EDUC	1	3
HAU N L H, 2022, INT J BANK MARK	1	3
ABRISHAMKAR M, 2021, INT J ENTREP INNOV	1	3
SHEREHIY B, 2014, INT J IND ERGON	1	3
AL-FAOURI A, 2014, KNOWL MANAG RES PRACT	1	3
SUMUKADAS N, 2004, IIE TRANS	1	3
IRAVANI S, 2007, M\&SOM-MANUF SERV OPER MANAG	1	3
CHATTERJEE S, 2022, TECHNOL FORECAST SOC CHANG	1	3
NEVES P, 2024, J APPL BAHAV SCI	1	3
ATHAMNEH M, 2024, PAC BUS REV INT	1	3
PITAFI A, 2025, TECHNOL ANAL STRATEG MANAGE	1	3
SOLIMAN M, 2023, PSYCHOL REP	1	3
PETERMANN M, 2021, INT J MANAG PROJ BUS	1	3
XIE L, 2019, J HOSP TOUR MANAG	1	3
BEDNALL T, 2017, HUM RESOUR MANAGE	1	3
HOPP W, 2004, MANAGE SCI	1	3
XIE L, 2020, J HOSP TOUR MANAG	1	3
JANNAH S, 2021, SOUTH EAST ASIAN J MANAG	1	3
VAN D K, 2013, GEDRAG ORGAN	1	3
MOH'D S, 2024, GER J HUM RESOUR MANAG	1	3
HARSCH K, 2020, HUM RESOUR MANAGE	1	3
WANG H, 2017, J VOCAT BEHAV	1	3
CAI Z, 2018, INT J INF MANAGE	1	3
LIU J, 2025, BMC PSYCHOL	1	3
LIU L, 2025, FRONT PSYCHOL	1	3
PANDA P, 2025, MANAG DECIS	1	3
CHEN Y, 2024, HUM RESOUR DEV Q	1	3
KUMI E, 2024, INT J INNOV TECHNOL MANAG	1	3
EILERS K, 2022, TECHNOL FORECAST SOC CHANG	1	3
BANKS G, 2014, J ORGAN BEHAV	1	3
LEE M, 2024, J MANAG ORGAN	1	3
THUN S, 2018, STRESS HEALTH	1	3
MEYERS M, 2020, HUM RESOUR MANAGE REV	1	3
PETERS P, 2014, HUM RESOUR MANAGE	1	3
WU Y, 2024, ASIA PAC J HUM RESOUR	1	3
EHRNROOTH M, 2012, J MANAGE STUD	1	3
KLOUTSINIOTIS P, 2021, EMPL RELAT	1	3
UDOD S, 2020, SAGE OPEN	1	3
CAMPBELL D, 2000, ACAD MANAGE EXEC	1	3
SOLBERG E, 2016, LEADERSH Q	1	3
THANI F, 2022, J APPL RES HIGH EDUC	1	3
BINYAMIN G, 2010, HUM RESOUR MANAGE	1	3
PAULIN D, 2016, WORK STRESS	1	3
JAGER-VAN V S, 2019, HUM RESOUR DEV Q	1	3
QURRAHTULAIN K, 2022, J PUBLIC AFF	1	3
TEJ J, 2021, SUSTAINABILITY	1	3
LOPEZ-FERNANDEZ M, 2018, SUSTAINABILITY	1	3
SINGH S, 2018, J LEADERSH ORGAN STUD	1	3
HU B, 2020, J MANAGE PSYCHOL	1	3
BECHTOLDT M, 2015, PERS INDIVID DIFFER	1	3
WANG Z, 2019, SOC BEHAV PERS	1	3
GHOSH S, 2021, INT J INDIAN CULT BUS MANAG	1	3
KRAUSERT A, 2014, HUM RESOUR MANAGE	1	3
HOPP W, 2009, NAV RES LOGIST	1	3
VAN D K, 2013, PSYCHOLOGY OF ORGANIZATIONAL CHANGE: VIEWING CHANGE FROM THE EMPLOYEE'S PERSPECTIVE	1	3
VAN O M, 2001, IIE TRANS	1	4
VONGURAI R, 2025, J BEHAV SCI	1	5
INDRIASTUTI D, 2021, PUBLIC ORGAN REV	1	6
GEL E, 2007, IIE TRANS	1	7
PITAFI A, 2025, IEEE TRANS ENG MANAGE	1	8
SONY M, 2015, INT J ENERGY SECT MANAGE	1	9
ALMAHAMID S, 2010, INTERDISCIP J INF KNOWL MANAGE	1	10
