# Supplementary material for: Tracing 25 years of employee agility research: the missing links and future directions
Source: Front Sociol. 2026 Mar 3;11:1735781. doi: 10.3389/fsoc.2026.1735781 (PMC12992060; doi:10.3389/fsoc.2026.1735781)
Supplement: Supplementary file 8 [file Table_8.XLSX]

## Sheet: Sheet1
Country	TC	Average Article Citations
USA	2672	86.2
CHINA	1185	26.9
NETHERLANDS	1001	66.7
INDIA	972	18.3
UNITED KINGDOM	626	78.2
SPAIN	556	111.2
CANADA	393	98.2
GERMANY	387	35.2
AUSTRALIA	374	34
FINLAND	303	75.8
MALAYSIA	278	25.3
FRANCE	171	85.5
BELGIUM	142	142
PAKISTAN	139	10.7
ITALY	132	26.4
NORWAY	129	64.5
ISRAEL	112	37.3
KOREA	110	36.7
IRAN	79	15.8
JORDAN	79	15.8
GREECE	60	30
NAMIBIA	44	22
OMAN	41	20.5
ROMANIA	41	41
NEW ZEALAND	39	13
INDONESIA	33	2.5
SWITZERLAND	33	33
BRUNEI	22	22
POLAND	21	7
PORTUGAL	20	6.7
SLOVENIA	14	14
VIETNAM	14	4.7
SLOVAKIA	13	13
GHANA	10	5
SAUDI ARABIA	10	3.3
SOUTH AFRICA	10	5
MOROCCO	8	8
TURKEY	7	7
MEXICO	4	4
SERBIA	4	4
CHILE	2	2
U ARAB EMIRATES	2	2
BOSNIA	1	1
EGYPT	1	1
JAPAN	1	1
QATAR	1	1
THAILAND	1	0.5
SWEDEN	0	0
