# Supplementary material for: Tracing 25 years of employee agility research: the missing links and future directions
Source: Front Sociol. 2026 Mar 3;11:1735781. doi: 10.3389/fsoc.2026.1735781 (PMC12992060; doi:10.3389/fsoc.2026.1735781)
Supplement: Supplementary file 9 [file Table_9.XLSX]

## Sheet: Sheet1
Words	Occurrences
workforce agility	103
performance	87
work	55
impact	42
management	40
agility	34
antecedents	34
model	34
behavior	29
employee agility	27
innovation	27
mediating role	27
adaptability	24
commitment	24
human-resource management	23
leadership	22
systems	21
employee adaptability	20
engagement	20
knowledge	20
workplace	20
work engagement	19
empowerment	17
satisfaction	17
job-satisfaction	15
job crafting	15
motivation	15
resources	15
firm performance	14
job-performance	14
trust	14
creativity	13
framework	13
hrm	13
organizational agility	13
personality	13
psychological empowerment	13
strategy	13
technology	13
attitudes	12
employees	12
enterprise social media	12
job satisfaction	12
moderating role	12
organizational performance	12
organizations	12
resilience	12
validation	12
job	11
outcomes	11
dynamic capabilities	10
job demands	10
job performance	10
metaanalysis	10
organizational change	10
organizational citizenship behavior	10
perceptions	10
transformational leadership	10
workforce	10
consequences	9
flexibility	9
leader-member exchange	9
na	9
perceived organizational support	9
behaviors	8
burnout	8
climate	8
competence	8
conservation	8
emotional intelligence	8
positive emotions	8
self-determination theory	8
agile workforce	7
career adaptability	7
communication visibility	7
covid-19	7
fit indexes	7
hr practices	7
human resource management	7
india	7
information-technology	7
knowledge sharing	7
organizational-change	7
pls-sem	7
proactivity	7
self-determination	7
support	7
workplace spirituality	7
adaptive performance	6
ambient awareness	6
communication	6
conflict	6
employee	6
employee performance	6
empowering leadership	6
implementation	6
information	6
mediation	6
organizational	6
organizational culture	6
performance work systems	6
perspective	6
productivity	6
psychological safety	6
self-efficacy	6
strength	6
well-being	6
bibliometric analysis	5
capabilities	5
enterprise agility	5
esm usage	5
experience	5
future	5
hrm practices	5
industry 4 0	5
job insecurity	5
knowledge management	5
multilevel	5
networking sites	5
normative commitment	5
opportunity	5
organizational commitment	5
organizational identification	5
proactive personality	5
quality	5
scale	5
self	5
service	5
stress	5
structural equation models	5
task interdependence	5
turnover	5
turnover intention	5
validity	5
achieving agility	4
adaptation	4
affective commitment	4
artificial intelligence	4
business	4
characteristics	4
citizenship behavior	4
competitive advantage	4
construct	4
customer orientation	4
demands	4
digital transformation	4
dimensions	4
dominant logic	4
emotional exhaustion	4
employee creativity	4
enterprise	4
exhaustion	4
firm	4
health	4
hr	4
identification	4
level	4
network	4
organization	4
orientation	4
proactive behavior	4
psychological	4
resistance	4
role	4
safety	4
social	4
social-exchange	4
strategic agility	4
structural equation modelling	4
subjective well-being	4
sustainability	4
task	4
teachers	4
team performance	4
teamwork	4
thriving at work	4
time	4
work systems	4
adoption	3
affordances	3
artificial-intelligence	3
benefits	3
capability	3
change	3
communication quality	3
complexity	3
continuance	3
culture	3
design	3
digitalization	3
employee attitudes	3
employee engagement	3
employee perceptions	3
employee resilience	3
employment	3
feedback	3
fle adaptability	3
high-performance work systems	3
human	3
human resource agility	3
identity	3
individual-differences	3
integration	3
intrinsic motivation	3
knowledge hiding	3
learning agility	3
literature review	3
mediating	3
mediator	3
models	3
need satisfaction	3
nurses	3
organizational support	3
overload	3
participation	3
power	3
product	3
psychological contract	3
readiness	3
remote work	3
role-conflict	3
science	3
social media	3
supervisor support	3
talent agility	3
talent management	3
theory	3
training	3
turnover intentions	3
uncertainty	3
user acceptance	3
values	3
variables	3
variance	3
work performance	3
absorptive-capacity	2
acceptance	2
adaptation at work	2
adaptive behavior	2
adaptivity	2
affective organizational commitment	2
aggression	2
agile manufacturing	2
agility performance	2
ai	2
ambidexterity	2
appraisal	2
architecture	2
attribution theory	2
attributions	2
authentic leadership	2
automation	2
barriers	2
benevolent leadership	2
bibliometrics	2
big data analytics	2
broaden	2
call centers	2
challenge	2
challenge appraisal	2
challenges	2
change management	2
change readiness	2
citizenship	2
cluster analysis	2
coaching	2
cognitive	2
common method variance	2
competences	2
conservation of resources theory	2
context	2
contextual	2
contextual performance	2
conwip	2
cooperation	2
corporate	2
cross-sectional study	2
cross-training	2
customer	2
customer need knowledge	2
decision-making	2
determinants	2
differentiation	2
digcomp	2
digital competence	2
digital technology adoption	2
distribution	2
diversity	2
drivers	2
dynamic	2
electricity	2
emotional demands	2
employability	2
employee ambidexterity	2
employee empowerment	2
employee reactions	2
enablers	2
enterprise social media (esm)	2
enterprise social media usage	2
environment	2
esm	2
ethical leadership	2
exchange	2
experiences	2
exploration	2
fit	2
frontline employee adaptability	2
fuzzy logic	2
gender	2
generational-differences	2
green	2
guidelines	2
happiness	2
high-performance work systems (hpws)	2
high performance work systems	2
higher education institutions	2
hospitality industry	2
hrm system strength	2
hrm systems	2
human-resource practices	2
human resource	2
in-role	2
individual adaptability	2
individual ambidexterity	2
individual outcome	2
information-systems	2
information and communication technology	2
information processing	2
innovative behavior	2
innovative work behavior	2
institutions	2
intensification	2
intention	2
interdependence	2
interpersonal adaptability	2
it industry	2
job demands-resources model	2
job involvement	2
joy	2
knowledge transfer	2
line	2
line manager	2
lmx	2
mail questionnaires	2
management-practices	2
manufacturing performance	2
manufacturing strategy	2
market orientation	2
meaningfulness	2
member exchange	2
mental-health	2
method bias	2
method variance	2
methodology	2
mindfulness	2
moderating	2
moderator	2
multilevel analysis	2
networking	2
organisational change	2
organisational culture	2
organisational outcome	2
organizational citizenship	2
organizational control	2
organizational learning	2
organizational resilience	2
organizational virtuousness	2
paternalistic leadership	2
performance management	2
performance work practices	2
positive affect	2
predictors	2
prevention focus	2
pro-social behavior	2
proactive	2
procedural justice	2
project management	2
promotion focus	2
psychological conditions	2
psychological resilience	2
psychological resources	2
psychometrics	2
public sector	2
readiness to change	2
recommendations	2
reliability	2
research agenda	2
resource	2
resource-based view	2
resource management	2
resource management-practices	2
role ambiguity	2
selection	2
server	2
service quality	2
six sigma	2
smes	2
social-exchange theory	2
social media usage	2
social network ties	2
social support	2
socialization tactics	2
speed	2
strategic hr	2
strategic hrm	2
strategic human resource management	2
strategies	2
stressors	2
structural modeling tism	2
style	2
supply chain	2
system	2
systematic literature review	2
task characteristics	2
task conflict	2
task performance	2
team	2
technology acceptance model	2
technostress	2
telework	2
tenure	2
top	2
top management commitment	2
training transfer	2
transformation	2
transformational	2
usage	2
vigor	2
withdrawal	2
work design	2
work environment	2
work expertise	2
work readiness	2
work stressor	2
workers	2
workgroup incivility	2
(helen) cai	1
(un)planned	1
0	1
2-stage tandem queue	1
3-way interactions	1
5-factor model	1
5 personality-traits	1
abilities	1
ability	1
ability-motivation-opportunity	1
absenteeism	1
abusive supervision	1
acceptance model	1
accounting firms	1
acquisition	1
active learning	1
adaptability competency	1
adaptability to change	1
adaptive	1
adaptive attitudes	1
adaptive performance (ap)	1
adaptive responses	1
adaptive workforce	1
adjustment	1
adoption of ce practices	1
advantage	1
age discrimination	1
age diversity climate	1
ageism	1
agency theory	1
agile	1
agile ability	1
agile attitude	1
agile behaviour	1
agile enablers	1
agile hr	1
agile methods	1
agile mindset	1
agile organisation	1
agile practices	1
agile production	1
agile project management	1
agile software development (asd)	1
agile work performance	1
agility promoters	1
algorithms	1
alpha	1
alumni	1
ambidextrous leadership	1
analysis	1
and compensation theory	1
and medium enterprises	1
anxiety	1
arrangements	1
art	1
arts-based intervention	1
assessment	1
assignment	1
assimilation	1
attributions of hrm practices	1
authenticity	1
automobile industry	1
autonomy	1
back	1
banking	1
banking industry	1
banks	1
banks' performance	1
basic psychological needs	1
behavioral-research	1
benelux	1
beverage department employee	1
biases	1
bibliometric	1
big 5	1
big data	1
big fish	1
bioanalysis	1
biomarkers	1
black-box	1
boundary	1
boundary spanning	1
broaden-and-build theory	1
brooding	1
build	1
bundles	1
bundles of hr practices	1
business managers	1
business process agility	1
c-mu-rule	1
capacity choice	1
capital	1
care work	1
career	1
career construction model of adaptation	1
career construction theory	1
career development	1
career satisfaction	1
career success	1
ce capabilities	1
chain	1
championing	1
change-oriented hrm systems	1
change-oriented leadership	1
change fatigue	1
change information	1
change management theory	1
change support	1
charismatic leadership	1
china	1
choice	1
citizenship behaviors	1
clarity	1
clarity of goals	1
clinical nurses	1
co-creation	1
co-creation behaviors	1
coachability	1
coachee	1
cocitation	1
coefficient alpha	1
cognitive demands	1
cognitive job crafting	1
cognitive outlooks	1
cognitive trust	1
collaborative competition	1
collective	1
collective engagement	1
collectivism	1
commitment hr practices	1
commitment hrm	1
commitment to change	1
commitment to quality	1
commitment to quality service	1
common	1
compassion	1
compatibility	1
compensation	1
competencies/competency	1
competition	1
competitive pressure	1
competitive work environment	1
complementary	1
computer	1
conceptual insights	1
conceptualization	1
conditions	1
confirmatory factor analysis “cfa”	1
conflict management styles	1
connectedness	1
conservation of resource theory	1
construct-validity	1
construction management	1
constructive conflict	1
constructive deviance work behavior	1
constructs	1
contingent workforce	1
continuance commitment	1
control	1
control-systems	1
control hr practices	1
control hrm	1
controversies	1
cooccurrence	1
cor theory	1
core self-evaluations	1
corporate culture	1
corporate reputation	1
corporate social responsibility	1
correlation analysis	1
counterproductive	1
counterproductive work behavior	1
covariation model	1
covid-19 changes	1
covid-19 impact on organisations	1
crafting	1
creation	1
creative behavior	1
creative performance	1
crisis	1
criteria	1
critical incident	1
crm	1
cross-cultural study	1
cross-level	1
cross-sectional surveys	1
cross\&\#8208	1
csr	1
cultural-values	1
curiosity	1
customer and patient participation	1
customer contact employees	1
customer focus	1
customer participation	1
customer relational value	1
customer relationship	1
customised service behaviour	1
customization	1
cyber-physical-systems	1
cyberloafing	1
dark triad	1
decentralisation of decision-making	1
decision	1
declarative memory	1
delone	1
delphi	1
demand-ability fit	1
dematel	1
demographic variables	1
depression	1
deprivation-type curiosity	1
deregulation	1
destructive criticism	1
developmental	1
developmental hr practices	1
diffusion	1
digital competencies	1
digital competency	1
digital economy	1
digital fluency	1
digital hrm	1
digital literacy	1
digital mindset	1
digital platform	1
digital self-efficacy	1
digital self -efficacy	1
digital technology	1
digital twin	1
digitisation	1
discretionary hr practices	1
discriminant validity	1
dispositional self-control	1
disruption	1
distributive justice	1
dynamic capability	1
e-government services	1
e-hrm	1
e-learning	1
e-learning technology	1
eastern hemisphere	1
education 4 0	1
educational agility	1
educational standards	1
effective communication	1
effective employee communication	1
effectiveness	1
effectiveness of e-hrm	1
efficacy	1
elaborated model	1
elderly care	1
embeddedness	1
emotion	1
emotional competence inventory	1
emotional trust	1
empirical-examination	1
empirical-test	1
empirical investigation	1
empirical literature	1
employability profiles	1
employee's agility	1
employee's learning commitment	1
employee-organization relationship	1
employee adaptibility	1
employee adaptivity	1
employee adjustment	1
employee age	1
employee agility and resilience	1
employee alignment	1
employee behavior	1
employee behaviour	1
employee behaviours	1
employee commitment	1
employee competitive advantage	1
employee health	1
employee hr attributions	1
employee innovation behavior	1
employee innovative behaviour	1
employee needs	1
employee organizational	1
employee organizational commitment (eoc)	1
employee psychological	1
employee readiness to change	1
employee relational value	1
employee relations	1
employee self-efficacy	1
employee turnover	1
employee well-being	1
employee’s agility	1
employees'	1
employees' adaptability	1
employees' agility	1
employees' job satisfaction	1
employees' learning	1
employees' learning commitments	1
employees' performance	1
employees adaptability	1
employees attitudes	1
employees’ flexibility	1
employer's customer orientation	1
employment relationship	1
employment systems	1
empowering	1
encounters	1
energy in workplace	1
energy sector	1
engaging employees	1
engaging leadership	1
engineering education institutions	1
engineering management ability	1
enhancing user engagement	1
enterprise social media features	1
enterprise social medium	1
enterprises	1
entrepreneurial orientation	1
entrepreneurship	1
environment-fit	1
environment fit	1
environmental performance	1
environmental sustainability	1
environments	1
epistemic curiosity	1
equity	1
esm-strain	1
esm interactivity	1
esm strain	1
esm visibility	1
ethical climate	1
eurasia	1
europe	1
event	1
event system theory	1
evolutionary development	1
exchange social comparison	1
exchange theory	1
expectancies	1
explain	1
exploitation	1
exploitation activities	1
exploratory analysis	1
exploratory factor analysis	1
exploratory factor analysis "efa"	1
extension	1
external-control	1
external support	1
externalities	1
extra mile	1
extreme contexts	1
extrinsic motivation	1
factor analysis	1
faculty	1
faculty members	1
feedback environment	1
feedback seeking	1
fimix-pls	1
financial industry	1
firm success	1
firms	1
flat structure	1
flexi-time	1
flexibility human resource management	1
flow cytometry	1
focus	1
food and	1
for leadership	1
formal learning	1
formalisation	1
foundations	1
friendly behavior	1
friendship	1
frontline employees	1
fsqca	1
fulfillment	1
full-time	1
future agenda	1
future time perspective	1
game dynamics	1
gamification	1
gaslighting	1
gender-differences	1
generation differences	1
generative artificial intelligence (ai)	1
genomics	1
goal orientation	1
governance	1
green business practices	1
green enhanced skills	1
green factors	1
green hotel	1
green leadership	1
green organizational culture	1
green practices	1
green training	1
green workforce agility	1
grounded theory	1
group discussion	1
group innovation	1
growth	1
growth need	1
happiness at work	1
harassment	1
hardiness	1
health-care	1
health care services	1
health outcomes	1
healthcare	1
hierarchical cross-training	1
high	1
high-commitment hrm	1
high-commitment human resource management	1
high-growth firms (hgfs)	1
high-involvement hr	1
high-involvement hr practices	1
high-performance	1
high-performance work	1
high-performance work systems consensus	1
high-tech manufacturing sector	1
high performance	1
higher education	1
higher education institutions (heis)	1
higher educational institutions	1
higher order thinking skills (hots)	1
hindrance appraisal	1
hotel employees	1
hotels	1
hpws	1
hr architecture	1
hr attributions	1
hr bundle	1
hr functions	1
hr measurement issues	1
hr strength	1
hr transformation	1
hrd climate	1
hrd nexus	1
hrd theory	1
hrm-practices	1
hrm-process model	1
hrm agility	1
hrm content	1
hrm content and process	1
hrm process	1
hrm\&\#8211	1
huifen	1
human-resource architecture	1
human-resource development	1
human resource development	1
human resource flexibility	1
human resource management processes	1
human resource management system features	1
human resource management systems	1
human resource primacy	1
human resources	1
humane entrepreneurship	1
humor	1
hybrid work agility	1
i-deals	1
ict	1
idea	1
idiosyncratic deals	1
immunoassay	1
immunogenicity	1
immunohistochemistry	1
impact of covid-19 on employees	1
impostor phenomenon	1
in-role behavior	1
incivility	1
inclusive	1
inclusive leadership (il)	1
indian manufacturing industries	1
indirect	1
individual adaptive capability	1
individual agility	1
individual creativity	1
individual innovation	1
individualism-collectivism	1
industrial revolution	1
industry 4	1
inertia	1
influence at work	1
informal	1
informal learning	1
informality	1
information-technology capabilities	1
information-technology competence	1
information management	1
information processing perspective	1
information technology	1
information technology competency	1
information technology proficiency	1
infrastructure	1
innovation adoption	1
innovation behavior	1
innovation culture	1
innovation diffusion theory	1
innovations	1
innovative	1
innovative behaviors	1
innovative behaviour	1
innovative behaviours	1
innovative performance	1
innovative work behaviour	1
innovative work behaviour (iwb)	1
innovativeness	1
insights	1
instrumental and expressive	1
integrative literature review	1
intellectual capital	1
intent to hire	1
interaction-moderation	1
interactions in organizations	1
interest-type curiosity	1
intergenerational leadership	1
intermodal arts-based intervention	1
internal communications	1
internal labor markets	1
internal marketing orientation	1
internet of things projects	1
interpersonal deviance	1
interpretive structural modeling	1
interpretive structure	1
interrater reliability	1
interventions	1
interviews	1
intragroup conflict	1
intrinsic	1
inverted-u effect	1
inverted u-shaped	1
investment	1
involvement	1
involvement work processes	1
is success factors	1
is success measurement	1
islamic banks	1
ism (polarity)	1
it capability	1
it project success	1
it usage in workplace	1
jd-r	1
jd-r model	1
jd-r theory	1
jdr	1
job autonomy	1
job characteristics	1
job demand-control-support model	1
job design	1
job fit	1
job interaction	1
job mobility	1
job resources	1
job rotation	1
job stress	1
joking	1
jordan	1
just-in-time organization system	1
just in time	1
justice	1
key issues	1
knowledge-management	1
knowledge-oriented leadership	1
knowledge-sharing	1
knowledge-sharing behavior	1
knowledge-sharing behaviour	1
knowledge sharing practices	1
knowledge society	1
knowledge workers	1
l20	1
labor flexibility	1
large language models (llms)	1
lc	1
leader-member exchange (lmx)	1
leadership-member	1
leadership-member exchange	1
leadership-styles	1
leadership agility	1
leadership commitment to change	1
leadership styles	1
lean	1
lean construction	1
lean production	1
lean six sigma	1
learning activities	1
learning commitment	1
learning transfer	1
leisure crafting	1
liberating humor and stress-relieving humor	1
life	1
life balance	1
lifespan development	1
line managers	1
linking empowering leadership	1
liquid workforce	1
logistics	1
longitudinal analysis	1
looking	1
low	1
lss	1
ltsi	1
m10	1
machine-repairman problem	1
machine interference	1
macroergonomics	1
malaysia	1
management research	1
management studies	1
management support	1
managerial climate	1
managers	1
managing-conflict	1
manufacture	1
manufacturing companies	1
manufacturing industry	1
manufacturing organizations	1
manufacturing systems	1
mapping	1
market	1
market uncertainty	1
markov decision processes	1
mass customization	1
mastery	1
mathematical-model	1
mclean model	1
meaning-making	1
measurement error	1
measurement scale	1
media	1
mediating effects	1
mediation analysis	1
mediation critical	1
meditation	1
meta-analysis	1
meta-knowledge	1
micro	1
middle-aged employees	1
middlesex university business school	1
mindful organizing	1
mistreatment	1
mix flexibility	1
modelling	1
modelling the	1
moderated mediation model	1
mood	1
motivation to transfer	1
motives	1
ms	1
multi-level analysis	1
multi-skilled	1
multiactor	1
multigroup confirmatory factor analysis	1
multilevel data	1
multilevel perspective	1
multiple team membership	1
multisource feedback	1
music	1
muthmainnah adaptive capability	1
myopic approach	1
natural resources management	1
need for	1
need for structure	1
negative affect	1
netherlands	1
network analysis	1
network externality	1
networks	1
new product flexibility	1
new ways to work	1
new work	1
number	1
numerical example	1
nursing staff	1
occupational future time perspective	1
ocean model	1
of resources theory	1
older employees	1
older workers	1
on-the-job training	1
onboarding	1
openness to experience	1
operation management	1
operational performance	1
optimism	1
optimization	1
order fulfillment	1
organic structure	1
organisation	1
organisation agility	1
organisational	1
organisational learning	1
organisations	1
organization-based self-esteem	1
organization fit	1
organization flexibility	1
organization readiness	1
organization system	1
organizational-behavior	1
organizational-climate	1
organizational absorption	1
organizational ambidexterity	1
organizational behavior	1
organizational climate	1
organizational constraints	1
organizational development	1
organizational digital finance integration	1
organizational effectiveness	1
organizational engagement	1
organizational events	1
organizational identity	1
organizational intelligence	1
organizational justice	1
organizational knowledge sharing	1
organizational memory	1
organizational practices	1
organizational readiness	1
organizational research	1
organizational response	1
organizational restructuring	1
organizational socialization	1
organizational solidarity	1
organizational studies	1
organizational theory and behaviour	1
organized insecurity	1
overqualification	1
overtime	1
paradigm	1
paradoxical leadership	1
paralinguistic digital affordances	1
part-time	1
partial least-squares (pls)	1
path-goal theory	1
path model	1
pd	1
people first	1
perceived	1
perceived ease	1
perceived employability	1
perceived fairness	1
perceived hr strength	1
perceived innovation	1
perceived organizational justice	1
perceived overqualification	1
perceived social support	1
perceived stress	1
perceived task structure	1
perceived uncertainty	1
perceived work overload	1
performance analysis	1
performance coaching	1
performance work	1
person-environment fit	1
person-job fit	1
person-organisation fit	1
person-organization	1
person-organization fit	1
personal	1
personal development	1
personal need	1
pk	1
plant performance	1
platforms	1
pleasant feeling	1
pls	1
pls-pos	1
pls predict	1
policy	1
population statistics	1
port enterprise	1
positive emotion	1
positive organizational psychology	1
potentials	1
power-distance	1
practices matter	1
preemption	1
prevention	1
prisma	1
pro-environmental behavior	1
proactive goal generation	1
proactive personality scale	1
proactive work behavior	1
proactive work climate	1
probing interactions	1
procedural memory	1
process	1
process flexibility	1
process innovation	1
process outcomes	1
product life	1
product types	1
production demand	1
production systems	1
productivity enhancement	1
professional conduct	1
professionals	1
profit	1
profit function	1
profitability	1
programs	1
progress	1
project agility	1
protein ms	1
psychological availability	1
psychological contract breach	1
psychological contracts	1
public policy	1
public sector enterprise	1
publication bias	1
purchasing	1
qedu-agility	1
qualitative exploration	1
qualitative research	1
quality-of-life	1
quality of life	1
quantified-self	1
quantitative study	1
quasi-birth-and-death process	1
questionnaire	1
queues	1
queuing-systems	1
queuing network	1
quitting intentions	1
real options	1
reciprocity	1
reflective pondering	1
regression	1
related factors	1
relational-based constructs	1
relational communication	1
relational job design	1
relations climate	1
relationship conflict	1
religion	1
remaining	1
remaining opportunities	1
remote working	1
requirements	1
research-and-development	1
research design	1
research methods and	1
research priorities	1
resilient agility	1
resistance to change	1
resource allocation	1
resource base view model	1
resource caravans	1
resource development research	1
resource integration	1
retaliatory incivility	1
retention	1
review	1
revolution	1
road	1
role-models	1
role clarity	1
role flexibility	1
role overload	1
roles	1
rumination	1
saderat bank	1
safety locus of control (sloc)	1
safety performance	1
salesperson coachability	1
sample-size	1
satisfaction and commercial banks	1
scale development	1
scientific	1
scientometrics	1
sds	1
sectors	1
seeking	1
self-development	1
self-expression via microblogging	1
self-leadership	1
self-mental driving agility	1
self-regulation	1
self-verification striving	1
selfconstrual	1
senior executives	1
sense	1
sense-making	1
sensemaking	1
sensitivity	1
serial mediation effect	1
servant leadership	1
service customisation	1
service delivery system	1
service development	1
service employee adaptability	1
service employee flexibility	1
service firms	1
service innovation	1
service marketing	1
service offering adaptability	1
service orientation	1
service performance	1
service process design	1
service recovery	1
service variability	1
services firms	1
shaped production line	1
share	1
sharing	1
sharing behaviour	1
shift work	1
sick leave	1
signaling theory	1
signalling	1
significance	1
similarity attraction	1
sites	1
situational constraints	1
situational judgment test	1
size	1
skills	1
skillset	1
small	1
small and medium enterprises	1
small hotel	1
small manufacturing enterprise	1
smart classroom	1
sme	1
social acceptance	1
social aspects	1
social climate	1
social cognitive theory	1
social exchange theory	1
social learning theory	1
social media platforms	1
social media use	1
social psychiatric care	1
social web	1
socialization	1
socially responsible hrm	1
socio-cognitive mindfulness	1
socio-technical systems	1
software	1
software-development	1
software process innovations	1
south africa	1
spillover theory	1
stable solutions	1
statistical relationship	1
stereotypes	1
stochastic gradient algorithms	1
stochastic models	1
stochastic production	1
stochastic systems	1
strategic	1
strategic decision-making	1
strategic human resource	1
strategic management	1
strategic planning	1
strategic vision	1
structural analysis	1
structural equation modeling	1
structuring	1
students	1
students adoption	1
subjective measures	1
substitutes	1
success	1
supervisor close monitoring	1
supervisors	1
supervisors' safety	1
supplementary	1
supplier	1
supply	1
supply chain agility	1
supply chain integration	1
supply chain management	1
supportive organisational culture	1
supra vocational skills	1
surveys	1
sustainable	1
sustainable business performance	1
sustainable development	1
sustainable product innovation	1
sustained competitive advantage	1
synergetic effect	1
system models	1
system requirements	1
system strength	1
systematic literature	1
systematic mapping study	1
t-test	1
tactics	1
talent	1
talented employees	1
task agility	1
task citizenship performance	1
task complexity	1
task conflicts	1
task delegation	1
task proficiency	1
task significance	1
tax consulting	1
tax professionals	1
tccm	1
teaching	1
teaching professionals	1
team-member exchange (tmx)	1
team creative	1
team creativity	1
team innovation	1
team social support	1
teamwork attitudes	1
technical-education	1
technological proficiency	1
technological readiness	1
technologies	1
technology adoption	1
technology readiness	1
telecommunication industry	1
temporal leadership	1
tendency toward organizational	1
the	1
the job demands-resources model (jd-r)	1
things happen	1
thought	1
thriving	1
ties	1
time agility	1
time employees	1
to change	1
total	1
total interpretive structural modeling	1
total interpretive structural modelling	1
tourism	1
tourism and hospitality lecturers	1
toxic leadership	1
toxicity	1
tradition	1
trait	1
transactional leadership	1
translational science	1
true self	1
turbulent situation	1
turkiye	1
typology of adaptability	1
underemployment	1
unified theory	1
united kingdom	1
universities	1
unobserved heterogeneity	1
usefulness	1
user	1
users satisfaction	1
utaut	1
valuation	1
value creation	1
verification	1
vietnamese	1
view	1
vignette technique	1
violence	1
violence climate	1
virtual work	1
visibility	1
visibility affordance	1
visibility theory	1
visualization	1
vitality assessment	1
vocational interests	1
voice	1
volume flexibility	1
vos viewer	1
vuca environment	1
vuca world	1
web 2 0	1
well-being employees	1
western europe	1
willingness to embrace organizational change	1
women	1
work-based learning	1
work-changing ability	1
work-environment	1
work-family conflict	1
work-life balance	1
work-life conflict	1
work-related esm usage	1
work-related flow	1
work-related generative ai use	1
work alienation	1
work assessment	1
work attitudes	1
work autonomy	1
work behavior	1
work behavior cwb	1
work challenge	1
work characteristics	1
work environment changes	1
work from home	1
work initiative	1
work intensification	1
work life	1
work meaningfulness	1
work organization	1
work overload	1
work practices	1
work role performance	1
work spirituality	1
work stress	1
work stressors	1
work teams	1
workaholism	1
workforce agility (wfa) attributes flexibility	1
workforce agility enablers	1
workforce agility facilitators	1
workforce agility mediators	1
workforce agility outcomes	1
workforce agility score	1
workforce development	1
workforce differentiation	1
working conditions	1
working hours	1
workload	1
workplace agility	1
workplace belongingness	1
workplace commitment	1
workplace environment	1
workplace flexibility	1
workplace incivility	1
workplace inclusivity	1
workplace integration	1
workplace isolation	1
worksharing	1
world	1
wos	1
zhong yong thinking	1
