# Supplementary material for: Tracing 25 years of employee agility research: the missing links and future directions
Source: Front Sociol. 2026 Mar 3;11:1735781. doi: 10.3389/fsoc.2026.1735781 (PMC12992060; doi:10.3389/fsoc.2026.1735781)
Supplement: Supplementary file 10 [file Table_10.XLSX]

## Sheet: Sheet1
Paper	DOI	Total Citations	TC per Year	Normalized TC
KEHOE R, 2013, J MANAG	10.1177/0149206310365901	830	63.85	5.78
MEYER J, 2000, CAN J ADM SCI	NA	330	12.69	1.14
CHEBAT J, 2000, J SERV RES	10.1177/109467050031005	308	11.85	1.06
BOON C, 2011, INT J HUM RESOUR MANAG	10.1080/09585192.2011.538978	292	19.47	2.41
CULLEN K, 2014, J BUS PSYCHOL	10.1007/s10869-013-9312-y	246	20.5	2.78
BELTRÁN-MARTÍN I, 2008, J MANAGE	10.1177/0149206308318616	241	13.39	1
CAMPBELL D, 2000, ACAD MANAGE EXEC	10.5465/AME.2000.4468066	230	8.85	0.79
WANG H, 2017, J VOCAT BEHAV	10.1016/j.jvb.2017.03.009	223	24.78	4.19
HOPP W, 2004, MANAGE SCI	10.1287/mnsc.1030.0166	200	9.09	1.89
CAI Z, 2018, INT J INF MANAGE	10.1016/j.ijinfomgt.2017.09.001	194	24.25	3.29
BANKS G, 2014, J ORGAN BEHAV	10.1002/job.1885	183	15.25	2.07
BREU K, 2002, J INF TECHNOL	10.1080/02683960110132070	159	6.63	1
BOON C, 2014, HUM RESOUR MANAGE	10.1002/hrm.21569	148	12.33	1.67
SALAS-VALLINA A, 2021, HUM RESOUR MANAGE	10.1002/hrm.22021	147	29.4	5.31
GELENS J, 2013, HUM RESOUR MANAGE REV	10.1016/j.hrmr.2013.05.005	142	10.92	0.99
HARSCH K, 2020, HUM RESOUR MANAGE	10.1002/hrm.21972	139	23.17	3.45
BAL P, 2015, J OCCUP ORGAN PSYCHOL	10.1111/joop.12082	134	12.18	3.64
EHRNROOTH M, 2012, J MANAGE STUD	10.1111/j.1467-6486.2012.01055.x	133	9.5	2.23
OGBONNAYA C, 2019, HUM RESOUR MANAG J	10.1111/1748-8583.12203	131	18.71	3.59
SHEREHIY B, 2014, INT J IND ERGON	10.1016/j.ergon.2014.01.002	130	10.83	1.47
MEIJERINK J, 2020, INT J HUM RESOUR MANAG	10.1080/09585192.2018.1475402	130	21.67	3.23
ALIKAJ A, 2021, J BUS PSYCHOL	10.1007/s10869-020-09704-5	129	25.8	4.66
PATIL M, 2019, GLOBAL J FLEXIBLE SYST MANAGE	10.1007/s40171-019-00208-7	128	18.29	3.51
ALAVI S, 2014, INT J PROD RES	10.1080/00207543.2014.919420	124	10.33	1.4
PETERS P, 2014, HUM RESOUR MANAGE	10.1002/hrm.21588	122	10.17	1.38
VAN O M, 2001, IIE TRANS	NA	119	4.76	1
SOTI A, 2010, J MODEL MANAGE	10.1108/17465661011060989	119	7.44	1.63
SHANTZ A, 2016, HUM RESOUR MANAG J	10.1111/1748-8583.12096	116	11.6	1.73
LEE H, 2019, J MANAG	10.1177/0149206316680029	109	15.57	2.99
SANDERS K, 2016, HUM RESOUR MANAGE	10.1002/hrm.21661	108	10.8	1.61
MCDERMOTT A, 2013, HUM RESOUR MANAGE	10.1002/hrm.21529	102	7.85	0.71
MUDULI A, 2017, GLOBAL BUS ORGAN EXCELLENCE	10.1002/joe.21800	99	11	1.86
BINYAMIN G, 2010, HUM RESOUR MANAGE	10.1002/hrm.20397	95	5.94	1.3
CHONKO L, 2005, J PERS SELLING SALES MANAGE	10.1080/08853134.2005.10749071	95	4.52	1.6
SONY M, 2016, J RETAIL CONSUM SERV	10.1016/j.jretconser.2015.12.003	92	9.2	1.38
MUDULI A, 2016, MANAGE RES REV	10.1108/MRR-10-2015-0236	91	9.1	1.36
VAN D H M, 2013, J VOCAT BEHAV	10.1016/j.jvb.2013.02.004	89	6.85	0.62
SCHYNS B, 2007, CAREER DEV INT	10.1108/13620430710834413	88	4.63	1.96
PITAFI A, 2018, TELEMAT INFORM	10.1016/j.tele.2018.08.001	87	10.88	1.47
ANGELES L M, 2022, J BUS RES	10.1016/j.jbusres.2021.11.006	84	21	3.6
THUN S, 2018, STRESS HEALTH	10.1002/smi.2818	84	10.5	1.42
MENON S, 2021, BENCHMARKING	10.1108/BIJ-04-2020-0151	83	16.6	3
HOGLUND M, 2012, PERS REV	10.1108/00483481211199991	78	5.57	1.31
TRUDEL J, 2011, HUM RESOUR DEV Q	10.1002/hrdq.20081	71	4.73	0.59
MUDULI A, 2018, PSYCOL STUD	10.1007/s12646-018-0456-8	71	8.88	1.2
WEI C, 2020, IEEE ACCESS	10.1109/ACCESS.2020.2983480	66	11	1.64
RASCHKE R, 2010, INT J ACCOUNT INF SYST	10.1016/j.accinf.2010.09.005	65	4.06	0.89
SU S, 2009, INT J HUM RESOUR MANAGE	10.1080/09585190903363813	62	3.65	1.72
MARAN T, 2022, TECHNOL FORECAST SOC CHANG	10.1016/j.techfore.2021.121352	61	15.25	2.61
BRAUN T, 2017, IND ORGAN PSYCHOL	10.1017/iop.2017.79	60	6.67	1.13
PITAFI A, 2020, TECHNOL SOC	10.1016/j.techsoc.2020.101333	60	10	1.49
SUMUKADAS N, 2004, IIE TRANS	10.1080/07408170490500997	59	2.68	0.56
JORDAN W, 2004, IIE TRANS	10.1080/07408170490487713	58	2.64	0.55
BELTRAN-MARTIN I, 2018, BRQ-BUS RES Q	10.1016/j.brq.2018.02.001	56	7	0.95
CHATTERJEE S, 2022, TECHNOL FORECAST SOC CHANG	10.1016/j.techfore.2021.121446	55	13.75	2.36
LADA S, 2023, J OPEN INNOV: TECHNOL MARK COMPLEX	10.1016/j.joitmc.2023.100144	53	17.67	4.76
ALMAHAMID S, 2010, INTERDISCIP J INF KNOWL MANAGE	10.28945/1225	53	3.31	0.73
SRIVASTAVA S, 2022, J HOSP TOUR MANAG	10.1016/j.jhtm.2021.11.014	51	12.75	2.18
MENON S, 2021, J APPL RES HIGH EDUC	10.1108/JARHE-12-2019-0304	50	10	1.81
MEYERS M, 2020, HUM RESOUR MANAGE REV	10.1016/j.hrmr.2019.100703	50	8.33	1.24
PARENT J, 2018, HORIZON	10.1108/OTH-01-2018-0003	50	6.25	0.85
FRANCO C, 2022, RES POLICY	10.1016/j.respol.2021.104423	49	12.25	2.1
PARK S, 2021, HUM RESOUR DEV Q	10.1002/hrdq.21411	48	9.6	1.73
HEILMANN P, 2020, J SMALL BUS MANAG	10.1111/jsbm.12483	47	7.83	1.17
EHRNROOTH M, 2021, HUM RESOUR MANAGE	10.1002/hrm.22024	45	9	1.63
SOLBERG E, 2016, LEADERSH Q	10.1016/j.leaqua.2016.03.001	45	4.5	0.67
PITAFI A, 2021, INTERNET RES	10.1108/INTR-11-2019-0469	43	8.6	1.55
AJGAONKAR S, 2022, INT J ORGAN ANAL	10.1108/IJOA-11-2020-2507	43	10.75	1.84
ALAVI S, 2013, RES J APPL SCI ENG TECHNOL	10.19026/rjaset.5.4647	43	3.31	0.3
VARSHNEY D, 2020, GLOBAL BUS ORGAN EXCELLENCE	10.1002/joe.22012	42	7	1.04
PITAFI A, 2019, INT J AGIL SYST MANAG	10.1504/IJASM.2019.098708	42	6	1.15
MUNTEANU A, 2020, SUSTAINABILITY	10.3390/su12093545	41	6.83	1.02
STORME M, 2020, GLOBAL BUS ORGAN EXCELLENCE	10.1002/joe.22055	41	6.83	1.02
SAEED I, 2022, PSYCHOL RES BEHAV MANAG	10.2147/PRBM.S344651	40	10	1.71
PAUL M, 2020, J RELIG HEALTH	10.1007/s10943-019-00918-3	40	6.67	0.99
SALMEN K, 2022, INT J HUM RESOUR MANAGE	10.1080/09585192.2021.1943491	40	10	1.71
KORFF J, 2017, J ORGAN BEHAV	10.1002/job.2130	39	4.33	0.73
PETROU P, 2021, APPL PSYCHOL-INT REV-PSYCHOL APPL-REV INT	10.1111/apps.12277	38	7.6	1.37
PAULIN D, 2016, WORK STRESS	10.1080/02678373.2016.1173124	38	3.8	0.57
SAWHNEY R, 2013, J OPER MANAG	10.1016/j.jom.2012.11.003	38	2.92	0.26
ALAVI S, 2016, INT J TECHNOL LEARN INNOV DEV	10.1504/IJTLID.2016.075185	38	3.8	0.57
SOLIMAN M, 2021, TOUR MANAG PERSPECT	10.1016/j.tmp.2021.100826	36	7.2	1.3
KATOU A, 2021, HUM RESOUR MANAG J	10.1111/1748-8583.12327	36	7.2	1.3
VAN D K, 2013, PSYCHOLOGY OF ORGANIZATIONAL CHANGE: VIEWING CHANGE FROM THE EMPLOYEE'S PERSPECTIVE	NA	36	2.77	0.25
VAN D B H, 2020, J MANAGE STUD	10.1111/joms.12539	35	5.83	0.87
BUICK F, 2015, J ORGAN CHANGE MANAGE	10.1108/JOCM-12-2013-0249	35	3.18	0.95
SALEEM M, 2021, NURS REP	10.3390/nursrep11030063	34	6.8	1.23
BEDNALL T, 2017, HUM RESOUR MANAGE	10.1002/hrm.21800	34	3.78	0.64
KRAUSERT A, 2014, HUM RESOUR MANAGE	10.1002/hrm.21554	34	2.83	0.38
TESSARINI J G, 2021, INNOVAR	10.15446/innovar.v31n81.95582	34	6.8	1.23
ZHU M, 2021, INTERNET RES	10.1108/INTR-07-2020-0409	33	6.6	1.19
QIN R, 2010, INT J PROD ECON	10.1016/j.ijpe.2010.01.006	33	2.06	0.45
EILERS K, 2022, TECHNOL FORECAST SOC CHANG	10.1016/j.techfore.2022.121650	33	8.25	1.41
WANG Z, 2022, PERS REV	10.1108/PR-10-2019-0561	33	8.25	1.41
SONY M, 2022, PROD MANUF RES	10.1080/21693277.2022.2035281	31	7.75	1.33
BRUNING P, 2019, BUS HORIZ	10.1016/j.bushor.2019.05.003	31	4.43	0.85
HU B, 2022, HUM RESOUR MANAG J	10.1111/1748-8583.12392	30	7.5	1.28
UDOD S, 2020, SAGE OPEN	10.1177/2158244020919508	29	4.83	0.72
BEDNALL T, 2022, HUM RESOUR MANAGE	10.1002/hrm.22068	28	7	1.2
DAVID E, 2021, HUM RELAT	10.1177/0018726719894054	28	5.6	1.01
LOPEZ-FERNANDEZ M, 2018, SUSTAINABILITY	10.3390/su10124614	28	3.5	0.47
SONY M, 2012, INT J SERV OPER MANAGE	10.1504/IJSOM.2012.047955	28	2	0.47
RASHEED M, 2023, TECHNOL FORECAST SOC CHANG	10.1016/j.techfore.2023.122717	27	9	2.43
XIE L, 2019, J HOSP TOUR MANAG	10.1016/j.jhtm.2019.02.002	27	3.86	0.74
SANDERS K, 2021, HUM RESOUR MANAG J	10.1111/1748-8583.12358	27	5.4	0.98
KUNDI Y, 2023, INT J HUM RESOUR MANAG	10.1080/09585192.2023.2180652	26	8.67	2.34
GOUDA G, 2022, INT J PRODUCT PERFORM MANAG	10.1108/IJPPM-02-2021-0071	26	6.5	1.11
JAGER-VAN V S, 2019, HUM RESOUR DEV Q	10.1002/hrdq.21337	26	3.71	0.71
BECHTOLDT M, 2015, PERS INDIVID DIFFER	10.1016/j.paid.2015.07.002	25	2.27	0.68
LAI H, 2021, SAGE OPEN	10.1177/21582440211006687	24	4.8	0.87
PETERMANN M, 2022, FRONT PSYCHOL	10.3389/fpsyg.2022.841862	24	6	1.03
KLOUTSINIOTIS P, 2021, EMPL RELAT	10.1108/ER-04-2020-0170	24	4.8	0.87
SINGH S, 2018, J LEADERSH ORGAN STUD	10.1177/1548051818762338	24	3	0.41
GEL E, 2007, IIE TRANS	10.1080/07408170600729184	24	1.26	0.53
TIJDENS K, 2005, NEW TECHNOL WORK EMPLOY	10.1111/j.1468-005X.2005.00144.x	24	1.14	0.4
IRAVANI S, 2007, M\&SOM-MANUF SERV OPER MANAG	10.1287/msom.1060.0132	23	1.21	0.51
WRIGHT P, 2021, ACAD MANAG PERSPECT	10.5465/amp.2018.0064	23	4.6	0.83
AL-JUBARI I, 2022, SAGE OPEN	10.1177/21582440221096142	23	5.75	0.98
BATAINEH M, 2022, INT J BUS SCI APPL MANAGE	NA	23	5.75	0.98
GOSWAMI M, 2018, MEASURING BUS EXCELLENCE	10.1108/MBE-10-2017-0068	23	2.88	0.39
ABRISHAMKAR M, 2021, INT J ENTREP INNOV	10.1177/1465750320973896	22	4.4	0.8
HEIDT L, 2023, REV MANAG SCI	10.1007/s11846-022-00545-5	22	7.33	1.98
QURRAHTULAIN K, 2022, J PUBLIC AFF	10.1002/pa.2380	22	5.5	0.94
DAS K, 2023, ASIA PAC MANAG REV	10.1016/j.apmrv.2022.01.006	21	7	1.89
DURST S, 2023, TECHNOL SOC	10.1016/j.techsoc.2022.102195	21	7	1.89
PETERMANN M, 2021, INT J MANAG PROJ BUS	10.1108/IJMPB-02-2021-0051	21	4.2	0.76
MOTWANI J, 2024, INT J PRODUCT PERFORM MANAG	10.1108/IJPPM-07-2023-0383	21	10.5	5.41
MÜCELDILI B, 2020, GLOBAL BUS ORGAN EXCELLENCE	10.1002/joe.22056	21	3.5	0.52
VREDENBURG J, 2014, AUSTRALAS MARK J	10.1016/j.ausmj.2014.08.001	21	1.75	0.24
TALWAR S, 2023, TECHNOL FORECAST SOC CHANG	10.1016/j.techfore.2023.122759	20	6.67	1.8
LEE M, 2024, ASIA PAC MANAG REV	10.1016/j.apmrv.2023.09.002	20	10	5.15
SUN Y, 2025, INF TECHNOL PEOPLE	10.1108/ITP-04-2022-0306	19	19	9.32
PITAFI A, 2023, TECHNOVATION	10.1016/j.technovation.2023.102874	19	6.33	1.71
JAGER S, 2022, APPL PSYCHOL-INT REV-PSYCHOL APPL-REV INT	10.1111/apps.12327	19	4.75	0.81
ZHANG W, 2021, FRONT PSYCHOL	10.3389/fpsyg.2021.753116	19	3.8	0.69
CHAKRABORTY D, 2019, PRABANDHAN IND J MANAG	10.17010/pijom/2019/v12i4/143348	19	2.71	0.52
MUDULI A, 2025, BENCHMARKING	10.1108/BIJ-02-2023-0108	18	18	8.83
YANG F, 2018, APPL PSYCHOL-INT REV-PSYCHOL APPL-REV INT	10.1111/apps.12144	18	2.25	0.31
AL-FAOURI A, 2014, KNOWL MANAG RES PRACT	10.1057/kmrp.2013.19	17	1.42	0.19
WANG Z, 2019, SOC BEHAV PERS	10.2224/sbp.7552	17	2.43	0.47
VAN D K, 2021, EUR J PSYCHOL ASSESS	10.1027/1015-5759/a000591	16	3.2	0.58
CHALUTZ-BEN G H, 2023, ACAD MANAG PERSPECT	10.5465/amp.2022.0024	16	5.33	1.44
YU K, 2019, FRONT PSYCHOL	10.3389/fpsyg.2019.01079	16	2.29	0.44
SOHRABI R, 2014, ASIAN SOC SCI	10.5539/ass.v10n4p279	16	1.33	0.18
WEISS J, 2021, INT J EVID BASED COACH MENTOR	10.24384/kfmw-ab52	15	3	0.54
XIE L, 2020, J HOSP TOUR MANAG	10.1016/j.jhtm.2020.03.008	15	2.5	0.37
GARDNER D, 2022, HUM RESOUR DEV Q	10.1002/hrdq.21458	15	3.75	0.64
THANI F, 2022, J APPL RES HIGH EDUC	10.1108/JARHE-05-2020-0151	15	3.75	0.64
JUNÇA S A, 2024, PERS REV	10.1108/PR-09-2022-0629	15	7.5	3.87
YEAN T, 2022, INT J PUBLIC SECT MANAGE	10.1108/IJPSM-12-2021-0263	15	3.75	0.64
SONY M, 2014, INT J ENERGY SECT MANAGE	10.1108/IJESM-03-2013-0008	15	1.25	0.17
HAU N L H, 2022, INT J BANK MARK	10.1108/IJBM-03-2021-0093	14	3.5	0.6
KHATRI P, 2023, J KNOWL MANAG	10.1108/JKM-10-2022-0793	14	4.67	1.26
CAO M, 2022, ASIA PAC J HUM RESOUR	10.1111/1744-7941.12307	14	3.5	0.6
HERNAUS T, 2021, HUM RESOUR DEV Q	10.1002/hrdq.21427	14	2.8	0.51
PFLUEGLER C, 2018, MIS Q EXEC	10.17705/2msqe.00003	14	1.75	0.24
GHOSH S, 2021, HUM SYST MANAG	10.3233/HSM-201028	13	2.6	0.47
ZHAO X, 2023, INT J CONTEMP HOSP MANAG	10.1108/IJCHM-08-2022-1028	13	4.33	1.17
TEJ J, 2021, SUSTAINABILITY	10.3390/su132413923	13	2.6	0.47
PETERMANN M, 2020, IND ORGAN PSYCHOL	10.1017/iop.2020.106	13	2.17	0.32
HU B, 2020, J MANAGE PSYCHOL	10.1108/JMP-06-2019-0360	13	2.17	0.32
SONY M, 2017, INT J PROCESS MANAGE BENCHMARKING	10.1504/IJPMB.2017.086925	13	1.44	0.24
PITAFI A, 2025, INF TECHNOL PEOPLE-a	10.1108/ITP-10-2022-0791	12	12	5.88
LOH J, 2022, HELIYON	10.1016/j.heliyon.2021.e08694	12	3	0.51
CHEN Y, 2023, J MANAG ORGAN	10.1017/jmo.2021.4	12	4	1.08
AMIR M, 2019, MANAGE RES REV	10.1108/MRR-04-2018-0151	12	1.71	0.33
WOO E, 2021, SUSTAINABILITY	10.3390/su13168684	11	2.2	0.4
ALIYYAH I, 2024, UNCERTAIN SUPPLY CHAIN MANAG	10.5267/j.uscm.2023.11.014	11	5.5	2.83
SONY M, 2019, INT J PROD QUAL MANAGE	10.1504/IJPQM.2019.103522	11	1.57	0.3
SONY M, 2015, INT J ENERGY SECT MANAGE	10.1108/IJESM-05-2014-0005	11	1	0.3
LEE M, 2024, J MANAG ORGAN	10.1017/jmo.2022.95	10	5	2.58
MIAO R, 2023, CURR PSYCHOL	10.1007/s12144-022-03525-w	10	3.33	0.9
HOPP W, 2009, NAV RES LOGIST	10.1002/nav.20325	10	0.59	0.28
EDE L, 2015, NORD J OF WORK LIFE STUD	10.19154/njwls.v5i2.4793	10	0.91	0.27
HESSARI H, 2025, ASIA-PAC J BUS ADM	10.1108/APJBA-02-2024-0065	9	9	4.41
HANU C, 2023, J WORKPLACE LEARN	10.1108/JWL-01-2022-0005	9	3	0.81
ZHU Y, 2023, CURR PSYCHOL	10.1007/s12144-022-03606-w	9	3	0.81
JINDAL D, 2023, PERS REV	10.1108/PR-11-2019-0646	9	3	0.81
UTOMO F, 2022, "JOURNAL OF WIRELESS MOBILE NETWORKS, UBIQUITOUS COMPUTING, AND DEPENDABLE APPLICATIONS"	10.58346/JOWUA.2022.I4.014	9	2.25	0.39
SONY M, 2017, INT J BUS EXCELLENCE	10.1504/IJBEX.2017.081931	9	1	0.17
JHA I, 2025, J HUM BEHAV SOC ENVIRON	10.1080/10911359.2023.2289481	8	8	3.92
GOUDA G, 2022, MANAG DECIS	10.1108/MD-06-2021-0788	8	2	0.34
YASEEN S, 2021, INT J HUM CAP INF TECHNOL PROF	10.4018/IJHCITP.2021100103	8	1.6	0.29
MADEN-EYIUSTA C, 2022, J MANAGE PSYCHOL	10.1108/JMP-05-2020-0249	8	2	0.34
LEASK C, 2021, SA J IND PSYCHOL	10.4102/sajip.v47i0.1853	8	1.6	0.29
TAMTAM F, 2020, ADV SCI, TECHNOL ENG SYST	10.25046/aj050352	8	1.33	0.2
SHARMA K, 2024, J GLOB INF MANAG	10.4018/JGIM.345241	7	3.5	1.8
SAMEER S, 2024, ASIAN BUS MANAG	10.1057/s41291-022-00205-2	7	3.5	1.8
CHOW I, 2020, HUMOR-INT J HUMOR RES	10.1515/humor-2018-0042	7	1.17	0.17
EL-SAYED A, 2025, NURS INQ	10.1111/nin.12697	7	7	3.43
VENKATRAMAN S, 2022, FUTURE INTERNET	10.3390/fi14090255	7	1.75	0.3
JIN C, 2020, DISCRETE DYN NAT SOC	10.1155/2020/3475324	7	1.17	0.17
MADEN-EYIUSTA C, 2022, FRONT PSYCHOL	10.3389/fpsyg.2022.988105	7	1.75	0.3
ZUBER N, 2022, HUM SOC SCI COMMUN	10.1057/s41599-022-01206-4	7	1.75	0.3
BONNER N, 2016, J DATABASE MANAGE	10.4018/JDM.2016070103	7	0.7	0.1
MOTWANI J, 2023, INT J AGIL SYST MANAG	10.1504/IJASM.2023.130479	7	2.33	0.63
HERLINA M, 2021, UNCERTAIN SUPPLY CHAIN MANAG	10.5267/j.uscm.2021.3.008	7	1.4	0.25
QURESHI T, 2019, ACAD STRATEG MANAGE J	NA	7	1	0.19
MUTHUVELOO R, 2014, ASIAN SOC SCI	10.5539/ass.v10n7p96	7	0.58	0.08
NIVEDHITHA K, 2023, BEHAV INF TECHNOL	10.1080/0144929X.2022.2093792	6	2	0.54
ZHANG L, 2022, FRONT PSYCHOL	10.3389/fpsyg.2022.911427	6	1.5	0.26
JANANI M, 2023, J ORGAN CHANG MANAGE	10.1108/JOCM-03-2023-0092	6	2	0.54
INDRIASTUTI D, 2021, PUBLIC ORGAN REV	10.1007/s11115-020-00494-1	6	1.2	0.22
VAN D K, 2013, GEDRAG ORGAN	NA	6	0.46	0.04
MOH'D S, 2024, GER J HUM RESOUR MANAG	10.1177/23970022231226316	6	3	1.55
SHAHSAVARI-POUR N, 2021, MIDDLE EAST J MANAG	10.1504/MEJM.2021.112000	6	1.2	0.22
UDIN U, 2019, ESPACIOS	NA	6	0.86	0.16
LODORFOS G, 2015, INT J BUS PERFORM MANAGE	10.1504/IJBPM.2015.068721	6	0.55	0.16
VAN D K, 2013, GEDRAG ORGANISATIE	NA	6	0.46	0.04
RASHEED M, 2025, BEHAV INF TECHNOL	10.1080/0144929X.2024.2383260	5	5	2.45
NAIM M, 2024, EVID BASED HRM	10.1108/EBHRM-08-2022-0197	5	2.5	1.29
MUDULI A, 2024, J SCI TECHNOL POLICY MANAG	10.1108/JSTPM-01-2024-0018	5	2.5	1.29
SOLIMAN M, 2023, PSYCHOL REP	10.1177/00332941231197165	5	1.67	0.45
TUREK D, 2024, EUR MANAG J	10.1016/j.emj.2023.12.001	5	2.5	1.29
WU Y, 2024, ASIA PAC J HUM RESOUR	10.1111/1744-7941.12364	5	2.5	1.29
CHONG Y, 2024, COGENT BUS MANAG	10.1080/23311975.2024.2337447	4	2	1.03
MENON S, 2022, HIGH EDUC SKILLS WORK-BASED LEARN	10.1108/HESWBL-01-2022-0014	4	1	0.17
HESSARI H, 2024, J COMPUT INF SYST	10.1080/08874417.2024.2417672	4	2	1.03
VUCKOVIC T, 2023, APPL SCI-BASEL	10.3390/app13053258	4	1.33	0.36
ROMO R, 2024, BUILDINGS-BASEL	10.3390/buildings14020486	4	2	1.03
KARIMIAN Z, 2024, BMC MED EDUC	10.1186/s12909-024-06307-z	4	2	1.03
PRIETO L, 2023, SUSTAINABILITY	10.3390/su15021552	4	1.33	0.36
LI H, 2022, FRONT PSYCHOL	10.3389/fpsyg.2022.699366	4	1	0.17
MA L, 2024, TECHNOL FORECAST SOC CHANG	10.1016/j.techfore.2024.123801	3	1.5	0.77
ALVIANI D, 2024, FRONT PSYCHOL	10.3389/fpsyg.2024.1376399	3	1.5	0.77
ALABOOD A, 2024, BENCHMARKING	10.1108/BIJ-07-2022-0458	3	1.5	0.77
TENG H, 2025, J HOSP TOUR INSIGHTS	10.1108/JHTI-04-2024-0314	3	3	1.47
GOUDA G, 2024, J MODEL MANAG	10.1108/JM2-06-2023-0124	3	1.5	0.77
DE C D, 2021, J MANAG ORGAN	10.1017/jmo.2020.48	3	0.6	0.11
GHOSH S, 2021, INT J INDIAN CULT BUS MANAG	10.1504/IJICBM.2021.115413	3	0.6	0.11
BI Y, 2021, SOC BEHAV PERS	10.2224/sbp.10464	3	0.6	0.11
STANLEY D, 2025, INT J BUS EXCELLENCE	10.1504/IJBEX.2025.144527	3	3	1.47
DIAS , 2023, INT J AGIL SYST MANAG	10.1504/IJASM.2023.130853	3	1	0.27
STANLEY D, 2023, INT J BUS EXCELLENCE	10.1504/IJBEX.2023.133494	3	1	0.27
LIM Y, 2021, J APPL STRUCT EQU MODEL	10.47263/JASEM.5(2)04	3	0.6	0.11
THAYYIB P, 2021, GLOBAL BUS ORGAN EXCELLENCE	10.1002/joe.22084	3	0.6	0.11
JANANI M, 2024, ACTA PSYCHOL	10.1016/j.actpsy.2024.104640	2	1	0.52
VARSHNEY D, 2025, INT J PRODUCT PERFORM MANAG	10.1108/IJPPM-11-2023-0618	2	2	0.98
KHAN A, 2025, J ORGAN CHANG MANAGE	10.1108/JOCM-08-2024-0499	2	2	0.98
REYES-CORNEJO P, 2025, ADM SCI	10.3390/admsci15040152	2	2	0.98
SYAMSIR S, 2025, COGENT BUS MANAG	10.1080/23311975.2025.2482022	2	2	0.98
RADDATZ P, 2024, HUM RESOUR MANAGE REV	10.1016/j.hrmr.2024.101040	2	1	0.52
NEVES P, 2024, J APPL BAHAV SCI	10.1177/00218863241257959	2	1	0.52
COOPER B, 2024, INT J MANPOW	10.1108/IJM-01-2023-0046	2	1	0.52
PERAL S, 2024, SA J IND PSYCHOL	10.4102/sajip.v50i0.2241	2	1	0.52
PUTRA Y, 2024, QUAL-ACCESS SUCCESS	10.47750/QAS/25.198.21	2	1	0.52
ATHAMNEH M, 2023, COGENT SOC SCI	10.1080/23311886.2023.2203989	2	0.67	0.18
KOCOT D, 2022, SELF-MANAGEMENT, ENTREPRENEURIAL CULTURE, AND ECONOMY 4.0: A CONTEMPORARY APPROACH TO ORGANIZATIONAL THEORY DEVELOPMENT	10.4324/9781003213048-9	2	0.5	0.09
ZANDI G, 2022, J INF TECHNOL MANAG	10.22059/jitm.2021.86123	2	0.5	0.09
SALIH A, 2021, ACAD STRATEG MANAGE J	NA	2	0.4	0.07
BOROVSKIKH N, 2019, J ADV RES DYN CONTROL SYST	10.5373/JARDCS/V11SP11/20192933	2	0.29	0.05
YANG C, 2025, J MANAG ORGAN	10.1017/jmo.2024.15	1	1	0.49
PANDA S, 2025, EVID BASED HRM	10.1108/EBHRM-07-2023-0178	1	1	0.49
SRIGOURI V, 2024, J MANAG DEV	10.1108/JMD-12-2023-0360	1	0.5	0.26
SACKEY B, 2025, J HOSP TOUR INSIGHTS	10.1108/JHTI-01-2024-0063	1	1	0.49
AGGARWAL V, 2025, PSYCHOL STUD	10.1007/s12646-024-00811-4	1	1	0.49
THOMAS A, 2024, INT J HEALTHCARE MANAG	10.1080/20479700.2023.2238155	1	0.5	0.26
SULTAN M, 2025, DISCOV SUSTAIN	10.1007/s43621-025-00971-x	1	1	0.49
VAPIWALA F, 2025, EMPLOY RESPONSIB RIGHTS J	10.1007/s10672-025-09528-6	1	1	0.49
KIM S, 2025, SUPPLY CHAIN FORUM	10.1080/16258312.2025.2455923	1	1	0.49
KHATTAK S, 2025, SAGE OPEN	10.1177/21582440251318858	1	1	0.49
AWWAD A, 2025, MANAG DECIS	10.1108/MD-06-2024-1366	1	1	0.49
TAWFIK A, 2024, BMC NURS	10.1186/s12912-024-02362-5	1	0.5	0.26
SUMMERFIELD S, 2023, BIOANALYSIS	10.4155/bio-2022-0180	1	0.33	0.09
JANNAH S, 2021, SOUTH EAST ASIAN J MANAG	NA	1	0.2	0.04
ASGHAR J, 2025, MANAG REV Q	10.1007/s11301-025-00497-6	1	1	0.49
CHEN Y, 2024, HUM RESOUR DEV Q	10.1002/hrdq.21552	1	0.5	0.26
KUMI E, 2024, INT J INNOV TECHNOL MANAG	10.1142/S0219877024500524	1	0.5	0.26
AL-ARMETI I, 2023, EFFECT OF INFORMATION TECHNOLOGY ON BUSINESS AND MARKETING INTELLIGENCE SYSTEMS	10.1007/978-3-031-12382-5\_60	1	0.33	0.09
AKYUEREK S, 2023, EUR J TOUR HOSP RECREAT	10.2478/ejthr-2023-0012	1	0.33	0.09
REIO T, 2017, ADULT EDUCATION AND VOCATIONAL TRAINING IN THE DIGITAL AGE	10.4018/978-1-5225-0929-5.ch013	1	0.11	0.02
PANDA D, 2025, PUBL ADM QUART	10.1177/07349149241267001	1	1	0.49
AHMIĆ A, 2025, ORGAN MANAGE J	10.1108/OMJ-09-2024-2299	1	1	0.49
CHIANGPHAN N, 2024, J MULTIDISCIP SOC SCI	NA	1	0.5	0.26
BINYAMIN G, 2023, EQUAL DIVERSITY INCL	10.1108/EDI-09-2021-0234	1	0.33	0.09
MANOJ M, 2020, MANAG LABOUR STUD	10.1177/0258042X20922073	1	0.17	0.02
GHASEMI M, 2017, MAN INDIA	NA	1	0.11	0.02
YIN Y, 2011, ICIC EXPRESS LETT	NA	1	0.07	0.01
SRIGOURI V, 2024, IND COMMER TRAIN	10.1108/ICT-05-2024-0043	0	0	0
BAO Y, 2024, BMC PSYCHOL	10.1186/s40359-024-01833-3	0	0	0
VLIET S, 2024, GEDRAG ORGAN	10.5117/Go2024.1.005.DoEZ	0	0	0
PITAFI A, 2025, INF TECHNOL PEOPLE	10.1108/ITP-01-2024-0064	0	0	0
KIM S, 2025, FRONT PSYCHOL	10.3389/fpsyg.2025.1448820	0	0	0
PITAFI A, 2025, J KNOWL MANAG	10.1108/JKM-05-2024-0520	0	0	0
BHAWNA B, 2025, LEADERSH ORG DEV J	10.1108/LODJ-03-2024-0212	0	0	0
ATHAMNEH M, 2024, PAC BUS REV INT	NA	0	0	0
BJORCK V, 2024, HIGH EDUC SKILLS WORK-BASED LEARN	10.1108/HESWBL-07-2024-0186	0	0	0
PITAFI A, 2025, TECHNOL ANAL STRATEG MANAGE	10.1080/09537325.2025.2488039; 10.1080/09537325.2025.2488039	0	0	0
PITAFI A, 2025, J ENTERP INF MANAG	10.1108/JEIM-01-2025-0015	0	0	0
JANANI M, 2025, ACTA PSYCHOL	10.1016/j.actpsy.2025.105215	0	0	0
RABIUL M, 2025, EUR J MANAG BUS ECON	10.1108/EJMBE-09-2023-0288	0	0	0
VONGURAI R, 2025, J BEHAV SCI	NA	0	0	0
HOANG T, 2025, SERV MARK Q	10.1080/15332969.2025.2515334	0	0	0
SMITH T, 2025, INT J INTELL COUNTERINTELLIGENCE	10.1080/08850607.2025.2453721	0	0	0
LIU J, 2025, BMC PSYCHOL	10.1186/s40359-025-03104-1	0	0	0
LIU L, 2025, FRONT PSYCHOL	10.3389/fpsyg.2025.1513461; 10.3389/fpsyg.2025.1513461	0	0	0
LV M, 2025, HEALTH SERV INSIGHTS	10.1177/11786329251318586	0	0	0
PANDA P, 2025, J ORGAN CHANG MANAGE	10.1108/JOCM-02-2024-0073	0	0	0
PANDA P, 2025, MANAG DECIS	10.1108/MD-01-2024-0076	0	0	0
PANDA P, 2024, GLOB KNOWL MEM COMMUN	10.1108/GKMC-11-2023-0450	0	0	0
JENA A, 2025, INT J COMPUT INTEGR MANUF	10.1080/0951192X.2024.2387788	0	0	0
BARASA L, 2023, J ETA MARIT SCI	10.4274/jems.2023.05657	0	0	0
RASTOGI S, 2025, J INNOV ENTREPRENEURSHIP	10.1186/s13731-025-00554-0	0	0	0
ALKHODARY D, 2025, PROBL PERSPECT MANAGE	10.21511/ppm.23(2).2025.62	0	0	0
SHANTI I, 2025, SA J HUMAN RES MANAG	10.4102/sajhrm.v23i0.3047	0	0	0
PITAFI A, 2025, IEEE TRANS ENG MANAGE	10.1109/TEM.2025.3587594	0	0	0
GIAMPAOLI D, 2025, ELECTRON J KNOWL MANAG	10.34190/ejkm.23.1.3635	0	0	0
OKTAVIO A, 2025, SA J HUMAN RES MANAG	10.4102/sajhrm.v23i0.2877	0	0	0
SARI E, 2025, PSIKOHUMANIORA	10.21580/pjpp.v10i1.23281	0	0	0
SRINIVASAN T, 2025, INT J ORGAN ANAL	10.1108/IJOA-12-2024-5075	0	0	0
HELMI A, 2025, J PENGUKURAN PSIKOL PENDIDIK INDONES	10.15408/jp3i.v14i1.39333	0	0	0
SARI R, 2024, J ECOHUM	10.62754/joe.v3i8.5667	0	0	0
HALMEN E, 2024, PAPER ASIA	10.59953/paperasia.v40i6b.193	0	0	0
SANKAR M, 2024, ORGAN CULT INT J	10.18848/2327-8013/CGP/v24i01/101-115	0	0	0
SAHOO S, 2024, INT J INTELL ENTERP	10.1504/IJIE.2024.139789	0	0	0
NIATI A, 2023, INT J ECON MANAGE	10.47836/ijeam.17.3.04	0	0	0
LIM Y, 2022, INT J MANAGE EDUC	10.1504/ijmie.2022.126587	0	0	0
NARAYANA R T, 2019, INT J RECENT TECHNOL ENG	10.35940/ijrte.B1090.0782S319	0	0	0
KHAN M, 2012, EUR J SOC SCI	NA	0	0	0
