# Supplementary material for: Tracing 25 years of employee agility research: the missing links and future directions
Source: Front Sociol. 2026 Mar 3;11:1735781. doi: 10.3389/fsoc.2026.1735781 (PMC12992060; doi:10.3389/fsoc.2026.1735781)
Supplement: Supplementary file 11 [file Table_11.XLSX]

## Sheet: Sheet1
Authors	Articles	Articles Fractionalized
PITAFI A	16	5.6
MUDULI A	9	5.33
MEKOTH N	8	4
SONY M	8	4
SURESH M	5	2.5
VAN D K	5	4
HOPP W	4	1.2
KANWAL S	4	1.03
RASHEED M	4	1.25
SANDERS K	4	1.67
AGGARWAL V	3	1.5
ALAVI S	3	1.75
BAKKER A	3	0.95
BORN M	3	0.92
GOUDA G	3	1.5
JANANI M	3	1.5
KHAN M	3	0.95
KIM S	3	1.75
KRAUS S	3	0.68
MENON S	3	1.5
PANDA P	3	1.5
PETERMANN M	3	1.5
REN M	3	0.95
SINGH P	3	1.5
STANLEY D	3	1.5
TIWARI B	3	1.5
VAN O M	3	1
VIJAYALAKSHMI V	3	1.5
WANG Z	3	1
WRIGHT P	3	1.25
ZACHER H	3	1.5
ATHAMNEH M	2	1
BEDNALL T	2	0.83
BINYAMIN G	2	1
BOON C	2	0.7
CAI Z	2	0.58
CHEN C	2	0.75
CHEN S	2	0.83
CHEN Y	2	0.83
CHOTIA V	2	0.42
CHOUDHURY A	2	1
DANESHMANDI F	2	0.53
DAVILA A	2	0.34
DEMEROUTI E	2	0.58
DI V F	2	0.42
EHRNROOTH M	2	0.75
FACHRUNNISA O	2	0.75
FESTING M	2	1
FIGUEIREDO R	2	0.42
GEL E	2	0.67
GHOSH S	2	0.83
GUAN X	2	0.58
GUPTA P	2	0.7
HALIM H	2	0.67
HESSARI H	2	0.53
HU B	2	0.58
HUAN T	2	0.58
IRAVANI S	2	0.7
ISLAM N	2	0.45
JAIS J	2	1
JEYARAJ A	2	0.58
KATARIA A	2	1
KATOU A	2	0.58
LEE M	2	0.58
LIM Y	2	0.67
LIN X	2	0.45
LIU C	2	0.58
LIU H	2	0.58
LIU J	2	0.67
MADEN-EYIUSTA C	2	0.83
MAO Y	2	0.58
MCCUNE S A	2	0.58
MISHRA S	2	0.42
MOTWANI J	2	1
MUTHUVELOO R	2	0.5
PANDITA D	2	0.83
PARK S	2	1
QUANSAH P	2	0.42
RAMAYAH T	2	0.67
RASTOGI S	2	0.83
REIO T	2	1
SAWHNEY R	2	1.5
SINGH S	2	0.67
SOLIMAN M	2	0.42
SRIGOURI V	2	1
SUN Y	2	0.58
THOMAS A	2	0.63
TRUDEL J	2	1
ULLAH R	2	0.5
VARSHNEY D	2	1
VARSHNEY N	2	1
WANG H	2	0.48
WANG X	2	0.58
XIE L	2	0.58
XU Y	2	0.58
YANG C	2	0.35
YANG H	2	0.83
YANG Y	2	0.5
ZAINAL S	2	0.67
ZHANG L	2	0.39
ZHU M	2	0.58
ZHU Y	2	0.5
ABABNEH R	1	0.11
ABBERLEY	1	0.14
ABD W D	1	0.25
ABRISHAMKAR M	1	0.33
ABSAH Y	1	0.25
ABUBAKAR Y	1	0.33
ADITYAJI R	1	0.2
AHLSTROM B	1	0.33
AHMED	1	0.17
AHMED S	1	0.25
AHMIĆ A	1	0.5
AJGAONKAR S	1	0.33
AKRAM U	1	0.33
AKYUEREK S	1	0.33
AL F A	1	0.2
AL-ARMETI I	1	0.11
AL-AZZAM M	1	0.11
AL-FAOURI A	1	0.25
AL-HAWARY S	1	0.11
AL-JUBARI I	1	0.33
AL-KASASBEH	1	0.25
AL-NSOUR M	1	0.25
ALABOOD A	1	0.5
ALBISHRI N	1	0.17
ALEGRE J	1	0.33
ALEJO-REYES A	1	0.33
ALEXANDER A	1	0.17
ALFES K	1	0.2
ALI A	1	0.2
ALI M	1	0.2
ALI T V	1	0.17
ALIKAJ A	1	0.33
ALIYYAH I	1	0.1
ALKHAWALDEH	1	0.11
ALKHODARY D	1	1
ALMAHAMID S	1	0.33
ALMAHMEED G	1	0.5
ALPARSLAN S	1	0.5
ALSENANY S	1	0.14
ALSHURIDEH M	1	0.11
ALVIANI D	1	0.2
ALZEIBY E	1	0.2
AMEGBE H	1	0.25
AMIR M	1	0.5
AMIRUL S	1	0.1
ANGELES L M	1	0.33
ANGGORO I	1	0.2
ANGGORO W	1	0.2
ANN A	1	0.2
ANOUZE A	1	0.33
ANSAR R	1	0.1
ARAYA-CASTILLO L	1	0.2
ARBOH F	1	0.17
ARENDSE N	1	0.33
AREVSHATIAN L	1	0.2
AROVA M	1	0.17
ASADI S	1	0.25
ASAL M	1	0.14
ASARI M	1	0.33
ASGHAR J	1	0.33
ASHGAN A A	1	0.2
ATTA	1	0.14
ATTRI R	1	0.2
AUST I	1	0.33
AWAN M	1	0.17
AWWAD A	1	0.33
AYUB M	1	0.1
AZARIANPOUR M	1	0.17
BAI A	1	0.33
BAILEY	1	0.2
BAIRD K	1	0.33
BAL P	1	0.5
BANKS G	1	0.14
BAO Y	1	0.25
BARASA L	1	1
BARNER-RASMUSSEN W	1	0.25
BARROCA L	1	0.25
BARUCH Y	1	0.33
BASAHEL S	1	0.2
BASERA V	1	0.2
BASHIR T	1	0.17
BASROWI B	1	0.1
BATAINEH M	1	0.17
BATCHELOR J	1	0.14
BECHTOLDT M	1	1
BECKER N	1	0.2
BELAUSTEGUIGOITIA I	1	0.5
BELL S	1	0.5
BELTRAN-MARTIN I	1	0.5
BELTRÁN-MARTÍN I	1	0.25
BENLI F	1	0.25
BHAWNA B	1	0.33
BI Y	1	0.25
BIBU N	1	0.2
BIEMANN T	1	0.33
BJORCK V	1	0.33
BJORKMAN I	1	0.5
BLACKMAN D	1	0.2
BLAIR B	1	0.33
BLUMENFELD D	1	0.33
BOADA-GRAU J	1	0.2
BOADU B	1	0.17
BONNER N	1	0.2
BOROVSKIKH N	1	0.5
BOS-NEHLES A	1	0.33
BOSELIE P	1	0.2
BOU-LLUSAR J	1	0.25
BOUTERAA M	1	0.1
BOXALL P	1	0.2
BRAUN T	1	0.25
BRENDER-ILAN Y	1	0.5
BREU K	1	0.25
BRIDGER D	1	0.25
BROD T	1	0.13
BRUNING P	1	0.5
BUDHWAR P	1	0.33
BUICK F	1	0.2
BUSCH P	1	0.2
CAMPBELL D	1	1
CAMPION M	1	0.5
CAN U	1	0.33
CAO M	1	0.33
CAO Y	1	0.2
CARLOS B J	1	0.5
CARMELI A	1	0.5
CASPER W	1	0.25
CATHERINE C	1	0.2
CERNE M	1	0.33
CHAHARTANGI F	1	0.5
CHAKRABORTY D	1	0.33
CHALUTZ-BEN G H	1	1
CHATTERJEE S	1	0.17
CHAU R	1	0.17
CHAUDHURI R	1	0.17
CHAUDHURY S	1	0.33
CHEBAT J	1	0.5
CHEKIMA B	1	0.1
CHEN	1	0.1
CHEN T	1	0.25
CHENG C	1	0.2
CHENG M	1	0.2
CHEUNG G	1	0.2
CHHATOI B	1	0.33
CHIANGPHAN N	1	0.5
CHITRA A	1	0.2
CHONG Y	1	0.5
CHONKO L	1	0.5
CHOW I	1	1
CIAMBOTTI M	1	0.25
COLIMORO L	1	0.13
CONTRERAS-BARRAZA N	1	0.17
CONWAY E	1	0.2
COOPER B	1	0.2
COX J	1	0.2
CRISTACHE N	1	0.2
CUI Z	1	0.1
CULLEN K	1	0.25
DA C R	1	0.2
DAJANI D	1	0.2
DAS K	1	0.33
DAVID E	1	0.2
DAVIDOVITZ J	1	0.5
DE B T	1	0.2
DE C D	1	0.5
DE L A	1	0.5
DE L J	1	0.33
DECMAN V	1	0.14
DEMUTH R	1	0.25
DEN H D	1	0.2
DHARA S	1	0.33
DHIR A	1	0.25
DIAS	1	0.2
DIMITRIOS M D	1	0.25
DIONISIO R	1	0.17
DRIES N	1	0.25
DUGGAL H	1	0.13
DURST S	1	0.2
DUTTA S	1	0.13
DWIATMADJA C	1	0.25
EDE L	1	0.5
EDWARDS B	1	0.25
EILERS K	1	0.33
EKUMAH C	1	0.17
EL R G	1	0.2
EL-SAYED A	1	0.14
ELBANNA S	1	0.33
ELEMBILASSERY V	1	0.33
ELHAM E	1	0.2
ERDIL O	1	0.33
ESCRIG-TENA A	1	0.25
ESSENS P	1	0.2
ESSMAN S	1	0.5
FABEIL N	1	0.1
FARH J	1	0.2
FIANO F	1	0.2
FLOOD	1	0.2
FOLI S	1	0.2
FOOK L	1	0.1
FORSTEN-ASTIKAINEN R	1	0.33
FRANCO C	1	0.5
GARDNER D	1	0.2
GAUGER F	1	0.33
GELENS J	1	0.25
GHAFOOR M	1	0.25
GHANEM	1	0.2
GHASEMI M	1	0.17
GIAMPAOLI D	1	0.25
GOGOLL J	1	0.17
GONZALEZ V	1	0.17
GONÇALVES R	1	0.2
GOSWAMI M	1	0.5
GOTLIB M	1	0.25
GOWER K	1	0.14
GREGORY P	1	0.25
GRIFFIN B	1	0.5
GU Q	1	0.5
GUE K	1	0.25
GUEST D	1	0.33
GUNN G	1	0.14
GÖSSLING T	1	0.33
HALMEN E	1	0.33
HAMMOND-COLLINS K	1	0.33
HANDAYANI S	1	0.25
HANU C	1	0.25
HAO F	1	0.2
HAO J	1	0.25
HARATI M	1	0.17
HARSCH K	1	0.5
HASANY N	1	0.25
HAU N L H	1	0.33
HAYES B	1	0.25
HEIDT L	1	0.33
HEILMANN P	1	0.33
HELMI A	1	0.2
HELMUT H	1	0.2
HEMINGWAY C	1	0.25
HENK T H	1	0.25
HERLINA M	1	0.17
HERNAUS T	1	0.33
HEYDARBEIGI S	1	0.2
HILMIANA S	1	0.2
HOANG T	1	0.5
HOFMANS J	1	0.25
HOGLUND M	1	1
HUANG G	1	0.2
HUANG Q	1	0.25
HUANG X	1	0.17
HUSSAIN I	1	0.17
HUSSAIN S	1	0.5
HUTCHISON	1	0.2
HUTOMO A	1	0.1
IFTIKHAR I	1	0.2
INDRIASTUTI D	1	0.5
INMAN R	1	0.33
IQBAL N	1	0.25
ISHA A	1	0.17
ISLAM	1	0.17
ISLAM T	1	0.25
ITENG R	1	0.33
IZQUIERDO I	1	0.17
JAAP J	1	0.2
JAGER S	1	0.33
JAGER-VAN V S	1	0.25
JAMES. T C J	1	0.2
JAN G	1	0.25
JANNAH S	1	1
JAVAD H M	1	0.33
JAYA Y	1	0.25
JENA A	1	0.5
JENA L	1	0.33
JENKINS M	1	0.33
JHA I	1	0.33
JHA J	1	0.2
JIN C	1	0.25
JINDAL D	1	0.2
JONES E	1	0.5
JORDAN W	1	0.33
JR. E	1	0.14
JUNAIDI A	1	0.1
JUNÇA S A	1	0.5
KACIANKA S	1	0.17
KAIHATU T	1	0.2
KAKAR A	1	0.2
KAKU I	1	0.25
KALALDEH T	1	0.33
KALSHOVEN K	1	0.5
KAMINAKIS K	1	0.33
KANBACH D	1	0.33
KANG E	1	0.5
KARIM M	1	0.1
KARIM R	1	0.33
KARIMIAN Z	1	0.5
KARWOWSKI W	1	0.5
KATHAMUTHU K	1	0.33
KAUR P	1	0.17
KAUSHAL O	1	0.33
KEE Y	1	0.25
KEHOE R	1	0.5
KEREKES N	1	0.33
KHAN A	1	0.5
KHAN J	1	0.17
KHATRI P	1	0.13
KHATTAK M	1	0.25
KHATTAK S	1	0.2
KIANI A	1	0.5
KILICALP M	1	0.33
KIM T	1	0.2
KIPERVAR E	1	0.5
KLEIN H	1	0.33
KLOUTSINIOTIS P	1	0.25
KOCOT D	1	0.33
KOLLIAS P	1	0.5
KORANTWI-BARIMAH J	1	0.2
KORFF J	1	0.33
KOSTOPOULOS G	1	0.33
KOVESHNIKOV A	1	0.25
KRAUSERT A	1	1
KRCMAR	1	0.2
KRISHNAMURTHY V	1	0.5
KULANGARA N	1	0.2
KULTALAHTI S	1	0.33
KUMAR A	1	0.17
KUMAR G	1	0.5
KUMARI	1	0.13
KUMI E	1	0.2
KUMI-RICHARDSON E	1	0.2
KUNDI Y	1	0.33
LADA S	1	0.1
LAI H	1	0.25
LAI Y	1	0.25
LALIC D	1	0.17
LAMSALI H	1	0.33
LANDINI F	1	0.5
LASMY L	1	0.17
LATUKISMO T	1	0.5
LAU S	1	0.25
LE B P	1	0.33
LE Q	1	0.5
LEASK C	1	0.5
LEE C	1	0.2
LEE H	1	0.25
LEE L	1	0.14
LEIMEISTER J	1	0.33
LEONG A	1	0.1
LI B	1	0.14
LI H	1	0.25
LI L	1	0.25
LI M	1	0.25
LI Y	1	0.33
LIAO J	1	0.25
LIAO S	1	0.25
LIEGL S	1	0.14
LIEN	1	0.2
LIU L	1	0.33
LODORFOS G	1	0.33
LOH J	1	0.5
LOPEZ-CABRALES A	1	0.33
LOPEZ-FERNANDEZ M	1	0.33
LOVELACE K	1	0.5
LU H	1	0.33
LUBART T	1	0.25
LUQMAN A	1	0.17
LV M	1	0.14
MA L	1	0.2
MACIASZCZYK M	1	0.33
MAHGOUB S	1	0.5
MAHTO R	1	0.14
MAN W M	1	0.1
MANOJ M	1	0.5
MARAN T	1	0.14
MARDIAN T	1	0.1
MARDIHARINI M	1	0.1
MARIA J M	1	0.17
MARVIANTO R	1	0.2
MASHAYEKHIKHI M	1	0.25
MASOOD F	1	0.33
MATIS C	1	0.2
MATTILA A	1	0.1
MAZARI E	1	0.25
MCADAMS A	1	0.33
MCDERMOTT A	1	0.2
MEIJERINK J	1	0.33
MELHEM Y	1	0.11
MENG L	1	0.33
MENSAH P	1	0.25
MERRIGAN M	1	0.5
MESSERSMITH J	1	0.5
MEULDERS M	1	0.5
MEYER J	1	0.5
MEYERS M	1	1
MIAO R	1	0.2
MIHAIL	1	0.25
MINYU G	1	0.25
MITRA J	1	0.33
MODER	1	0.14
MOGHADDAM R	1	0.17
MOH'D S	1	0.25
MOHAMED H R M	1	0.14
MOHAMMAD A	1	0.11
MOHAMMAD I G M	1	0.11
MOHAMMED M M	1	0.25
MOHAMMEDISMAIL S	1	0.5
MOHD M	1	0.17
MOLEN H	1	0.33
MORAGA-FLORES H	1	0.2
MOREIRA P	1	0.14
MOSBAH A	1	0.33
MUGABLEH M	1	0.17
MUHAMAD N	1	0.25
MUIZU W	1	0.2
MUKHOPADHYAY S	1	0.33
MULIA R	1	0.33
MUNTEANU A	1	0.2
MÜCELDILI B	1	0.33
NADARAJAH D	1	0.33
NAIM M	1	0.33
NAJI G	1	0.17
NAKIBOGLU M	1	0.33
NARAYANA R T	1	0.5
NASTASE M	1	0.2
NAZRUL N	1	0.17
NEELAM N	1	0.33
NEMBHARD D	1	0.5
NERUR S	1	0.2
NEVES P	1	0.5
NGUYEN T	1	0.33
NIATI A	1	0.25
NIDA-RUEMELIN J	1	0.17
NIE Q	1	0.25
NIGAM N	1	0.2
NING W	1	0.33
NISAR A	1	0.17
NIU X	1	0.2
NIVEDHITHA K	1	1
NOERMIJATI N	1	0.25
NOURI Z	1	0.17
NUGROHO A	1	0.2
NUGROHO I	1	0.1
O'BOYLE	1	0.14
OBENG A	1	0.25
OGBONNAYA C	1	0.5
OKTAVIO A	1	0.2
OLIVARES-BRITO C	1	0.2
OLIVEIRA A	1	0.17
OROZCO F	1	0.33
OSEI H	1	0.2
OTHMAN A	1	0.14
O’DONNELL M	1	0.2
O’FLYNN J	1	0.2
PAAUWE	1	0.2
PABARJA	1	0.2
PAK J	1	0.25
PAL D	1	0.33
PALLAVI P	1	0.17
PANDA D	1	1
PANDA S	1	1
PANDYA G	1	0.5
PARENT J	1	0.5
PATEL C	1	0.33
PATEL S	1	0.5
PATIL M	1	0.5
PATRICK C P	1	0.2
PATÃO C	1	0.2
PAUL M	1	0.33
PAULIN D	1	0.5
PEPERMANS R	1	0.25
PERAL S	1	0.5
PEREIRA L	1	0.2
PETERS C	1	0.33
PETERS P	1	0.2
PETROU P	1	0.5
PFLUEGLER C	1	0.2
PFNUR A	1	0.33
PIERCE J	1	0.2
PING T	1	0.33
PINGLE S	1	0.33
PINTO D	1	0.5
PITAFI S	1	0.33
POLLACK J	1	0.14
POUTSMA E	1	0.2
PRAKASH R	1	0.2
PREETI P	1	0.13
PRETSCHNER	1	0.17
PRIETO L	1	0.5
PRZULJ D	1	0.17
PUTRA Y	1	0.25
QIAN J	1	0.17
QIN R	1	0.5
QUINOA-PINEIRO L	1	0.33
QURESHI T	1	1
QURRAHTULAIN K	1	0.17
RABIUL M	1	0.33
RADDATZ P	1	1
RAHARDJA E	1	0.25
RAMADAN R	1	0.14
RANTAKEISU U	1	0.5
RASCHKE R	1	1
REN S	1	0.33
REYES-CORNEJO P	1	0.2
RINK F	1	0.2
ROBBERTS J	1	0.2
ROBERT R	1	0.2
ROCA-PUIG V	1	0.25
RODRIGUES R	1	0.33
ROFIATY R	1	0.25
ROMERO-FERNANDEZ P	1	0.33
ROMO R	1	0.33
ROUSSEAU D	1	0.2
RUGGUNAN S	1	0.5
SABU V	1	0.5
SACKEY B	1	0.17
SAEED I	1	0.17
SAHAI S	1	0.33
SAHOO K	1	0.33
SAHOO S	1	0.33
SAHORE N	1	0.17
SALAS-VALLINA A	1	0.33
SALEEM M	1	0.17
SALEH A	1	0.5
SALEM S	1	0.33
SALIH A	1	0.5
SALMEN K	1	0.5
SALTORATO P	1	0.5
SAMEER S	1	1
SANKAR M	1	0.2
SANTRA A	1	0.33
SAPTANA S	1	0.1
SAPUTRA N	1	0.33
SARI E	1	0.33
SARI R	1	0.25
SARKAR S	1	0.33
SAROSO H	1	0.17
SASONGKO G	1	0.25
SAYYADI-TOORANLOO H	1	0.2
SCHAUFELI W	1	0.25
SCHYNS B	1	0.33
SEBASTIAN S	1	0.14
SEERS A	1	0.14
SENCHULAKSHMI D	1	0.2
SENTHILKUMAR K	1	0.2
SGRÒ F	1	0.25
SHAHID M	1	0.25
SHAHSAVARI-POUR N	1	0.2
SHAHZAD I	1	0.25
SHAKEEL S	1	0.17
SHANKAR R	1	0.33
SHANTI I	1	0.25
SHANTZ A	1	0.2
SHARMA K	1	0.2
SHARMA S	1	0.33
SHARP H	1	0.25
SHEA T	1	0.2
SHEREHIY B	1	0.5
SHIRANI B	1	0.25
SHORT A	1	0.5
SHOU B	1	0.2
SIAHAAN E	1	0.25
SIGALA M	1	0.33
SIM B	1	0.33
SINGHAL A	1	0.2
SINHA R	1	0.17
SIROJUZILAM S	1	0.25
SKERHAKOVA	1	0.17
SKERLAVAJ M	1	0.33
SMITH	1	0.2
SMITH C	1	0.5
SMITH T	1	0.5
SODIKIN M	1	0.25
SOHRABI R	1	0.33
SOLBERG E	1	0.5
SOLOMON S	1	0.2
SOOMRO H	1	0.5
SOOMRO M	1	0.5
SOTI A	1	0.33
SOUSA	1	0.17
SOUSA M	1	0.25
SOWJANYA S	1	0.5
SRINIVASAN T	1	1
SRIVASTAVA	1	0.17
SRIVASTAVA S	1	0.5
STANDEN P	1	0.5
STEAD N	1	0.2
STEFANOVIC D	1	0.17
STEIJN B	1	0.5
STEPHEN S	1	0.2
STORME M	1	0.25
STRATHERN M	1	0.25
SU S	1	0.33
SU Y	1	0.33
SUAR D	1	0.33
SUDRAJAT D	1	0.17
SUHARNOMO S	1	0.25
SUHARTI L	1	0.25
SULEYMAN O	1	0.25
SULTAN M	1	0.5
SUMMERFIELD S	1	0.14
SUMUKADAS N	1	0.5
SUN S	1	0.25
SUN Z	1	0.1
SUNARYO S	1	0.25
SUTOTO A	1	0.1
SYAHCHARI D	1	0.17
SYAKINA D	1	0.1
SYAMSIR S	1	0.33
TALUKDER M	1	0.5
TALWAR S	1	0.17
TAMTAM F	1	0.5
TAN F	1	0.33
TANG C	1	0.25
TANG H	1	0.14
TARAN O	1	0.25
TATAR B	1	0.33
TAVASOLI H	1	0.17
TAWFIK A	1	0.5
TEJ J	1	0.17
TEKIN E	1	0.33
TENG	1	0.2
TENG H	1	0.5
TESSARINI J G	1	0.5
THANI F	1	0.25
THAYYIB P	1	0.5
THUN S	1	0.5
THUY N P T	1	0.33
TIJDENS K	1	0.5
TORKA N	1	0.33
TORNROOS M	1	0.25
TOURABI A	1	0.5
TRAM-ANH N P T	1	0.33
TUCKEY M	1	0.33
TUREK D	1	0.33
UDIN U	1	0.25
UDOD S	1	0.33
ULLAH U	1	0.25
UTOMO F	1	0.5
VAGAS M	1	0.17
VAN D B H	1	0.2
VAN D H B	1	0.2
VAN D H M	1	0.25
VAN D M	1	0.25
VAN D M H	1	0.33
VAN D V G	1	0.2
VAPIWALA F	1	0.33
VAZQUEZ-RODRIGUEZ P	1	0.33
VEGA-MUNOZ A	1	0.17
VENKATRAMAN S	1	0.25
VERONIKA V	1	0.17
VIDYARTHI P	1	0.5
VLIET S	1	0.33
VOELPEL S	1	0.33
VONGSAROJ R	1	0.5
VONGURAI R	1	1
VREDENBURG J	1	0.5
VUCKOVIC T	1	0.17
WAHAB D	1	0.5
WAHR F	1	0.25
WALI J	1	0.17
WALTER F	1	0.2
WANG G	1	0.2
WANG J	1	0.1
WANG M	1	0.25
WANG P	1	0.25
WANG T	1	0.17
WEI C	1	0.2
WEI Y	1	0.25
WEISS J	1	0.5
WEST D	1	0.2
WIDIANTO S	1	0.2
WIDYOWATI A	1	0.33
WIEMANN J	1	0.33
WIENCH P	1	0.33
WIESCHE M	1	0.2
WOJTCZUK-TUREK A	1	0.33
WONG S	1	0.5
WOO E	1	0.5
WU B	1	0.33
WU S	1	0.25
WU Y	1	0.5
XANTHOPOULOU D	1	0.5
XI N	1	0.2
XIAMIN X	1	0.2
XU	1	0.2
XU N	1	0.25
YALABIK Z	1	0.33
YAN A	1	0.25
YANG E	1	0.14
YANG F	1	0.17
YANG J	1	0.17
YAQUB M	1	0.2
YASEEN S	1	0.2
YASHUO Y	1	0.1
YASIN R	1	0.17
YAWSON M	1	0.25
YEAN T	1	0.33
YIN Y	1	0.25
YOON D	1	0.5
YU J	1	0.2
YU K	1	0.33
YU P	1	0.2
YUSOP Y	1	0.17
ZADA M	1	0.17
ZAKI H	1	0.1
ZANDI G	1	0.25
ZANTEN E	1	0.17
ZHAI J	1	0.14
ZHANG J	1	0.25
ZHANG T	1	0.14
ZHANG W	1	0.25
ZHANG X	1	0.2
ZHAO R	1	0.25
ZHAO S	1	0.33
ZHAO X	1	0.1
ZHENG Q	1	0.25
ZHOU F	1	0.2
ZUBER N	1	0.17
ZUSNITA Z	1	0.2
ĆOSIĆ M	1	0.5
