# Supplementary material for: Tracing 25 years of employee agility research: the missing links and future directions
Source: Front Sociol. 2026 Mar 3;11:1735781. doi: 10.3389/fsoc.2026.1735781 (PMC12992060; doi:10.3389/fsoc.2026.1735781)
Supplement: Supplementary file 12 [file Table_12.XLSX]

## Sheet: Sheet1
Sources	Articles
HUMAN RESOURCE MANAGEMENT	11
FRONTIERS IN PSYCHOLOGY	9
HUMAN RESOURCE DEVELOPMENT QUARTERLY	6
TECHNOLOGICAL FORECASTING AND SOCIAL CHANGE	6
GLOBAL BUSINESS AND ORGANIZATIONAL EXCELLENCE	5
HUMAN RESOURCE MANAGEMENT JOURNAL	5
INTERNATIONAL JOURNAL OF HUMAN RESOURCE MANAGEMENT	5
SUSTAINABILITY	5
IIE TRANSACTIONS	4
JOURNAL OF MANAGEMENT \& ORGANIZATION	4
JOURNAL OF ORGANIZATIONAL CHANGE MANAGEMENT	4
PERSONNEL REVIEW	4
SAGE OPEN	4
APPLIED PSYCHOLOGY-AN INTERNATIONAL REVIEW-PSYCHOLOGIE APPLIQUEE-REVUE INTERNATIONALE	3
BENCHMARKING-AN INTERNATIONAL JOURNAL	3
HUMAN RESOURCE MANAGEMENT REVIEW	3
INFORMATION TECHNOLOGY \& PEOPLE	3
INTERNATIONAL JOURNAL OF AGILE SYSTEMS AND MANAGEMENT	3
INTERNATIONAL JOURNAL OF BUSINESS EXCELLENCE	3
INTERNATIONAL JOURNAL OF PRODUCTIVITY AND PERFORMANCE MANAGEMENT	3
JOURNAL OF HOSPITALITY AND TOURISM MANAGEMENT	3
JOURNAL OF MANAGEMENT	3
MANAGEMENT DECISION	3
ACADEMY OF MANAGEMENT PERSPECTIVES	2
ACADEMY OF STRATEGIC MANAGEMENT JOURNAL	2
ACTA PSYCHOLOGICA	2
ASIA PACIFIC JOURNAL OF HUMAN RESOURCES	2
ASIA PACIFIC MANAGEMENT REVIEW	2
ASIAN SOCIAL SCIENCE	2
BEHAVIOUR \& INFORMATION TECHNOLOGY	2
BMC PSYCHOLOGY	2
COGENT BUSINESS \& MANAGEMENT	2
CURRENT PSYCHOLOGY	2
EVIDENCE-BASED HRM-A GLOBAL FORUM FOR EMPIRICAL SCHOLARSHIP	2
GEDRAG \& ORGANISATIE	2
HIGHER EDUCATION SKILLS AND WORK-BASED LEARNING	2
INDUSTRIAL AND ORGANIZATIONAL PSYCHOLOGY-PERSPECTIVES ON SCIENCE AND PRACTICE	2
INTERNATIONAL JOURNAL OF ENERGY SECTOR MANAGEMENT	2
INTERNATIONAL JOURNAL OF ORGANIZATIONAL ANALYSIS	2
INTERNET RESEARCH	2
JOURNAL OF APPLIED RESEARCH IN HIGHER EDUCATION	2
JOURNAL OF BUSINESS AND PSYCHOLOGY	2
JOURNAL OF HOSPITALITY AND TOURISM INSIGHTS	2
JOURNAL OF KNOWLEDGE MANAGEMENT	2
JOURNAL OF MANAGEMENT STUDIES	2
JOURNAL OF MANAGERIAL PSYCHOLOGY	2
JOURNAL OF MODELLING IN MANAGEMENT	2
JOURNAL OF ORGANIZATIONAL BEHAVIOR	2
JOURNAL OF VOCATIONAL BEHAVIOR	2
MANAGEMENT RESEARCH REVIEW	2
PSYCHOLOGICAL STUDIES	2
SA JOURNAL OF HUMAN RESOURCE MANAGEMENT	2
SA JOURNAL OF INDUSTRIAL PSYCHOLOGY	2
SOCIAL BEHAVIOR AND PERSONALITY	2
TECHNOLOGY IN SOCIETY	2
UNCERTAIN SUPPLY CHAIN MANAGEMENT	2
ACADEMY OF MANAGEMENT EXECUTIVE	1
ADMINISTRATIVE SCIENCES	1
ADULT EDUCATION AND VOCATIONAL TRAINING IN THE DIGITAL AGE	1
ADVANCES IN SCIENCE, TECHNOLOGY AND ENGINEERING SYSTEMS	1
APPLIED SCIENCES-BASEL	1
ASIA-PACIFIC JOURNAL OF BUSINESS ADMINISTRATION	1
ASIAN BUSINESS \& MANAGEMENT	1
AUSTRALASIAN MARKETING JOURNAL	1
BIOANALYSIS	1
BMC MEDICAL EDUCATION	1
BMC NURSING	1
BRQ-BUSINESS RESEARCH QUARTERLY	1
BUILDINGS	1
BUSINESS HORIZONS	1
CANADIAN JOURNAL OF ADMINISTRATIVE SCIENCES-REVUE CANADIENNE DES SCIENCES DE L ADMINISTRATION	1
CAREER DEVELOPMENT INTERNATIONAL	1
COGENT SOCIAL SCIENCES	1
DISCOVER SUSTAINABILITY	1
DISCRETE DYNAMICS IN NATURE AND SOCIETY	1
EFFECT OF INFORMATION TECHNOLOGY ON BUSINESS AND MARKETING INTELLIGENCE SYSTEMS	1
ELECTRONIC JOURNAL OF KNOWLEDGE MANAGEMENT	1
EMPLOYEE RELATIONS	1
EMPLOYEE RESPONSIBILITIES AND RIGHTS JOURNAL	1
EQUALITY, DIVERSITY AND INCLUSION	1
ESPACIOS	1
EUROPEAN JOURNAL OF MANAGEMENT AND BUSINESS ECONOMICS	1
EUROPEAN JOURNAL OF PSYCHOLOGICAL ASSESSMENT	1
EUROPEAN JOURNAL OF SOCIAL SCIENCES	1
EUROPEAN JOURNAL OF TOURISM HOSPITALITY AND RECREATION	1
EUROPEAN MANAGEMENT JOURNAL	1
FUTURE INTERNET	1
GEDRAG EN ORGANISATIE	1
GERMAN JOURNAL OF HUMAN RESOURCE MANAGEMENT-ZEITSCHRIFT FUR PERSONALFORSCHUNG	1
GLOBAL JOURNAL OF FLEXIBLE SYSTEMS MANAGEMENT	1
GLOBAL KNOWLEDGE MEMORY AND COMMUNICATION	1
HEALTH SERVICES INSIGHTS	1
HELIYON	1
HUMAN RELATIONS	1
HUMAN SYSTEMS MANAGEMENT	1
HUMANITIES \& SOCIAL SCIENCES COMMUNICATIONS	1
HUMOR-INTERNATIONAL JOURNAL OF HUMOR RESEARCH	1
ICIC EXPRESS LETTERS	1
IEEE ACCESS	1
IEEE TRANSACTIONS ON ENGINEERING MANAGEMENT	1
INDUSTRIAL AND COMMERCIAL TRAINING	1
INNOVAR	1
INTERDISCIPLINARY JOURNAL OF INFORMATION, KNOWLEDGE, AND MANAGEMENT	1
INTERNATIONAL JOURNAL OF ACCOUNTING INFORMATION SYSTEMS	1
INTERNATIONAL JOURNAL OF BANK MARKETING	1
INTERNATIONAL JOURNAL OF BUSINESS PERFORMANCE MANAGEMENT	1
INTERNATIONAL JOURNAL OF BUSINESS SCIENCE AND APPLIED MANAGEMENT	1
INTERNATIONAL JOURNAL OF COMPUTER INTEGRATED MANUFACTURING	1
INTERNATIONAL JOURNAL OF CONTEMPORARY HOSPITALITY MANAGEMENT	1
INTERNATIONAL JOURNAL OF ECONOMICS AND MANAGEMENT	1
INTERNATIONAL JOURNAL OF ENTREPRENEURSHIP AND INNOVATION	1
INTERNATIONAL JOURNAL OF EVIDENCE BASED COACHING \& MENTORING	1
INTERNATIONAL JOURNAL OF HEALTHCARE MANAGEMENT	1
INTERNATIONAL JOURNAL OF HUMAN CAPITAL AND INFORMATION TECHNOLOGY PROFESSIONALS	1
INTERNATIONAL JOURNAL OF INDIAN CULTURE AND BUSINESS MANAGEMENT	1
INTERNATIONAL JOURNAL OF INDUSTRIAL ERGONOMICS	1
INTERNATIONAL JOURNAL OF INFORMATION MANAGEMENT	1
INTERNATIONAL JOURNAL OF INNOVATION AND TECHNOLOGY MANAGEMENT	1
INTERNATIONAL JOURNAL OF INTELLIGENCE AND COUNTERINTELLIGENCE	1
INTERNATIONAL JOURNAL OF INTELLIGENT ENTERPRISE	1
INTERNATIONAL JOURNAL OF MANAGEMENT IN EDUCATION	1
INTERNATIONAL JOURNAL OF MANAGING PROJECTS IN BUSINESS	1
INTERNATIONAL JOURNAL OF MANPOWER	1
INTERNATIONAL JOURNAL OF PROCESS MANAGEMENT AND BENCHMARKING	1
INTERNATIONAL JOURNAL OF PRODUCTION ECONOMICS	1
INTERNATIONAL JOURNAL OF PRODUCTION RESEARCH	1
INTERNATIONAL JOURNAL OF PRODUCTIVITY AND QUALITY MANAGEMENT	1
INTERNATIONAL JOURNAL OF PUBLIC SECTOR MANAGEMENT	1
INTERNATIONAL JOURNAL OF RECENT TECHNOLOGY AND ENGINEERING	1
INTERNATIONAL JOURNAL OF SERVICES AND OPERATIONS MANAGEMENT	1
INTERNATIONAL JOURNAL OF TECHNOLOGICAL LEARNING, INNOVATION AND DEVELOPMENT	1
JOURNAL OF ADVANCED RESEARCH IN DYNAMICAL AND CONTROL SYSTEMS	1
JOURNAL OF APPLIED BEHAVIORAL SCIENCE	1
JOURNAL OF APPLIED STRUCTURAL EQUATION MODELING	1
JOURNAL OF BEHAVIORAL SCIENCE	1
JOURNAL OF BUSINESS RESEARCH	1
JOURNAL OF COMPUTER INFORMATION SYSTEMS	1
JOURNAL OF DATABASE MANAGEMENT	1
JOURNAL OF ECOHUMANISM	1
JOURNAL OF ENTERPRISE INFORMATION MANAGEMENT	1
JOURNAL OF ETA MARITIME SCIENCE	1
JOURNAL OF GLOBAL INFORMATION MANAGEMENT	1
JOURNAL OF HUMAN BEHAVIOR IN THE SOCIAL ENVIRONMENT	1
JOURNAL OF INFORMATION TECHNOLOGY	1
JOURNAL OF INFORMATION TECHNOLOGY MANAGEMENT	1
JOURNAL OF INNOVATION AND ENTREPRENEURSHIP	1
JOURNAL OF LEADERSHIP \& ORGANIZATIONAL STUDIES	1
JOURNAL OF MANAGEMENT DEVELOPMENT	1
JOURNAL OF MULTIDISCIPLINARY IN SOCIAL SCIENCES	1
JOURNAL OF OCCUPATIONAL AND ORGANIZATIONAL PSYCHOLOGY	1
JOURNAL OF OPEN INNOVATION: TECHNOLOGY, MARKET, AND COMPLEXITY	1
JOURNAL OF OPERATIONS MANAGEMENT	1
JOURNAL OF PERSONAL SELLING AND SALES MANAGEMENT	1
JOURNAL OF PUBLIC AFFAIRS	1
JOURNAL OF RELIGION \& HEALTH	1
JOURNAL OF RETAILING AND CONSUMER SERVICES	1
JOURNAL OF SCIENCE AND TECHNOLOGY POLICY MANAGEMENT	1
JOURNAL OF SERVICE RESEARCH	1
JOURNAL OF SMALL BUSINESS MANAGEMENT	1
JOURNAL OF WIRELESS MOBILE NETWORKS, UBIQUITOUS COMPUTING, AND DEPENDABLE APPLICATIONS	1
JOURNAL OF WORKPLACE LEARNING	1
JURNAL PENGUKURAN PSIKOLOGI DAN PENDIDIKAN INDONESIA	1
KNOWLEDGE MANAGEMENT RESEARCH \& PRACTICE	1
LEADERSHIP QUARTERLY	1
LEADERSHIP \& ORGANIZATION DEVELOPMENT JOURNAL	1
MAN IN INDIA	1
MANAGEMENT AND LABOUR STUDIES	1
MANAGEMENT REVIEW QUARTERLY	1
MANAGEMENT SCIENCE	1
MEASURING BUSINESS EXCELLENCE	1
MIDDLE EAST JOURNAL OF MANAGEMENT	1
MIS QUARTERLY EXECUTIVE	1
M\&SOM-MANUFACTURING \& SERVICE OPERATIONS MANAGEMENT	1
NAVAL RESEARCH LOGISTICS	1
NEW TECHNOLOGY, WORK AND EMPLOYMENT	1
NORDIC JOURNAL OF WORKING LIFE STUDIES	1
NURSING INQUIRY	1
NURSING REPORTS	1
ON THE HORIZON	1
ORGANIZATION MANAGEMENT JOURNAL	1
ORGANIZATIONAL CULTURES	1
PACIFIC BUSINESS REVIEW INTERNATIONAL	1
PAPER ASIA	1
PERSONALITY AND INDIVIDUAL DIFFERENCES	1
PRABANDHAN: INDIAN JOURNAL OF MANAGEMENT	1
PROBLEMS AND PERSPECTIVES IN MANAGEMENT	1
PRODUCTION AND MANUFACTURING RESEARCH-AN OPEN ACCESS JOURNAL	1
PSIKOHUMANIORA	1
PSYCHOLOGICAL REPORTS	1
PSYCHOLOGY OF ORGANIZATIONAL CHANGE: VIEWING CHANGE FROM THE EMPLOYEE'S PERSPECTIVE	1
PSYCHOLOGY RESEARCH AND BEHAVIOR MANAGEMENT	1
PUBLIC ADMINISTRATION QUARTERLY	1
PUBLIC ORGANIZATION REVIEW	1
QUALITY-ACCESS TO SUCCESS	1
RESEARCH JOURNAL OF APPLIED SCIENCES, ENGINEERING AND TECHNOLOGY	1
RESEARCH POLICY	1
REVIEW OF MANAGERIAL SCIENCE	1
SELF-MANAGEMENT, ENTREPRENEURIAL CULTURE, AND ECONOMY 4.0: A CONTEMPORARY APPROACH TO ORGANIZATIONAL THEORY DEVELOPMENT	1
SERVICES MARKETING QUARTERLY	1
SOUTH EAST ASIAN JOURNAL OF MANAGEMENT	1
STRESS AND HEALTH	1
SUPPLY CHAIN FORUM	1
TECHNOLOGY ANALYSIS \& STRATEGIC MANAGEMENT	1
TECHNOVATION	1
TELEMATICS AND INFORMATICS	1
TOURISM MANAGEMENT PERSPECTIVES	1
WORK AND STRESS	1
