# Supplementary material for: Tracing 25 years of employee agility research: the missing links and future directions
Source: Front Sociol. 2026 Mar 3;11:1735781. doi: 10.3389/fsoc.2026.1735781 (PMC12992060; doi:10.3389/fsoc.2026.1735781)
Supplement: Supplementary file 13 [file Table_13.XLSX]

## Sheet: Sheet1
Term	Frequency	Year (Q1)	Year (Median)	Year (Q3)
opportunity	5	2009	2012	2013
flexibility	9	2014	2015	2020
firm performance	14	2013	2016	2021
behaviors	8	2013	2016	2020
performance work systems	6	2013	2016	2020
job satisfaction	12	2013	2017	2022
knowledge management	5	2014	2017	2023
leader-member exchange	9	2015	2018	2021
perceived organizational support	9	2017	2018	2022
hr practices	7	2015	2018	2020
organizational culture	6	2016	2019	2022
organizational commitment	5	2015	2019	2021
human-resource management	23	2015	2020	2021
systems	21	2016	2020	2024
employee adaptability	20	2019	2020	2024
performance	87	2018	2021	2024
adaptability	24	2020	2021	2023
engagement	20	2020	2021	2023
work	55	2020	2022	2024
impact	42	2019	2022	2023
management	40	2020	2022	2024
workforce agility	103	2021	2023	2024
behavior	29	2020	2023	2024
innovation	27	2021	2023	2025
employee agility	27	2022	2024	2025
creativity	13	2022	2024	2025
resilience	12	2021	2024	2024
communication visibility	7	2024	2025	2025
knowledge sharing	7	2022	2025	2025
ambient awareness	6	2024	2025	2025
