# Supplementary material for: Tracing 25 years of employee agility research: the missing links and future directions
Source: Front Sociol. 2026 Mar 3;11:1735781. doi: 10.3389/fsoc.2026.1735781 (PMC12992060; doi:10.3389/fsoc.2026.1735781)
Supplement: Supplementary file 14 [file Data_Sheet_1.ZIP]

Archive with 3 entries (2 files):
- DATABASE/
- DATABASE/MERGED_SCOPUS_WOS.bib
- DATABASE/MERGED_SCOPUS_WOS.ris
