# Supplementary material for: Tracing 25 years of employee agility research: the missing links and future directions
Source: Front Sociol. 2026 Mar 3;11:1735781. doi: 10.3389/fsoc.2026.1735781 (PMC12992060; doi:10.3389/fsoc.2026.1735781)
Supplement: Supplementary file 14 [file Data_Sheet_1.ZIP › DATABASE/MERGED_SCOPUS_WOS.bib]

@article{Hu2020,
abstract = {Purpose Based on the socioemotional selectivity theory, this study aims to explore the differential influences of control and commitment human resource (HR) practices on employee job crafting as well as the mediating role of occupational future time perspective (OFTP). Design/methodology/approach This study used a two-wave design to survey 53 HR managers and 339 employees of 53 Chinese firms. The hypotheses were tested by conducting multilevel structural equation modeling in Mplus 7.4. Findings The results show that control HR practices are negatively related to job crafting, while commitment HR practices are positively related to job crafting. Further, control HR practices are negatively associated with the remaining opportunities dimension of OFTP, whereas commitment HR practices are positively associated with remaining opportunities. However, both types of HR practices have no significant relationship with the remaining time dimension of OFTP. Finally, remaining opportunities mediate the relationships between both types of HR practices and job crafting. Practical implications Managers should be aware of how to promote or inhibit employee job crafting by implementing different HR practices. Originality/value This study contributes to the job crafting research by demonstrating that the relationship between HR practices and job crafting depends on the type of HR practices in use, as well as contributing to OFTP research by showing that different types of HR practices have differential relationships with the remaining opportunities dimension of OFTP.},
address = {South China Normal Univ, Sch Econ & Management, Guangzhou, Peoples R China},
annote = {Times Cited in Web of Science Core Collection: 13
Total Times Cited: 15
Cited Reference Count: 36},
author = {Hu, B and Stein, A M and Mao, Y H},
doi = {10.1108/JMP-06-2019-0360},
issn = {0268-3946},
journal = {JOURNAL OF MANAGERIAL PSYCHOLOGY},
keywords = {ANTECEDENTS,CONSEQUENCES,Commitment HR practices,Control HR practices,FUTURE TIME PERSPECTIVE,Job crafting,MANAGEMENT,METAANALYSIS,MOTIVATION,Occupational future time perspective,PERFORMANCE,PROACTIVE PERSONALITY,Remaining opportunities,Remaining time,SYSTEMS,WORK CHARACTERISTICS},
language = {English},
number = {5},
pages = {361--374},
title = {{How control and commitment HR practices influence employee job crafting}},
volume = {35},
year = {2020}
}
@article{Zhao2023,
abstract = {PurposeFrontline employees' proactive behaviors (i.e. job crafting) are critical to satisfying customers' idiosyncratic needs. If the supervisors practice job crafting, their subordinates are more likely to mimic such behaviors. However, there has been limited research on how leaders' job crafting can influence subordinates' job crafting. This study aims to examine the cross-level mechanisms (i.e. trickle-down effects) of supervisors' job crafting on the subordinates' attitudes and performance. Specifically, such trickle-down effects can be explained via two cross-level mechanisms of the supervisors' job crafting on the subordinates' work engagement and performance: social learning mechanism and job demands-resources mechanism. Design/methodology/approachA three-wave cross-lagged study was conducted in two-week intervals. The valid responses from 67 supervisors and their 201 subordinates were collected. The data set was analyzed using multilevel Structural Equation Modeling. FindingsThe results demonstrated that the social learning and job demands-resources mechanisms are not independent. The supervisor's job crafting improves employment relationships, subsequently encourages subordinates' job crafting and ultimately enhances work engagement and work performance. Practical implicationsThe findings suggested that hospitality organizations should encourage job crafting among supervisors and managers. A proactive hotel manager can establish strong employment relationships, motivate subordinates to work proactively and obtain positive work outcomes. Originality/valueThe findings enrich the knowledge about the trickle-down effects of supervisors on subordinates in terms of job-crafting behaviors. In particular, this study found a new theoretical perspective that the job demands-resources and social learning mechanisms may not be independent, and the subordinates' perception of the employment relationship plays a critical role.},
address = {Macau Univ Sci & Technol, Sch Liberal Arts, Hospitality Management, Macau, Peoples R China},
annote = {Times Cited in Web of Science Core Collection: 13
Total Times Cited: 15
Cited Reference Count: 85},
author = {Zhao, X Y and Wang, J L and Mattila, A and Leong, A M W and Cui, Z Z and Sun, Z N and Yang, C J and Chen, Y S},
doi = {10.1108/IJCHM-08-2022-1028},
issn = {0959-6119},
journal = {INTERNATIONAL JOURNAL OF CONTEMPORARY HOSPITALITY MANAGEMENT},
keywords = {BEHAVIOR,Employment relationship,HOTEL EMPLOYEES,Job crafting,Job demands-resources model,LEADER-MEMBER EXCHANGE,MEDIATING ROLE,MODERATING ROLE,RELATIONS CLIMATE,ROLE-MODELS,SATISFACTION,Social learning theory,TRANSFORMATIONAL LEADERSHIP,WORK ENGAGEMENT,Work engagement,Work performance},
language = {English},
number = {12},
pages = {4428--4450},
title = {{Examining the cross-level mechanisms of the influence of supervisors' job crafting on frontline employees' engagement and performance}},
volume = {35},
year = {2023}
}
@article{Thun2018,
abstract = {The objective of this study was to test the relationship between empowering leadership and job crafting and to examine the moderating role of optimism as a personal resource. We hypothesized that the association between empowering leadership and job crafting would be stronger for employees with high (vs. low) levels of optimism. A total of 331 Norwegian workers from a variety of occupations participated in our study. Results of structural equation modelling analysis generally supported our hypotheses. Empowering leadership was positively related to 3 of the 4 job crafting strategies investigated (increasing structural job resources, increasing social job resources, and increasing challenging job demands; but not reducing hindrance job demands). Moreover, as hypothesized, optimism strengthened the empowering leadership-job crafting relationship for increasing structural resources and increasing challenging demands. The results suggest that empowering leadership is an important antecedent of job crafting strategies, except for reducing hindrance demands. The implications of these findings are discussed.},
address = {Trondelag R&D Inst, Trondheim, Norway},
annote = {Times Cited in Web of Science Core Collection: 84
Total Times Cited: 113
Cited Reference Count: 61},
author = {Thun, S and Bakker, A B},
doi = {10.1002/smi.2818 WE  - Science Citation Index Expanded (SCI-EXPANDED) WE  - Social Science Citation Index (SSCI)},
issn = {1532-3005},
journal = {STRESS AND HEALTH},
keywords = {DESIGN,DIMENSIONS,HEALTH,INTERVENTIONS,JD-R theory,PERFORMANCE,PERSONALITY,PSYCHOLOGICAL EMPOWERMENT,RESOURCES,SATISFACTION,WORK ENGAGEMENT,empowering leadership,job crafting,optimism,personal resources},
language = {English},
number = {4},
pages = {573--581},
title = {{Empowering leadership and job crafting: The role of employee optimism}},
volume = {34},
year = {2018}
}
@article{Li2022,
abstract = {Benevolent leadership is generally considered to be beneficial for work initiative. However, based on social exchange theory, this paper explores an inverted U-shaped relationship between benevolent leadership and work initiative. Using a multilevel structural equation model that analyzed the data from 596 employees and 139 supervisors in multiple technology companies, our findings show that benevolent leadership had an indirect, negative curvilinear relationship with work initiative via work engagement at both the individual and team levels. Furthermore, we also indicate that growth need strength moderates the positive relationship between benevolent leadership and work engagement at the individual level. Theoretical and practical implications and future research directions are discussed.},
address = {Shanghai Int Studies Univ, Sch Business & Management, Shanghai, Peoples R China},
annote = {Times Cited in Web of Science Core Collection: 4
Total Times Cited: 4
Cited Reference Count: 114},
author = {Li, H and Sun, S S and Wang, P and Yang, Y T},
doi = {10.3389/fpsyg.2022.699366 WE  - Social Science Citation Index (SSCI)},
issn = {1664-1078 J9  - FRONT PSYCHOL JI  - Front. Psychol.},
journal = {FRONTIERS IN PSYCHOLOGY},
keywords = {INDIRECT RECIPROCITY,INNOVATIVE BEHAVIOR,JOB CHARACTERISTICS,MEDIATING ROLE,MEMBER EXCHANGE,MODERATING ROLE,ORGANIZATIONAL RESEARCH,PATERNALISTIC LEADERSHIP,SELF-EFFICACY,TEAM PERFORMANCE,benevolent leadership,growth need strength,inverted-U effect,work engagement,work initiative},
language = {English},
title = {{Examining the Inverted U-Shaped Relationship Between Benevolent Leadership and Employees' Work Initiative: The Role of Work Engagement and Growth Need Strength}},
volume = {13},
year = {2022}
}
@article{Summerfield2023,
abstract = {The term "bioanalytical" encompasses a much greater breadth of analytical deliverables than ever before. Circulating drug concentration data are complemented by experimental evidence of drug in biophase, immunogenicity, target engagement and subsequent pathway modulation. Many bioanalytical assays bridge the traditional divide across discovery and development. Our approach is the Bioanalytical Hub model bringing together a wide breadth of bioanalytical support (GxP and non-GxP), multiple endpoints (PK, ADA and biomarkers) and analytical platforms (LC/MS, immunoassay, flow cytometry, genomics, immunohistochemistry) onto a common lab footprint. This maximizes instrument utilization, facilitates workforce agility and enhances data interpretation capability while reducing the number of hand-offs as assays evolve from their origins as exploratory endpoints to fully characterized to support primary and secondary endpoints.},
address = {GSK Res, Bioanal Immunogen & Biomarkers, Stevenage SG1 2NY, Herts, England},
annote = {Times Cited in Web of Science Core Collection: 1
Total Times Cited: 1
Cited Reference Count: 10},
author = {Summerfield, S G and Tang, H P and Decman, V and Abberley, L and Gunn, G and Yang, E},
doi = {10.4155/bio-2022-0180},
issn = {1757-6180},
journal = {BIOANALYSIS},
keywords = {Immunogenicity,LC,MS,PD,PK,bioanalysis,biomarkers,flow cytometry,genomics,immunoassay,immunohistochemistry,protein MS,translational science},
language = {English},
number = {3},
pages = {127--132},
title = {{GSK Bioanalytical Hub model in bioanalysis: maximizing the synergies of co-locating various platforms in support of regulated and nonregulated study endpoints}},
volume = {15},
year = {2023}
}
@article{Chen2024,
abstract = {Organizations must constantly reinvent and improve their competitiveness to remain viable in ever-changing environments. In the domain of human resources development, this can be achieved through employee job crafting. Drawing on the self-determination theory, we propose a novel framework for self-determination processes by showing that high-performance work systems (HPWSs), transformational leadership (TFL), and a proactive work climate can strengthen employees' sense of personal competence, autonomy, and relatedness, which, in turn, can promote employee job crafting. Specifically, we tested a moderated-mediation model in which HPWSs function as organizational antecedents that drive employee job crafting through TFL in a proactive work climate. Using a sample of 45 supervisors and 240 employees from several industries in Taiwan, we found that HPWSs (the distal organizational predictor) and TFL (the proximal social predictor) drive employees to engage in job crafting behaviors. We also found that a proactive work climate not only served as a boundary condition shaping the nurturing effect of TFL on employee job crafting, but also enhanced the indirect effect of HPWSs on employee job crafting via TFL.},
address = {Natl Ilan Univ, Coll Humanities & Management, Yilan City, Taiwan},
annote = {Times Cited in Web of Science Core Collection: 1
Total Times Cited: 2
Cited Reference Count: 115},
author = {Chen, Y L and Chen, S J and Nguyen, T D},
doi = {10.1002/hrdq.21552},
issn = {1044-8004},
journal = {HUMAN RESOURCE DEVELOPMENT QUARTERLY},
keywords = {BEHAVIOR,CLIMATE,CONTEXT,HUMAN-RESOURCE DEVELOPMENT,MULTILEVEL,PERFORMANCE WORK SYSTEMS,PROACTIVE PERSONALITY,SELF-DETERMINATION THEORY,TEAM PERFORMANCE,TRANSFORMATIONAL LEADERSHIP,high-performance work systems,interactions in organizations,job crafting,proactive work climate,quantitative study,transformational leadership},
language = {English},
title = {{How organizations and leaders can nurture employee job crafting: Modeling the antecedents of job crafting}},
year = {2024}
}
@article{DeClercq2021,
abstract = {This paper investigates how employees' experience of workplace incivility may steer them away from idea championing, with a special focus on the mediating role of their desire to quit their jobs and the moderating role of their dispositional self-control. Data collected from employees who work in a large retail organization reveal that an important reason that exposure to rude workplace behaviors reduces employees' propensity to champion innovative ideas is that they make concrete plans to leave. This mediating effect is mitigated when employees are equipped with high levels of self-control though. For organizations, this study accordingly pinpoints desires to seek alternative employment as a critical factor by which irritations about resource-draining incivility may escalate into a reluctance to add to organizational effectiveness through dedicated championing efforts. It also indicates how this escalation can be avoided, namely, by ensuring employees have access to pertinent personal resources.},
address = {Brock Univ, Goodman Sch Business, St Catharines, ON L2S 3A1, Canada},
annote = {Times Cited in Web of Science Core Collection: 3
Total Times Cited: 3
Cited Reference Count: 88},
author = {{De Clercq}, D and Belausteguigoitia, I},
doi = {10.1017/jmo.2020.48},
issn = {1833-3672},
journal = {JOURNAL OF MANAGEMENT & ORGANIZATION},
keywords = {BURNOUT,CONSERVATION,CREATIVITY,Conservation of resources theory,MODEL,ORGANIZATIONAL CITIZENSHIP BEHAVIOR,OUTCOMES,PROACTIVE PERSONALITY,SUPPORT,TURNOVER INTENTIONS,WORK,dispositional self-control,idea championing,quitting intentions,workplace incivility},
language = {English},
title = {{Champions need an iron will: How employees use their dispositional self-control to overcome workplace incivility}},
year = {2021}
}
@article{Banks2014,
abstract = {Both leader-member exchange (LMX) and team-member exchange (TMX) measure the quality of reciprocal exchange among employees in the workplace. Although LMX focuses on supervisor-subordinate relationships while TMX examines the relationships among team members, both have theory-based and empirically proven relations with workplace outcomes such as job performance, organizational commitment, job satisfaction, and turnover intentions. However, it is not yet known which has more of an impact on such workplace outcomesspecifically, it is not clear if an employee's time is best spent developing vertical relationships among supervisors and subordinates (LMX) or on the horizontal relationships among team members (TMX). Accordingly, this meta-analysis explores the incremental validity and relative importance of these two social exchange-based constructs. The theoretical logic underlying LMX and TMX is clarified, and the parameter estimates between LMX, TMX, and work outcomes are reported. Results demonstrate that TMX shows incremental validity above and beyond LMX for some outcomes (organizational commitment and job satisfaction), but not others (job performance and turnover intentions). Also, LMX shows greater relative importance across all four outcomes. In sum, the clarification of the theoretical and empirical landscape lays a foundation for recommendations for future research. Copyright (c) 2013 John Wiley & Sons, Ltd.},
address = {Longwood Univ, Farmville, VA 23909 USA},
annote = {Times Cited in Web of Science Core Collection: 183
Total Times Cited: 240
Cited Reference Count: 103},
author = {Banks, G C and Batchelor, J H and Seers, A and O'Boyle, E H and Pollack, J M and Gower, K},
doi = {10.1002/job.1885 WE  - Social Science Citation Index (SSCI)},
issn = {0894-3796},
journal = {JOURNAL OF ORGANIZATIONAL BEHAVIOR},
keywords = {CONSTRUCT,DIFFERENTIATION,JOB,MULTILEVEL ANALYSIS,PERFORMANCE,PUBLICATION BIAS,QUALITY,RELIABILITY,ROLE-CONFLICT,VARIABLES,job performance,job satisfaction,leader-member exchange (LMX),organizational commitment,social exchange theory,team-member exchange (TMX),turnover intentions},
language = {English},
number = {2},
pages = {273--295},
title = {{What does team-member exchange bring to the party? A meta-analytic review of team and leader social exchange}},
volume = {35},
year = {2014}
}
@article{Braun2017,
abstract = {Traditional change management approaches that focus on linear models and top-down control have proved less than adequate in addressing organizational change within the complexity and speed of today's unprecedented change. Researchers have suggested that by developing greater workforce agility, companies may be better positioned to manage or moderate rapid change and use this capability as a competitive advantage. Complementing current strategies with a different approach to managing change focused on individual agility and resilience may be a first step. This article focuses on the development, validation, and practical application of an employee agility and resilience measurement scale as part of a program in support of an alternative approach to managing organizational change. Results indicate that focusing on individual agility and resilience can prepare employees to handle uncertainty more successfully by adapting to change quicker and managing stress more effectively.},
address = {Humana Inc, 500 West Main St, Louisville, KY 40202 USA},
annote = {Times Cited in Web of Science Core Collection: 60
Total Times Cited: 92
Cited Reference Count: 42},
author = {Braun, T J and Hayes, B C and DeMuth, R L F and Taran, O A},
doi = {10.1017/iop.2017.79 WE  - Social Science Citation Index (SSCI)},
issn = {1754-9426},
journal = {INDUSTRIAL AND ORGANIZATIONAL PSYCHOLOGY-PERSPECTIVES ON SCIENCE AND PRACTICE},
keywords = {BURNOUT,SCALE,SOCIAL SUPPORT,agility,measurement scale,organizational change,resilience},
language = {English},
number = {4},
pages = {702--722},
title = {{The Development, Validation, and Practical Application of an Employee Agility and Resilience Measure to Facilitate Organizational Change}},
volume = {10},
year = {2017}
}
@article{Lee2024,
abstract = {The literature on the job demands-resources (JD-R) theory has flourished for the past decade due to the theory's simplicity and its applications in many areas of work life. However, the literature is lacking on how leaders can utilize this theory to manage employees, especially in the Asian leadership context. Using the JD-R theory, the current study investigated each aspect of paternalistic leadership (i.e., benevolent leadership, authoritarian leadership and moral leadership) and its influence on employees' job resources (i.e., work meaningfulness and influence at work), job demands (i.e., emotional and cognitive demands), work engagement, burnout and the processes involved. Four hundred and thirty-one (431) full-time working employees (mean age: 31.58; female: 57.8%) from various organizations in Malaysia participated in the study. Using structural equation modelling, the study's results showed that the benevolent aspect of paternalistic leadership was related to higher work engagement and lower burnout through work meaningfulness (but not through influence at work). In contrast, the authoritarian aspect of paternalistic leadership was related to higher burnout through emotional demands (but not through cognitive demands), while the moral leadership aspect had no significant relationship to employees' job demands or job resources, with a mediation process not found in either relationship. Overall, the study revealed three contrasting mechanisms for each aspect of paternalistic leadership and suggested how paternalistic leadership may be practised in Asian countries.},
address = {Massey Univ, Sch Psychol, Auckland 0632, New Zealand},
annote = {Times Cited in Web of Science Core Collection: 10
Total Times Cited: 12
Cited Reference Count: 86},
author = {Lee, M C C and Kee, Y J and Lau, S S Y and Jan, G L},
doi = {10.1017/jmo.2022.95},
issn = {1833-3672},
journal = {JOURNAL OF MANAGEMENT & ORGANIZATION},
keywords = {BENEVOLENT LEADERSHIP,Burnout,EMOTION,ETHICAL LEADERSHIP,JD-R theory,LEVEL,MEANINGFULNESS,MEDIATING ROLE,MEMBER EXCHANGE,Malaysia,ORGANIZATIONAL COMMITMENT,PERFORMANCE,WORK ENGAGEMENT,cognitive demands,emotional demands,influence at work,paternalistic leadership,work engagement,work meaningfulness},
language = {English},
number = {6},
pages = {1900--1919},
title = {{Investigating aspects of paternalistic leadership within the job demands-resources model}},
volume = {30},
year = {2024}
}
@article{Korff2017,
abstract = {Combining the macro perspective of strategic human resource (HR) management with applied psychology's micro approaches, this paper helps to differentiate the effects of HR practices on individual-level outcomes by introducing two distinct HR practice bundles. We draw on social exchange theory to hypothesize (i) main effects of both growth-enhancing and maintenance-enhancing bundles on affective organizational commitment and in-role behavior and (ii) moderating effects of age and maintenance-enhancing practices on work outcomes, such that increasing employee age attenuates the positive impact of HR practices. The results of a multilevel study comprising 600 employees and their direct supervisors in 64 business units provide support for the hypothesized main effects on affective commitment and the interaction between age and maintenance-enhancing practices on work outcomes. We discuss the results, theoretical contributions, and practical implications of the study, as well as future research directions. Copyright (C) 2016 John Wiley & Sons, Ltd.},
address = {Univ Mannheim, Sch Business, Schloss O 229, D-68161 Mannheim, Germany},
annote = {Times Cited in Web of Science Core Collection: 39
Total Times Cited: 44
Cited Reference Count: 150},
author = {Korff, J and Biemann, T and Voelpel, S C},
doi = {10.1002/job.2130 WE  - Social Science Citation Index (SSCI)},
issn = {0894-3796},
journal = {JOURNAL OF ORGANIZATIONAL BEHAVIOR},
keywords = {CITIZENSHIP BEHAVIOR,FIRM PERFORMANCE,HUMAN-RESOURCE MANAGEMENT,JOB-SATISFACTION,LEADER-MEMBER EXCHANGE,NORMATIVE COMMITMENT,PERCEIVED ORGANIZATIONAL SUPPORT,PROBING INTERACTIONS,PSYCHOLOGICAL CONTRACT BREACH,SOCIAL-EXCHANGE,affective organizational commitment,bundles of HR practices,in-role behavior,lifespan development,strategic human resource management},
language = {English},
number = {3},
pages = {415--438},
title = {{Differentiating HR systems' impact: moderating effects of age on the HR system-work outcome association}},
volume = {38},
year = {2017}
}
@article{Tej2021,
abstract = {The claim that human resources or human capital is the most important and valuable asset of organizations is widespread and widely accepted. For this reason, one of the biggest challenges for organizations is to find the right employees with the necessary skills, high potential, and talent. However, the challenge for organizations is not only to find, but also to retain and to use the potential of talented employees. The main aim of this study is to identify the HRM practices which most significantly affect the retention and commitment of talented employees. Based on factor analysis, individual factors of HRM practices were identified. Through canonical analysis, the relationships between the identified factors of HRM practices, talent retention (the intention of talented employees to remain in the organization), and the organizational commitment of talented employees were identified. One of the most important results of the study is the identification of human resource management practices that are most strongly associated with talent retention and commitment.},
address = {Univ Presov, Fac Management, Presov 08001, Slovakia},
annote = {Times Cited in Web of Science Core Collection: 13
Total Times Cited: 21
Cited Reference Count: 74},
author = {Tej, J and Vagas, M and Taha, V A and Skerhakova, V and Harni},
doi = {10.3390/su132413923 WE  - Science Citation Index Expanded (SCI-EXPANDED) WE  - Social Science Citation Index (SSCI)},
issn = {2071-1050 J9  - SUSTAINABILITY-BASEL JI  - Sustainability},
journal = {SUSTAINABILITY},
keywords = {BEHAVIOR,HRM practices,HUMAN-RESOURCE MANAGEMENT,JOB,ORGANIZATIONAL COMMITMENT,PERFORMANCE,SOCIAL-EXCHANGE,TRUST,TURNOVER,organizational commitment,retention,talented employees},
language = {English},
number = {24},
title = {{Examining HRM Practices in Relation to the Retention and Commitment of Talented Employees}},
volume = {13},
year = {2021}
}
@article{VanOyen2001,
abstract = {To gain insight into the potential logistical benefits of worker cross-training and agile workforce policies, we study simple models of flexible workers in serial production systems. The primary control issue is how to assign workers to jobs/stations over time. Under assumptions of complete worker flexibility and collaborative work, we prove that a simple expedite policy minimizes along each sample path the cycle time (delay) for each job. Therefore, the expedite policy also minimizes work in process and maximizes throughput along every sample path. We also compute the performance improvement opportunity achievable using flexible workers as opposed to the optimal static allocation of workers. This enables us to examine the factors that make workforce agility a potentially attractive strategy. We also consider the intuitive analog of the expedite policy for the noncollaborative work environment, which we call the pick-and-run policy; however, we demonstrate by counterexample that it is not always optimal. Finally, we extend some of our insights from the demand-constrained environment to a capacity-constrained environment operating under a CONstant WIP (CONWIP) protocol.},
address = {Northwestern Univ, Dept Ind Engn & Management Sci, Evanston, IL 60208 USA},
annote = {Times Cited in Web of Science Core Collection: 119
Total Times Cited: 149
Cited Reference Count: 24},
author = {{Van Oyen}, M P and Gel, E G S and Hopp, W J},
issn = {0740-817X J9  - IIE TRANS JI  - IIE Trans.},
journal = {IIE TRANSACTIONS},
keywords = {LINE,QUEUES,QUEUING NETWORK},
language = {English},
number = {9},
pages = {761--777 WE  -- Science Citation Index Expanded (SCI},
title = {{Performance opportunity for workforce agility in collaborative and noncollaborative work systems}},
volume = {33},
year = {2001}
}
@article{Eilers2022,
abstract = {Volatility, uncertainty, complexity, and ambiguity (VUCA) are drivers in today's business world. To perform amid this accelerated change and the digitalization progress, organizations are implementing agility. However, such an implementation does not happen without stumbling blocks and some fail. One reason for this is actors' agile mindset (AM), which is necessary to deal succefully within a VUCA environment. Knowledge of the AM is in its infancy and conceptualization and measuring tools for it are lacking. Furthermore, the relation of the AM in terms of strategic agility and performance is still unclear. Our study aims to close these gaps. We examine AM through 15 interviews and a survey (N = 449) to predict strategic agility and performance. As a result, we conceptualize AM as an attitude that comprises four dimensions: attitude towards 1) learning spirit, 2) collaborative exchange, 3) empowered self-guidance, and 4) customer co-creation. Furthermore, we describe how actors with an AM deal with new technologies. We found that AM affects organizational performance mediated by strategic agility. These findings contribute to the agility and management research by providing a conceptualization and measuring instrument for AM. Furthermore, its relevance for strategic agility is explained and its relationship with organizational performance outlined.},
address = {Inst Informat Management, St Gallen, Switzerland PU  - ELSEVIER SCIENCE INC PI  - NEW YORK PA  - STE 800, 230 PARK AVE, NEW YORK, NY 10169 USA},
annote = {Times Cited in Web of Science Core Collection: 33
Total Times Cited: 41
Cited Reference Count: 140},
author = {Eilers, K and Peters, C and Leimeister, J M},
doi = {10.1016/j.techfore.2022.121650},
issn = {0040-1625},
journal = {TECHNOLOGICAL FORECASTING AND SOCIAL CHANGE},
keywords = {Agile mindset,BEHAVIORAL-RESEARCH,BUSINESS,CAPABILITY,CUSTOMER ORIENTATION,Digitalization,INFORMATION-TECHNOLOGY,MEDIATING ROLE,ORGANIZATIONAL AGILITY,Organizational performance,PERFORMANCE,SOFTWARE-DEVELOPMENT,Strategic agility,WORKFORCE AGILITY},
language = {English},
title = {{Why the agile mindset matters}},
volume = {179},
year = {2022}
}
@article{Trudel2011,
abstract = {The workforce of the 21st century is dealing with rapid changes and increased competition across industries. Such changes place stress on management and workers alike, increasing the potential for workplace conflict and deviant workplace behaviors, including incivility. The importance of effective conflict management in the workplace has been highlighted but, to date, conflict management and workplace incivility have not been linked in the literature. The manner in which conflict is managed affects the process and outcome of conflict. This study explores the relationship between conflict management styles and workplace incivility. Conflict management styles (integrating, accommodating, avoiding, compromising, and dominating) were assessed with the 20-item DUTCH Test for Conflict Handling (De Dreu, Evers, Beersma, Kluwer, & Nauta, 2001). Instigator and target workplace incivility were measured using a modified version of the Workplace Incivility Scale (WIS) developed by Cortina, Magley, Williams, and Langhout (2001). Employees of three midwestern companies served as participants for the study (N = 289; 48.0% female). Hierarchical regression analyses suggested that conflict management style predicted frequency of workplace incivility among instigators and targets of uncivil behavior. Thus, the manner in which conflict was managed (as determined through preferred conflict style) influenced the likelihood of uncivil behavior. The integrating and dominating styles significantly predicted both instigator and target incivility, while the accommodating, avoiding, and compromising styles did not attain statistical significance in the regression equations. Implications for HRD research and practice are explored.},
address = {Indiana Wesleyan Univ, Marion, IN USA},
annote = {Times Cited in Web of Science Core Collection: 71
Total Times Cited: 134
Cited Reference Count: 80},
author = {Trudel, J and Reio, T G},
doi = {10.1002/hrdq.20081 WE  - Social Science Citation Index (SSCI)},
issn = {1044-8004},
journal = {HUMAN RESOURCE DEVELOPMENT QUARTERLY},
keywords = {BEHAVIORS,GENDER,IMPACT,MODEL,PERCEPTIONS,WORK,WORKGROUP INCIVILITY},
language = {English},
number = {4},
pages = {395--423},
title = {{Managing workplace incivility: The role of conflict management styles-Antecedent or antidote?}},
volume = {22},
year = {2011}
}
@article{Jindal2023,
abstract = {Purpose The authors examine the interactive effects of work engagement and work autonomy in enhancing job crafting behaviour and performance. Design/methodology/approach Dyadic data from a sample of 320 white-collar employees in an Indian manufacturer are analysed through structural equation modelling. Findings The level of job crafting is highest when both work engagement and work autonomy are high. Job crafting fully mediates the interactive effect of work engagement and autonomy on task performance and partially on contextual performance. Practical implications There is value in reviewing organisational constraints on employee autonomy to foster the ways in which highly motivated workers can craft their jobs and, thus, maximise their performance. Originality/value This study demonstrates the interactive effects of work engagement and autonomy in enhancing job crafting and, through this mechanism, employee performance.},
address = {Univ Auckland, Dept Management & Int Business, Auckland, New Zealand},
annote = {Times Cited in Web of Science Core Collection: 9
Total Times Cited: 12
Cited Reference Count: 65},
author = {Jindal, D and Boxall, P and Cheung, G W and Hutchison, A},
doi = {10.1108/PR-11-2019-0646},
issn = {0048-3486},
journal = {PERSONNEL REVIEW},
keywords = {COEFFICIENT ALPHA,CONTEXTUAL PERFORMANCE,Contextual performance,DEMANDS,FIT,Job crafting,MEDIATION,MOTIVATION,RESOURCES,TASK,Task performance,VARIABLES,Work autonomy,Work engagement},
language = {English},
number = {5},
pages = {1630--1646},
title = {{How do work engagement and work autonomy affect job crafting and performance? An analysis in an Indian manufacturer}},
volume = {52},
year = {2023}
}
@article{Tawfik2024,
abstract = {BackgroundThe dynamic and demanding nature of healthcare environments necessitates that nurses not only possess clinical proficiency but also exhibit high levels of work readiness to adapt swiftly to changes. Authentic leadership has been recognized as a critical factor influencing various organizational outcomes.AimInvestigating the mediating role of nurses' agility in the relation between authentic leadership and nurses' work readiness.Design and methodA correlational analytical research design was utilized following STROBE guidelines, and data were collected from 249 nurses at a hospital affiliated with Beni-Suef University, Egypt. Instruments included authentic leadership Questionnaire, work readiness scale, and workforce agility scale. Data was collected from the beginning of March to the end of April 2024.ResultsThe findings indicate that authentic leadership was notably strong regarding morality/ethics dimension (mean score: 15.81), and nurses demonstrated relatively high agility levels, particularly in proactivity (mean score: 29.16). Organizational acumen scored highest in work readiness dimensions (mean score: 53.94). Nurses' overall scores for study variables ranged from 72 to 80% of the maximum, with agility scoring highest (mean score: 85.77). Significant positive correlations were found between variables, especially between nurses' agility and authentic leadership (r = 0.362).ConclusionPath analysis reveals nurses' agility as a paramount mediator between authentic leadership and nurses' work readiness, indicating its vital role in transmitting the positive effects of authentic leadership. Practical implications include establishing authentic leadership programs that foster nurses' agility especially proactive behaviors. That in turn improve nurses' readiness for various work responsibilities.},
address = {Beni Suef Univ, Nursing Adm, Bani Suwayf, Egypt},
annote = {Times Cited in Web of Science Core Collection: 1
Total Times Cited: 2
Cited Reference Count: 67},
author = {Tawfik, A F and Mahgoub, S A},
doi = {10.1186/s12912-024-02362-5 WE  - Science Citation Index Expanded (SCI-EXPANDED) WE  - Social Science Citation Index (SSCI)},
issn = {1472-6955 J9  - BMC NURS JI  - BMC Nurs.},
journal = {BMC NURSING},
keywords = {Agility,Authentic leadership,Mediation,Nurses,PROGRAMS,SELF,Work readiness},
language = {English},
number = {1},
title = {{Effect of authentic leadership on work readiness: the mediating role of nurses' agility}},
volume = {23},
year = {2024}
}
@article{Bruning2019,
abstract = {Recent research has developed an in-depth understanding of how workers change their jobs on their own to improve their performance and well-being, a process called job crafting. This research suggests that managers, coworkers, and organizations need a better understanding of how to manage job crafting to capitalize on its benefits and reduce costs. This article will help organizations diagnose the occurrence of job crafting, recognize the differences between goal-oriented approaches to job crafting as opposed to withdrawal-oriented avoidance job crafting, and identify the seven specific types of job crafting: work role expansion, social expansion, work role reduction, work organization, adoption, metacognition, and withdrawal. We conclude with recommendations for managers, coworkers, and organizations on how to diagnose and manage job crafting. (C) 2019 Kelley School of Business, Indiana University. Published by Elsevier Inc. All rights reserved.},
address = {Univ New Brunswick, 255 Singer Hall,7 Macauley Lane, Fredericton, NB E3B 5A3, Canada},
annote = {Times Cited in Web of Science Core Collection: 31
Total Times Cited: 41
Cited Reference Count: 25},
author = {Bruning, P F and Campion, M A},
doi = {10.1016/j.bushor.2019.05.003 WE  - Social Science Citation Index (SSCI)},
issn = {0007-6813},
journal = {BUSINESS HORIZONS},
keywords = {FIT,Job crafting,Proactive behavior,WORK ENGAGEMENT,Work assessment,Work design,Work withdrawal},
language = {English},
number = {5},
pages = {625--635},
title = {{Exploring job crafting: Diagnosing and responding to the ways employees adjust their jobs}},
volume = {62},
year = {2019}
}
@article{Vliet2024,
abstract = {This study investigated the agility of employees during an organizational change, and which needs make them proactively or adaptively display this behavior. The relationship was studied between basic motives of employees, namely the need for power, achievement, affiliation, and change on the one hand, and their agility behavior on the other hand. One hundred employees of a service organization undergoing a planned change assessed themselves for agility. Each employee was also assessed for agility by three direct colleagues. Self- and other -rated agility were integrated into one rating per employee. The need for power, achievement and change, but not the need for affiliation, are positively related to proactive agility. Apart from the need for power, adaptive agility could not be predicted by these needs. The attitude element 'emotions about the change' turned out to be a significant mediator between the needs for power and change, and proactive agility. These findings indicate that an organization that would like to stimulate the adaptive agility of employees needs to pay less attention to differences in their basic motives, except to the need for power. To promote proactive agility of employees, attention should be given to differences among employees in their basic needs.},
address = {Erasmus Univ, Rotterdam, Netherlands},
annote = {Times Cited in Web of Science Core Collection: 0
Total Times Cited: 0
Cited Reference Count: 80},
author = {Vliet, SDJV and Born, M and Molen, H V},
doi = {10.5117/Go2024.1.005.DoEZ WE  - Social Science Citation Index (SSCI)},
issn = {0921-5077},
journal = {GEDRAG & ORGANISATIE},
keywords = {BEHAVIOR,METAANALYSIS,MODEL,MOTIVES,PERFORMANCE,PERSONALITY,PROACTIVITY,SELF-DETERMINATION,WORK,WORKFORCE AGILITY,agility,employee needs,organizational change},
language = {Dutch},
number = {1},
pages = {78--112},
title = {{The relationship between needs and employee agility and the mediating role of the attitude towards change}},
volume = {37},
year = {2024}
}
@article{Lopez-Cabarcos2022,
abstract = {This study examines how the combined effects of work environmental factors and leadership behaviours lead to the presence (or absence) of industrial employees job performance by applying fuzzy-set qualitative comparative analysis (fsQCA). A sample composed of supervisor-subordinate dyads was used to test the propositions of this study. The results show that the most important variables are transformational leadership and social support. Employee empowerment and task significance seem to play a secondary role in leading to employee job performance. These findings support the need for managers to use positive leadership to manage human resources. This paper contributes to the advancement of the knowledge of employee job performance through the identification of the combinations of conditions that can lead to the presence or absence of this important organizational outcome. Directions for future studies are commented on at the end of the paper.},
address = {Univ Santiago de Compostela, Lugo, Spain},
annote = {Times Cited in Web of Science Core Collection: 84
Total Times Cited: 135
Cited Reference Count: 92},
author = {L{\'{o}}pez-Cabarcos, M A and V{\'{a}}zquez-Rodr{\'{i}}guez, P and Qui{\~{n}}o{\'{a}}-Pi{\~{n}}eiro, L M},
doi = {10.1016/j.jbusres.2021.11.006},
issn = {0148-2963},
journal = {JOURNAL OF BUSINESS RESEARCH},
keywords = {ANTECEDENTS,ATTITUDES,CITIZENSHIP,DESIGN,ENGAGEMENT,Empowerment,Job performance,PERCEIVED ORGANIZATIONAL SUPPORT,PSYCHOLOGICAL EMPOWERMENT,SOCIAL SUPPORT,Social support,TASK SIGNIFICANCE,TRANSFORMATIONAL LEADERSHIP,Task significance,Transformational leadership,fsQCA},
language = {English},
pages = {361--369},
title = {{An approach to employees' job performance through work environmental variables and leadership behaviours}},
volume = {140},
year = {2022}
}
@article{David2021,
abstract = {Although we know that individuals who tend to reveal their true selves to others at work are better performers, little is known about why this is the case or in which workplace environments this trait will be most helpful. In the present study, we leveraged self-verification theory to better understand the internal and interpersonal effects that self-verification striving has on employees. Specifically, we proposed and found that self-verification striving serves to increase both employee vigor and demand-ability fit, ultimately leading to better job performance. Results of a multilevel, two-wave study involving 222 employees and their supervisors further revealed that ethical climates also play a critical role in affecting the self-verification striving-employee outcome relationship. Specifically, self-verification striving leads to higher vigor and better demand-ability fit and subsequently higher job performance only in teams with high ethical climates. Our results contribute to the literature by describing how and when self-verification striving may augment performance.},
address = {China Europe Int Business Sch, Shanghai, Peoples R China},
annote = {Times Cited in Web of Science Core Collection: 28
Total Times Cited: 33
Cited Reference Count: 90},
author = {David, E M and Kim, T Y and Farh, J L and Lin, X W and Zhou, F},
doi = {10.1177/0018726719894054},
issn = {0018-7267},
journal = {HUMAN RELATIONS},
keywords = {AUTHENTICITY,CONSEQUENCES,CORE SELF-EVALUATIONS,Conservation of resource theory,JOB-PERFORMANCE,MODEL,PERSON-ENVIRONMENT FIT,POSITIVE AFFECT,TRUE SELF,VERIFICATION,WORK,demand-ability fit,ethical climate,job performance,self-verification striving,vigor},
language = {English},
number = {3},
pages = {437--462},
title = {{Is 'be yourself' always the best advice? The moderating effect of team ethical climate and the mediating effects of vigor and demand-ability fit}},
volume = {74},
year = {2021}
}
@article{Jha2025,
abstract = {In the context of globalization and the increasing diversity of workforce, workplace inclusivity has emerged as a critical factor for organizations aiming to gain a competitive advantage. This study employs the Social Exchange Theory framework to explore the impact of workplace inclusivity on three key employee outcomes: organizational identification, organizational commitment, and employee creativity. To test the model, a survey employing standardized questionnaires was conducted to collect data from 273 professionals belonging to IT sector organizations based in Kolkata, India. PLS-SEM using SmartPLS 4.0 has been used to analyze reliability, validity, and relationship among constructs. The findings indicate that when employees perceive themselves as included in organizational processes, they exhibit higher levels of commitment, a stronger sense of identification with the organization, and enhanced creativity in problem-solving activities. These findings have significant implications for the Indian IT sector, characterized by diverse work teams. Employees' perception of inclusion not only enhances their commitment to the organization but also stimulates their creativity in performing work-related tasks, thereby contributing to the overall sustainability of the organization. Furthermore, the conceptual and managerial implications, limitations, and future research directions have been discussed accordingly.},
address = {Natl Inst Technol, Dept Management Studies, Durgapur, India},
annote = {Times Cited in Web of Science Core Collection: 8
Total Times Cited: 8
Cited Reference Count: 65},
author = {Jha, I N and Pal, D and Sarkar, S},
doi = {10.1080/10911359.2023.2289481},
issn = {1091-1359},
journal = {JOURNAL OF HUMAN BEHAVIOR IN THE SOCIAL ENVIRONMENT},
keywords = {ANTECEDENTS,CLIMATE,CONTINUANCE,CREATIVITY,INNOVATION,MANAGEMENT,METAANALYSIS,MODEL,NORMATIVE COMMITMENT,PLS-SEM,Workplace inclusivity,affective organizational commitment,employee creativity,organizational identification},
language = {English},
number = {2},
pages = {161--178},
title = {{Embracing diversity and igniting excellence: Unveiling the impact of workplace inclusion on organizational outcomes in the Indian IT sector}},
volume = {35},
year = {2025}
}
@article{Meyer2000,
abstract = {This study was conducted to examine the mechanisms involved in observed relations between human resource management (HRM) practices and employee commitment. Employees (N = 281) from several organizations completed a survey that included measures of (a) the quality of HRM practices pertaining to performance appraisal, benefits, training, and career development used in their organizations, (b) procedural justice and organizational support, and (c) affective, continuance, and normative commitment to the organization. Structural equation modeling analyses revealed that relations between employees' evaluations of HRM practices and their affective and normative commitment were largely mediated by perceptions of organizational support and procedural justice. These findings support previous claims that, although HRM practices can be valuable tools in the establishment and maintenance of employee commitment their effects are neither direct nor unconditional.},
address = {Univ Western Ontario, Dept Psychol, London, ON N6A 5C2, Canada},
annote = {Times Cited in Web of Science Core Collection: 330
Total Times Cited: 489
Cited Reference Count: 57},
author = {Meyer, J P and Smith, C A},
issn = {0825-0383},
journal = {CANADIAN JOURNAL OF ADMINISTRATIVE SCIENCES-REVUE CANADIENNE DES SCIENCES DE L ADMINISTRATION},
keywords = {ANTECEDENTS,EMPLOYEE ATTITUDES,HUMAN-RESOURCE MANAGEMENT,IMPACT,LONGITUDINAL ANALYSIS,NORMATIVE COMMITMENT,PERCEIVED FAIRNESS,PERFORMANCE,SELF-EFFICACY,SOCIALIZATION TACTICS},
language = {English},
number = {4},
pages = {319--331 WE  -- Social Science Citation Index (SSCI)},
title = {{HRM practices and organizational commitment: Test of a mediation model}},
volume = {17},
year = {2000}
}
@article{Thomas2024,
abstract = {This paper aims to 'identify', 'analyse', and 'categorise' the enablers of green-workforce agility in healthcare operations using 'Modified Total Interpretive Structural Modelling (m-TISM) and MICMAC analysis'. The m-TISM technique was utilized to determine how the components interacted, and the green-workforce agility enablers were ranked and categorized using the MICMAC method. This study identified ten enablers of green-workforce agility in healthcare operations. In this study, green HRM, green training and workforce development, green organizational culture, employee green behaviours, green employee empowerment were the driving or key enablers. This study will help academics and key stakeholders better understand the green-workforce agility in healthcare operations. In this study, the m-TISM technique for healthcare is proposed as an innovative approach to address the green workforce agility subject.},
address = {Amrita Vishwa Vidyapeetham, Amrita Sch Business, Coimbatore 641112, Tamil Nadu, India},
annote = {Times Cited in Web of Science Core Collection: 1
Total Times Cited: 1
Cited Reference Count: 78},
author = {Thomas, A and Suresh, M},
doi = {10.1080/20479700.2023.2238155},
issn = {2047-9700},
journal = {INTERNATIONAL JOURNAL OF HEALTHCARE MANAGEMENT},
keywords = {EMPOWERMENT,ENABLERS,FRAMEWORK,Green workforce agility,MANAGEMENT,PERFORMANCE,STRATEGY,STRUCTURAL MODELING TISM,green HRM,green enhanced skills,green organizational culture,green training,healthcare},
language = {English},
number = {4},
pages = {780--798},
title = {{Green-workforce agility in healthcare organizations}},
volume = {17},
year = {2024}
}
@article{Smith2025,
abstract = {The Caribbean faces a growing array of complex security challenges, including transnational organized crime, maritime vulnerabilities, cyber threats, and climate-driven risks. Intelligence training and collaboration in the region remain fragmented, constrained by resource limitations and siloed national efforts. Addressing these challenges requires a unified approach to intelligence education and capacity building. A proposed solution is the establishment of the Caribbean Intelligence Learning Network (CILN), a centralized platform to standardize training, foster collaboration, and integrate emerging technologies such as virtual reality and artificial intelligence. By leveraging existing frameworks like the Caribbean Community Implementation Agency for Crime and Security, the CILN aims to bridge gaps in current capabilities while aligning with regional security priorities. The framework on which the CILN will operate includes the implementation of interdisciplinary curricula tailored to regional threats, including counternarcotics, maritime security, and disaster response. Practical, scenario-based training and lifelong learning frameworks support workforce agility and ensure preparedness for evolving threats. Incorporating Monitoring, Evaluation, Accountability, and Learning frameworks strengthens program effectiveness and ensures continuous refinement. Through regional training hubs, secure information-sharing platforms, and sustainable funding models, these reforms provide a pathway to a cohesive and resilient Intelligence Community capable of addressing shared threats and positioning the Caribbean as a proactive actor in global security. PU  - ROUTLEDGE JOURNALS, TAYLOR & FRANCIS LTD PI  - ABINGDON PA  - 2-4 PARK SQUARE, MILTON PARK, ABINGDON OX14 4RN, OXON, ENGLAND},
annote = {Times Cited in Web of Science Core Collection: 0
Total Times Cited: 0
Cited Reference Count: 35},
author = {Smith, T and Short, A},
doi = {10.1080/08850607.2025.2453721},
issn = {0885-0607},
journal = {INTERNATIONAL JOURNAL OF INTELLIGENCE AND COUNTERINTELLIGENCE},
language = {English},
title = {{Strengthening Caribbean Intelligence: Education and Training for Enhanced Intra- and Inter-Agency Collaboration}},
year = {2025}
}
@article{Kundi2023,
abstract = {While it is known that high-quality human resource management (HRM) contributes to organizational performance, the process through which individual outcomes are influenced is understudied. Further, not all HRM practices are similarly influential in making impact on performance. We introduce and empirically test a theoretical model that explores the mechanism through which discretionary HRM practices influence employees' attitudes and behaviors. Employing a three-wave dataset collected from full-time employees (478 employees in Time 1, 266 employees in Time 2, and 235 employees in Time 3), we identify the mediating role of career satisfaction and organizational identification and the moderating role of work engagement as relevant factors in the relationship between perceived discretionary HRM practices and employees' knowledge sharing behavior and turnover intentions. The analysis, based on Structural Equation Modeling (SEM), has validated the proposed model. The theoretical contribution we offer expands the understanding of role of HRM in shaping work behaviors and outcomes. The study identifies the unique impact of perceived discretionary HR practices on individual and organizational factors, in particular, the important issue of knowledge sharing. The major added value we bring to the literature is about the relevance and impact of discretionary HR practices and the implications it offers to HRM and line managers. Using the findings, organizations can tailor HRM system to fit their position and characteristics and develop 'best practice' to fit their needs.},
address = {Inst Business Adm IBA Karachi, Sch Business Studies, Karachi, Pakistan},
annote = {Times Cited in Web of Science Core Collection: 26
Total Times Cited: 28
Cited Reference Count: 120},
author = {Kundi, Y M and Baruch, Y and Ullah, R},
doi = {10.1080/09585192.2023.2180652},
issn = {0958-5192},
journal = {INTERNATIONAL JOURNAL OF HUMAN RESOURCE MANAGEMENT},
keywords = {ABILITY-MOTIVATION-OPPORTUNITY,ABUSIVE SUPERVISION,AFFECTIVE COMMITMENT,CITIZENSHIP BEHAVIOR,Discretionary HR practices,ETHICAL LEADERSHIP,HUMAN-RESOURCE MANAGEMENT,JOB-PERFORMANCE,MEDIATING ROLE,MODERATING ROLE,TURNOVER INTENTION,career satisfaction,knowledge sharing,organizational identification,turnover intention,work engagement},
language = {English},
number = {22},
pages = {4205--4231},
title = {{The impact of discretionary HR practices on knowledge sharing and intention to quit - a three-wave study on the role of career satisfaction, organizational identification, and work engagement}},
volume = {34},
year = {2023}
}
@article{Kloutsiniotis2021,
abstract = {Purpose The present study follows the conflicting outcomes perspective of Human Resources Management (HRM) and examines the effects of employees' perceptions of high performance work systems (HPWS) on job demands (role conflict, role ambiguity and work pressure) and work engagement (vigor and dedication). Design/methodology/approach Structural Equation Modeling (SEM) was used on a sample of 524 front-line employees across three Greek manufacturing companies. Findings The findings show that HPWS is negatively associated with all three job demands. Hence, the "critical perspective" is not supported. In turn, role conflict and role ambiguity reduce employees' work engagement, although the third job demand included in the study (work pressure) showed a positive relationship on dedication. Last but not least, this study calculates HPWS as both a system and as subsets of HRM practices, and provides useful insights regarding the differences between the two different measurement methods. Practical implications The present study brings further empirical evidence in the HRM field by examining whether HPWS is good or bad for employee well-being. Moreover, the findings underscore the detrimental impact that job demands may have on employees' work engagement, and highlights the fact that HPWS might not necessarily be a "win-win" scenario for employees and employers. Originality/value This study follows the most recent developments in the HRM literature and examines the dark (negative) approach of HPWS in the Greek manufacturing sector. Finally, theoretical and managerial implications are drawn for improving our understanding of how HPWS influences job demands and ultimately employees' work engagement.},
address = {Univ Macedonia, Dept Business Adm, Human Resource Management Lab, Thessaloniki, Greece},
annote = {Times Cited in Web of Science Core Collection: 24
Total Times Cited: 31
Cited Reference Count: 91},
author = {Kloutsiniotis, P V and Katou, A A and Mihail, D M},
doi = {10.1108/ER-04-2020-0170},
issn = {0142-5455},
journal = {EMPLOYEE RELATIONS},
keywords = {BURNOUT,CALL CENTERS,EMOTIONAL EXHAUSTION,EMPIRICAL-EXAMINATION,EMPLOYEE ATTITUDES,FIRM PERFORMANCE,HPWS,HRM,High performance work systems,JDR,JOB DEMANDS,Job demands,MEDIATING ROLE,RESOURCE MANAGEMENT-PRACTICES,Work engagement},
language = {English},
number = {5},
pages = {1104--1129},
title = {{Examining the "dark-side" of high performance work systems in the Greek manufacturing sector}},
volume = {43},
year = {2021}
}
@article{Sawhney2013,
abstract = {The existing studies conceptualize a direct relationship between acquired labor flexibility and plant performance, producing inconsistent empirical results, which makes the topic ripe for further inquiry. We believe acquiring labor flexibility is not sufficient; its implementation is an important intervening step when companies have to tackle accompanying technical and behavioral side effects of labor flexibility. In this paper, we develop and test a theoretical model in which we introduce an intervening variable to capture the implementation of labor flexibility. In addition, evolving human resource management practices that promote acquisition of labor flexibility are also examined in our model. Case studies in ten printed circuit board plants validated our model. Subsequently, survey data collected from 74 PCB plants was analyzed using Partial Least Squares method. Supporting the proposed model, the results show that the impact of acquired labor flexibility on plant performance is not direct but experienced through the sophistication of labor flexibility implementation exercised by the plant. Our findings also suggested that plants that emphasized process-focused training, provided greater job-rotation training, and designed positive reward structures, acquired higher labor flexibility. (C) 2012 Elsevier B.V. All rights reserved.},
address = {Western Illinois Univ, Dept Management & Mkt, Macomb, IL 61455 USA},
annote = {Times Cited in Web of Science Core Collection: 38
Total Times Cited: 44
Cited Reference Count: 88},
author = {Sawhney, R},
doi = {10.1016/j.jom.2012.11.003 WE  - Science Citation Index Expanded (SCI-EXPANDED) WE  - Social Science Citation Index (SSCI)},
issn = {0272-6963 J9  - J OPER MANAG JI  - J. Oper. Manag.},
journal = {JOURNAL OF OPERATIONS MANAGEMENT},
keywords = {FIRM PERFORMANCE,HRM-practices,HUMAN-RESOURCE MANAGEMENT,IMPACT,Labor flexibility,OPPORTUNITY,Overtime,PLS,Partial least-squares (PLS),Plant performance,SERVER,STRUCTURAL EQUATION MODELS,TRANSFORMATION,WORK SYSTEMS,WORKFORCE AGILITY},
language = {English},
number = {1-2},
pages = {98--108},
title = {{Implementing labor flexibility: A missing link between acquired labor flexibility and plant performance}},
volume = {31},
year = {2013}
}
@article{Binyamin2010,
abstract = {In this study, we develop a theoretical conceptualization and an operational definition of structuring of human resource management (HRM) processes and examine how this structuring enables employee creativity at work Analyzing the data collected from employees and their managers in knowledge-intensive workplace settings, we examine a mediation model that suggests that the relationship between structuring of HRM processes and employee creativity is best explained in terms of the intervening variables of perceived uncertainty, stress, and psychological availability Results suggest that structuring of HRM processes is negatively associated with perceived uncertainty and stress These perceptions produce a sense of psychological availability, which in turn enhances employee creativity This study offers new insights about diagnosing the level of structuring of HRM processes and the ways managers and HR directors facilitate its implementation in their organization (C) 2010 Wiley Periodicals, Inc},
address = {Bar Ilan Univ, Grad Sch Business Adm, IL-52900 Ramat Gan, Israel},
annote = {Times Cited in Web of Science Core Collection: 95
Total Times Cited: 108
Cited Reference Count: 111},
author = {Binyamin, G and Carmeli, A},
doi = {10.1002/hrm.20397 WE  - Social Science Citation Index (SSCI)},
issn = {0090-4848},
journal = {HUMAN RESOURCE MANAGEMENT},
keywords = {BEHAVIOR,INNOVATION,LEADERSHIP,MODEL,ORGANIZATIONS,PERFORMANCE,ROLE-CONFLICT,STRESS,UNCERTAINTY,WORKPLACE,creativity,human resource management processes,perceived uncertainty,psychological availability,stress,structuring},
language = {English},
number = {6},
pages = {999--1024},
title = {{DOES STRUCTURING OF HUMAN RESOURCE MANAGEMENT PROCESSES ENHANCE EMPLOYEE CREATIVITY? THE MEDIATING ROLE OF PSYCHOLOGICAL AVAILABILITY}},
volume = {49},
year = {2010}
}
@article{Ehrnrooth2012,
abstract = {How and for whom HRM creates value are key questions in management research. The present study develops and tests an integrative HRM process theorization positing the existence of mutually reinforcing abilitymotivationopportunity, signalling, and identity-based control mechanisms of the influence of HRM on both employee performance and work intensification. In addition to providing empirical support for the how of value creation through HRM, the study contributes to the growing critique of the dominant mutual-gains perspective, the notion that HRM outcomes are straightforwardly positive for both employers and employees. The integrative theorization also opens up interesting avenues for future research on the individual and organizational performance effects of HRM.},
address = {Aalto Univ, Sch Econ, Aalto 00076, Finland},
annote = {Times Cited in Web of Science Core Collection: 133
Total Times Cited: 157
Cited Reference Count: 91},
author = {Ehrnrooth, M and Bj{\"{o}}rkman, I},
doi = {10.1111/j.1467-6486.2012.01055.x WE  - Social Science Citation Index (SSCI)},
issn = {0022-2380},
journal = {JOURNAL OF MANAGEMENT STUDIES},
keywords = {BUSINESS PERFORMANCE,CITIZENSHIP BEHAVIOR,CREATIVITY,EMPIRICAL-TEST,FIRM PERFORMANCE,HRM process,HUMAN-RESOURCE MANAGEMENT,JOB DEMANDS,PERFORMANCE WORK PRACTICES,PSYCHOLOGICAL EMPOWERMENT,SYSTEMS,ability,control,creativity,identity,mediation critical management studies,motivation,opportunity,performance,psychological empowerment,signalling,work intensification,workload},
language = {English},
number = {6},
pages = {1109--1135},
title = {{An Integrative HRM Process Theorization: Beyond Signalling Effects and Mutual Gains}},
volume = {49},
year = {2012}
}
@incollection{Al-Armeti2023,
abstract = {The study aimed to identify the impact of human resource agility on job performance in Islamic banks operating in Jordan. The study population consists of all managers in the upper management, middle management, and lower management in these banks. The study adopted the stratified random sample that is suitable for the managers in the upper, middle management and the lower management, who are (148) respondents. To achieve the goals of the study and test its hypotheses, the researcher used the descriptive analytical approach, and collected data with a questionnaire used by the researcher as a main performance of collecting information. Smart PLS program was used to test study hypotheses. The study results showed a statistically significant effect of human resource agility on job performance in Islamic banks operating in Jordan. Based on the results of the study, the study recommends assisting decision makers in solving problems, among which was to enhance interest in practicing adaptive capacity, creativity in problem solving, professional flexibility, and learning skills.},
address = {World Islamic Sci & Educ Univ WISE, Business & Finance Fac, POB 1101, Amman 11947, Jordan},
annote = {Times Cited in Web of Science Core Collection: 1
Total Times Cited: 1
Cited Reference Count: 75},
author = {Al-Armeti, I Y and Al-Azzam, M K A and Alkhawaldeh, M I G and Mohammad, A and Melhem, Y S and Ababneh, R I and Al-Hawary, S I S and Alshurideh, M T},
booktitle = {EFFECT OF INFORMATION TECHNOLOGY ON BUSINESS AND MARKETING INTELLIGENCE SYSTEMS},
doi = {10.1007/978-3-031-12382-5_60},
editor = {Alshurideh, M and AlKurdi, B H and Alzoubi, H M and Salloum, S and MasaDeh, R},
isbn = {1860-949X},
keywords = {EMOTIONAL INTELLIGENCE,Human resource agility,Islamic banks,Job performance,Jordan,WORKFORCE AGILITY},
language = {English},
pages = {1113--1129},
title = {{The Impact of Human Resources Agility on Job Performance in-Islamic Banks Operating in Jordan}},
volume = {1056},
year = {2023}
}
@article{Bechtoldt2015,
abstract = {Impostorism denotes individuals who are successful in their jobs but who doubt their abilities relative to the demands of their jobs. This study analyzes to what extent impostorism affects leadership behavior of these individuals. A core component of leadership is task delegation, implying the empowerment of employees to take responsibility for more or less challenging projects. In a vignette study, N = 190 managers assigned both routine and challenging tasks to employees who allegedly possessed varying levels of self-confidence regarding their job-related abilities. Managers holding negative self-views of their own abilities and perceiving themselves as impostors in their jobs, preferred to delegate both challenging and routine tasks to employees whose self-views resembled those of the managers. This study clearly shows that managers' self-beliefs bias their task delegation decisions. (C) 2015 Elsevier Ltd. All rights reserved.},
address = {Frankfurt Sch Finance & Management, D-60314 Frankfurt, Germany},
annote = {Times Cited in Web of Science Core Collection: 25
Total Times Cited: 41
Cited Reference Count: 32},
author = {Bechtoldt, M N},
doi = {10.1016/j.paid.2015.07.002 WE  - Social Science Citation Index (SSCI)},
issn = {0191-8869 J9  - PERS INDIV DIFFER JI  - Pers. Individ. Differ.},
journal = {PERSONALITY AND INDIVIDUAL DIFFERENCES},
keywords = {EXPERIENCES,GENDER-DIFFERENCES,Impostor phenomenon,LEADER-MEMBER EXCHANGE,Leadership,PERFORMANCE,PERSONALITY,Similarity attraction paradigm,TRAIT,Task delegation,WOMEN},
language = {English},
pages = {482--486},
title = {{Wanted: Self-doubting employees-Managers scoring positively on impostorism favor insecure employees in task delegation}},
volume = {86},
year = {2015}
}
@article{Ehrnrooth2021,
abstract = {Even while attempting to explain the same outcomes, research on leadership and on human resource management (HRM) have largely progressed on parallel trajectories. We extend recent efforts to bring these fields closer together by testing how employee perceptions of a high-performance work system (HPWS) and transformational leadership (TL), independently and jointly, influence four important employee attitudes. Analyses of 308 subordinates of 76 managers in five multinational companies suggest that a HPWS substitutes for much of the independent influence of TL and constitutes an important boundary condition for some of this influence. Implications for future research on HRM and leadership are discussed.},
address = {Hanken Sch Econ, Dept Management & Org, PB 479, Helsinki 00101, Finland},
annote = {Times Cited in Web of Science Core Collection: 45
Total Times Cited: 56
Cited Reference Count: 103},
author = {Ehrnrooth, M and Barner-Rasmussen, W and Koveshnikov, A and T{\"{o}}rnroos, M},
doi = {10.1002/hrm.22024},
issn = {0090-4848},
journal = {HUMAN RESOURCE MANAGEMENT},
keywords = {CHARISMATIC LEADERSHIP,COMMITMENT,HRM,HUMAN-RESOURCE MANAGEMENT,IDENTIFICATION,IMPLEMENTATION,METHOD BIAS,ORGANIZATIONAL OUTCOMES,SELF-EFFICACY,TRANSACTIONAL LEADERSHIP,job resources,organizational identification,self-efficacy,substitutes for leadership,turnover intention,work engagement},
language = {English},
number = {3},
pages = {377--398},
title = {{A new look at the relationships between transformational leadership and employee attitudes-Does a high-performance work system substitute and/or enhance these relationships?}},
volume = {60},
year = {2021}
}
@article{Barasa2023,
abstract = {Indonesia is an archipelago country with thousands of islands ranging from Sabang to Merauke. Because of these circumstances, port services are essential as a mode of transportation for transporting people or products from one island to another. To improve the performance of port services, the performance of its employees must be consistently upgraded. The purpose of this study was to investigate the components that influence the performance of Port Enterprise (PEs) employees. The total sample for the research is 262 PE employees spread across Jakarta. A survey was used to collect data, which was then processed using principal component factor analysis and ordinary least squares regression techniques. We categorize the factors that influence employee performance into two groups: those connected to the environment/company (external) and those related to employee personal characteristics (internal). According to the regression results, organizational climate, work environment, and job autonomy are work/environment components that have been empirically demonstrated to affect employee performance. Employee adaptability and skill development, on the other hand, represent components related to employee qualities.},
address = {Maritime Higher Educ Inst, Dept Mkt Innovat & Technol, Jakarta, Indonesia PU  - GALENOS PUBL HOUSE PI  - ISTANBUL PA  - Kacamak Sokak 21/1, ISTANBUL, Findikzade, TURKIYE},
annote = {Times Cited in Web of Science Core Collection: 0
Total Times Cited: 0
Cited Reference Count: 38},
author = {Barasa, L},
doi = {10.4274/jems.2023.05657 WE  - Emerging Sources Citation Index (ESCI)},
issn = {2148-9386 J9  - J ETA MARIT SCI JI  - J. Eta Marit. Sci.},
journal = {JOURNAL OF ETA MARITIME SCIENCE},
keywords = {Adaptation,Employee performance,IMPACT,INTRINSIC MOTIVATION,Job autonomy,MEDIATING ROLE,ORGANIZATIONS,PROACTIVE BEHAVIOR,Port enterprise,SELF-DETERMINATION THEORY,Work environment},
language = {English},
number = {4},
pages = {290--303},
title = {{An Empirical Study on the Influence of Internal and External Factors on Port Enterprise Employee Performance: A Case Study in Indonesia}},
volume = {11},
year = {2023}
}
@article{Meijerink2020,
abstract = {In this study, we examine whether the relationship between employees' perceptions of human resource management (HRM) and work engagement is mediated by job crafting. Using conservation of resources (COR) theory, we propose that HR practices offer job resources which employees reinvest by displaying job crafting behaviours. Since job crafting involves the pro-active redesign of job characteristics by employees, this study advances the idea that employees are pro-active in their response to HRM and translate perceived HRM practice into attitudinal outcomes through displaying pro-active behaviour. In support of this idea, our results show that the relationship between perceived HRM and work engagement is fully mediated by the job crafting type 'increasing job resources and challenging job demands'. The job crafting type 'decreasing hindering job demands' turned out to be insignificantly related to both employee perceptions of HRM and work engagement.},
address = {Univ Twente, Human Resource Management Grp, Sch Behav Management & Social Sci, Enschede, Netherlands},
annote = {Times Cited in Web of Science Core Collection: 130
Total Times Cited: 148
Cited Reference Count: 62},
author = {Meijerink, J and Bos-Nehles, A and de Leede, J},
doi = {10.1080/09585192.2018.1475402 WE  - Social Science Citation Index (SSCI)},
issn = {0958-5192},
journal = {INTERNATIONAL JOURNAL OF HUMAN RESOURCE MANAGEMENT},
keywords = {High-commitment human resource management,conservation of resources theory,employee perceptions,job crafting,work engagement},
language = {English},
number = {22},
pages = {2893--2918},
title = {{How employees' pro-activity translates high-commitment HRM systems into work engagement: the mediating role of job crafting}},
volume = {31},
year = {2020}
}
@article{Chen2023,
abstract = {In this study, we show how high-performance work systems (HPWS) in an organization can significantly affect employees' creative performance and burnout. To do this, we propose and test a dual-process framework that is based on HR attribution theory, ability-motivation-opportunity theory, micro- and macro-theoretical perspectives, and the job demands-resources (JD-R) model. Using data from a multisource field study with a sample of 311 participants, we found that HPWS benefited employee creative performance and did not lead to employee burnout. However, HPWS affected both job demands and job resources when employees adopted self-protection and self-enhancement strategies. Also, we found that HPWS had unique indirect effects on employee creative performance via job resources whereas job demands fully mediated the relationship between HPWS and employee burnout. The findings shed light on key aspects of HR attribution theory. We discuss accompanying theoretical and practical implications.},
address = {Natl Ilan Univ, Coll Humanities & Management, Yilan, Taiwan},
annote = {Times Cited in Web of Science Core Collection: 12
Total Times Cited: 12
Cited Reference Count: 112},
author = {Chen, Y L and Chen, S J},
doi = {10.1017/jmo.2021.4},
issn = {1833-3672},
journal = {JOURNAL OF MANAGEMENT & ORGANIZATION},
keywords = {BURNOUT,CITIZENSHIP BEHAVIOR,EMPLOYEE CREATIVITY,FIRM PERFORMANCE,HR PRACTICES,HR attribution theory,MANAGEMENT-PRACTICES,MEDIATING ROLE,ORGANIZATIONAL AMBIDEXTERITY,PRACTICES MATTER,PRODUCTIVITY,burnout,creative performance,high-performance work systems (HPWS),job demands-resources model},
language = {English},
number = {5},
pages = {872--892},
title = {{Looking at both sides of high-performance work systems and individual performance: a job demands-resources model}},
volume = {29},
year = {2023}
}
@article{Romo2024,
abstract = {The construction industry performs many tasks scheduled and related to other activities. Companies must optimize their operations, increase efficiency, eliminate waste, and deliver better products to their customers. As a result, this study aims to identify the main challenges associated with the implementation of the Lean Construction model in small and medium-sized construction companies and optimize the implementation of this process using statistically-focused mathematical models. This study was conducted using the partial least squares (PLS-SEM) method and also carried out the principal component analysis to optimize Lean barriers so that they can be properly implemented in the construction industry. The most important obstacles are displayed, as well as the relationships with other factors. Significant relationships have been discovered between the barriers to Lean construction adoption, especially with regard to corporate culture, communication, training, leadership, and the influence of mentality on business and employee adaptability. Construction executives and managers can make well-informed policy and strategic decisions by having a thorough understanding of the main barriers to Lean implementation. This information enables them to focus on the implementation of Lean technologies in projects, to increase market competitiveness, reduce waste and enhance overall work efficiency.},
address = {Univ Panamer, Fac Ingn, Alvaro del Portillo 49, Zapopan 45010, Jalisco, Mexico},
annote = {Times Cited in Web of Science Core Collection: 4
Total Times Cited: 5
Cited Reference Count: 48},
author = {Romo, R and Alejo-Reyes, A and Orozco, F},
doi = {10.3390/buildings14020486 WE  - Science Citation Index Expanded (SCI-EXPANDED)},
issn = {2075-5309 J9  - BUILDINGS-BASEL JI  - BUILDINGS-BASEL},
journal = {BUILDINGS},
keywords = {MODEL,PLS-SEM,barriers,construction management,lean construction},
language = {English},
number = {2},
title = {{Statistical Analysis of Lean Construction Barriers to Optimize Its Implementation Using PLS-SEM and PCA}},
volume = {14},
year = {2024}
}
@article{Lee2024a,
abstract = {While job demands have been known to reduce work engagement and job performance, the literature has not investigated uncertainty-based job demands such as job insecurity and role ambiguity. Acknowledging that leadership and team members are critical for reducing an employee's job demands and increasing an employee's job performance, the current study, drawing on social information processing theory, probes the roles of toxic leadership and team social support in shaping employee job demands (i.e., job insecurity & role ambiguity) and, subsequently, work engagement and job performance. A sample of 265 employees (50.9% males) in 48 teams from various private organizations in Malaysia participated in the study. The results showed that toxic leadership was positively related to job demands and negatively related to job performance, while team social support was negatively related to job demands and positively related to work engagement. Furthermore, work engagement mediated the relationship between job demands and job performance. Role ambiguity only mediated the relationship between toxic leadership and work engagement, while job insecurity only mediated the relationship between team social support and work engagement. The current study highlights the distinctive roles of toxic leadership and team social support in the relationships with employee job demands, work engagement, and job performance. (c) 2023 The Authors. Published by Elsevier B.V. on behalf of College of Management, National Cheng Kung University. This is an open access article under the CC BY-NC-ND license (http://creativecommons.org/ licenses/by-nc-nd/4.0/).},
address = {Massey Univ, Sch Psychol, Auckland 0745, New Zealand},
annote = {Times Cited in Web of Science Core Collection: 20
Total Times Cited: 27
Cited Reference Count: 100},
author = {Lee, M C C and Sim, B Y H and Tuckey, M R},
doi = {10.1016/j.apmrv.2023.09.002},
issn = {1029-3132 J9  - ASIA PAC MANAG REV JI  - Asia Pac. Manag. Rev.},
journal = {ASIA PACIFIC MANAGEMENT REVIEW},
keywords = {BURNOUT,CONFLICT,EMPLOYEE ENGAGEMENT,IMPACT,Job insecurity,Job performance,MANAGEMENT,MENTAL-HEALTH,Multilevel perspective,Role ambiguity,SERVICE,STRESS,Team social support,Toxic leadership,UNCERTAINTY,WORKPLACE ENVIRONMENT,Work engagement},
language = {English},
number = {1},
pages = {115--126},
title = {{Comparing effects of toxic leadership and team social support on job insecurity, role ambiguity, work engagement, and job performance: A multilevel mediational perspective}},
volume = {29},
year = {2024}
}
@article{Meyers2020,
abstract = {Organizational talent management has been widely recognized as a key driver of firm performance. Existing theoretical and empirical work in the domain has drawn on Social Exchange Theory to suggest that talent management affects organizational performance by eliciting positive reactions such as high organizational commitment and work effort among the firm's most high performing and high potential employees (i.e., talented employees). While this work has produced valuable insights, it has largely neglected the active role talented employees may play in gaining access to and in capitalizing on talent-management practices. The present manuscript aims to close this gap by integrating the concept of proactive behavior into talent-management theorizing. To this end, the manuscript presents a new conceptual model incorporating three potential relationships between talent proactive behavior and talent management. This model points out relevant avenues for future research in the talent-management domain.},
address = {Tilburg Univ, Dept Human Resource Studies, Warandelaan 2,POB 90153, NL-5000 LE Tilburg, Netherlands},
annote = {Times Cited in Web of Science Core Collection: 50
Total Times Cited: 66
Cited Reference Count: 97},
author = {Meyers, M C},
doi = {10.1016/j.hrmr.2019.100703 WE  - Social Science Citation Index (SSCI)},
issn = {1053-4822},
journal = {HUMAN RESOURCE MANAGEMENT REVIEW},
keywords = {CAREER,EMPLOYEE REACTIONS,HUMAN-RESOURCE MANAGEMENT,JOB CHARACTERISTICS,MEDIATING ROLE,PERFORMANCE,PERSONALITY,Proactive behavior,Proactivity,SELF-DETERMINATION,Social exchange theory,THINGS HAPPEN,Talent,Talent management,WORK},
language = {English},
number = {2},
title = {{The neglected role of talent proactivity: Integrating proactive behavior into talent-management theorizing}},
volume = {30},
year = {2020}
}
@article{Wang2019,
abstract = {The psychological mechanism of the boundary conditions between overqualification and employees' behavior remain unclear. Therefore, we conducted a survey with 276 employees by modifying a previously validated instrument to assess perceived overqualification, job crafting, work alienation, and psychological resilience. Results of correlation analysis of the collected data revealed that perceived overqualification had a negative impact on job crafting (i.e., employees' physical and cognitive changes within the task or relational boundaries of work), but a positive impact on work alienation, and that work alienation played a mediating role between perceived overqualification and job crafting. Additionally, the negative effect of overqualification on job crafting that was mediated by work alienation was buffered when psychological resilience was high rather than low. Theoretical and practical implications about management of qualified employees in organizations are discussed.},
address = {Zhejiang Univ, Sch Management, Ningbo, Zhejiang, Peoples R China},
annote = {Times Cited in Web of Science Core Collection: 17
Total Times Cited: 23
Cited Reference Count: 41},
author = {Wang, Z and Lu, H X and Wang, X X},
doi = {10.2224/sbp.7552 WE  - Social Science Citation Index (SSCI)},
issn = {0301-2212},
journal = {SOCIAL BEHAVIOR AND PERSONALITY},
keywords = {ATTITUDES,BIG FISH,CONSEQUENCES,EMPLOYEES,METAANALYSIS,OUTCOMES,PERFORMANCE,PERSON-ORGANIZATION,SATISFACTION,UNDEREMPLOYMENT,employee behavior,job crafting,overqualification,psychological resilience,work alienation},
language = {English},
number = {2},
title = {{Psychological resilience and work alienation affect perceived overqualification and job crafting}},
volume = {47},
year = {2019}
}
@article{Bonner2016,
abstract = {There is little doubt that agile software development (ASD) methods have gained widespread acceptance in industry. Despite the attention these methods have received, there is little empirical affirmation of the benefits that accrue to those who use agile methodologies. Grounded in the conceptual foundations of innovation diffusion and agile philosophy of development, the authors' study validates a model to assess the perceived advantage of an iterative approach to software development. Consistent with their predictions, the results suggest that evolutionary development - the cornerstone of agile development - is perceived to be less complex and more compatible with the work habits of developers. Further, the findings support the hitherto unsubstantiated claim that iterative development yields benefits to software developers. However, process flexibility, yet another important characteristic of agile development, had no significant impact on complexity, compatibility, and relative advantage. The implications of the study for academics and practitioners, and directions for future research are discussed.},
address = {Univ Mary Hardin Baylor, McLane Coll Business, Belton, TX 76513 USA},
annote = {Times Cited in Web of Science Core Collection: 7
Total Times Cited: 7
Cited Reference Count: 100},
author = {Bonner, N A and Kulangara, N and Nerur, S and Teng, J T C},
doi = {10.4018/JDM.2016070103 WE  - Science Citation Index Expanded (SCI-EXPANDED) WE  - Social Science Citation Index (SSCI)},
issn = {1063-8016},
journal = {JOURNAL OF DATABASE MANAGEMENT},
keywords = {ACCEPTANCE MODEL,ASSIMILATION,Agile Software Development (ASD),Compatibility,Complexity,Evolutionary Development,IMPLEMENTATION,Innovation Diffusion Theory,METHOD VARIANCE,Process Flexibility,Process Innovation,SOFTWARE PROCESS INNOVATIONS,SYSTEMS,TECHNOLOGY,USER ACCEPTANCE,WORK,WORKFORCE AGILITY},
language = {English},
number = {3},
pages = {38--63},
title = {{An Empirical Investigation of the Perceived Benefits of Agile Methodologies Using an Innovation-Theoretical model}},
volume = {27},
year = {2016}
}
@article{Shantz2016,
abstract = {Although some research suggests that perceptions of HRM practices are associated with lower levels of employee well-being, other research shows just the opposite. In the present study, we attempt to reconcile these discrepant findings by incorporating the role of HRM attributions. Our model posits that when employees perceive that their organisation's HRM practices are intended to improve their job performance, they experience higher levels of job involvement, which leads to lower levels of emotional exhaustion. Conversely, when employees believe that their organisation's HRM practices are intended to reduce organisational costs, they experience work overload, which translates into higher levels of emotional exhaustion. Parallel mediation analyses of survey data collected from employees of a construction and consultancy organisation at two time periods (n=180) supported this theoretical model.},
address = {CNRS, LEM, ISEG Sch Management, UMR 9221, 1 Parvis Def, F-92044 Paris, France},
annote = {Times Cited in Web of Science Core Collection: 116
Total Times Cited: 137
Cited Reference Count: 82},
author = {Shantz, A and Arevshatian, L and Alfes, K and Bailey, C},
doi = {10.1111/1748-8583.12096 WE  - Social Science Citation Index (SSCI)},
issn = {0954-5395},
journal = {HUMAN RESOURCE MANAGEMENT JOURNAL},
keywords = {ATTITUDES,EMPLOYEES PERCEPTIONS,FIT INDEXES,HUMAN-RESOURCE MANAGEMENT,INTENSIFICATION,MODEL,ORGANIZATIONAL PERFORMANCE,OUTCOMES,SATISFACTION,SYSTEMS,attributions of HRM practices,emotional exhaustion,job involvement,work overload},
language = {English},
number = {2},
pages = {172--191},
title = {{The effect of HRM attributions on emotional exhaustion and the mediating roles of job involvement and work overload}},
volume = {26},
year = {2016}
}
@article{Peral2024,
abstract = {Orientation: Job crafting involves employees proactively shaping their job demands and resources, such as physical or relational job boundaries, leading to positive outcomes such as increased meaningfulness and job performance. Leadership is a key catalyst for job crafting within organisations. This study explores how empowering leadership influences job crafting behaviour and, in turn, impacts job performance. Research purpose: This research aimed to examine the mediating effect of job crafting on the relationship between empowering leadership and job performance (task and contextual performance). Motivation for the study: Limited research has explored how empowering leadership shapes employee job crafting behaviours and their subsequent performance. The mechanisms through which leadership drives job crafting remain underexplored. Research approach/design and method: A quantitative, cross-sectional survey design was used, with data collected from 261 employees. Main findings: Mediational analyses supported the hypotheses. All job crafting dimensions, except for decreasing hindrance demands, mediated the relationship between empowering leadership and job performance. Practical/managerial implications: Organisations should foster autonomy, power-sharing, and developmental support to encourage employees to proactively shape their jobs, enhancing performance outcomes. Contribution/value-add: This study highlights empowering leadership as a key antecedent to job crafting behaviour and underscores its role in promoting proactive workplace behaviours and improved performance.},
address = {Univ Witwatersrand, Fac Humanities, Dept Psychol, Johannesburg, South Africa},
annote = {Times Cited in Web of Science Core Collection: 2
Total Times Cited: 2
Cited Reference Count: 55},
author = {Peral, S L and Davidovitz, J},
doi = {10.4102/sajip.v50i0.2241 WE  - Emerging Sources Citation Index (ESCI)},
issn = {0258-5200},
journal = {SA JOURNAL OF INDUSTRIAL PSYCHOLOGY},
keywords = {EMPLOYEES,MEDIATING ROLE,VALIDATION,empowering leadership,job crafting,job performance,leadership,mediation},
language = {English},
title = {{The role of job crafting in linking empowering leadership and job performance}},
volume = {50},
year = {2024}
}
@article{Prieto2023,
abstract = {Resilient agility is a novel concept that refers to the combined resilience-agility capability that allows an actor to successfully perform in rapidly changing contexts. Change dynamics, at all levels, increase uncertainties and responsibilities for employees augmenting the need to strengthen the self via resilient agility. This study examines employee resilient agility as anteceded by supervisors' safety, coworkers' safety, workplace belongingness, job satisfaction, willingness to embrace organizational change, and creativity. Respondents are from multiple organizations, industries, and regions of the United States. Analyses were carried out utilizing PLS-SEM software. Findings indicate that supervisors' safety, workplace belongingness, willingness to embrace organizational change, and creativity have substantial effects on explaining and understanding employees' resilient agility. In contrast, the effects of coworkers' safety were insignificant. This study (a) contributes to the nomological network of resilient agility by examining a set of its key antecedents and (b) suggests that drastic organizational restructuring (e.g., significant changes in the relative proportion of remote working during the COVID-19 pandemic) may negatively impact both relational-based constructs in organizations and employees' ability to rapidly and effectively respond to change. Theoretical and practical implications as well as limitations and future research are discussed.},
address = {Texas A&M Int Univ, A R Sanchez Jr Sch Business, Laredo, TX 78041 USA},
annote = {Times Cited in Web of Science Core Collection: 4
Total Times Cited: 10
Cited Reference Count: 256},
author = {Prieto, L and Talukder, M F},
doi = {10.3390/su15021552 WE  - Science Citation Index Expanded (SCI-EXPANDED) WE  - Social Science Citation Index (SSCI)},
issn = {2071-1050},
journal = {SUSTAINABILITY},
keywords = {CREATIVITY,INCLUSIVE LEADERSHIP,INNOVATIVE BEHAVIORS,JOB-SATISFACTION,MEDIATING ROLE,PSYCHOLOGICAL SAFETY,SUPERVISOR SUPPORT,TASK CONFLICT,WORK,WORKPLACE,creativity,job satisfaction,organizational restructuring,relational-based constructs,resilient agility,supervisors' safety,willingness to embrace organizational change,workplace belongingness},
language = {English},
number = {2},
title = {{Resilient Agility: A Necessary Condition for Employee and Organizational Sustainability}},
volume = {15},
year = {2023}
}
@article{Bal2015,
abstract = {This study investigated the effects of flexibility human resource management (HRM) on employee outcomes over time, as well as the role of age in these relations. Based on work adjustment theory and AMO theory, it was predicted that availability and use of flexibility HRM would be positively related to employee engagement, as well as higher job performance. Moreover, we postulated different hypotheses regarding the role of employee age. While generation theory predicts that younger generations would react more strongly to flexibility HRM in relation to engagement, selection, optimization, and compensation theory of ageing predicts that older workers respond more strongly in relation to job performance. A longitudinal study among US employees and a study among employees in 11 countries across the world showed that engagement mediated the relationships between availability of flexibility HRM and job performance. Moreover, we found partial support for the moderating role of age in the relations of flexibility HRM with the outcomes: Flexibility HRM was important for younger workers to enhance engagement, while for older workers, it enhanced their job performance. The study shows that the effectiveness of flexibility HRM depends upon employee age and the type of outcome involved, and consequently, theory on flexibility at work should take the age of employees into account.},
address = {Univ Bath, Sch Management, Bath BA2 7AY, Avon, England},
annote = {Times Cited in Web of Science Core Collection: 134
Total Times Cited: 208
Cited Reference Count: 65},
author = {Bal, P M and {De Lange}, A H},
doi = {10.1111/joop.12082 WE  - Social Science Citation Index (SSCI)},
issn = {0963-1798},
journal = {JOURNAL OF OCCUPATIONAL AND ORGANIZATIONAL PSYCHOLOGY},
keywords = {DEMANDS,GENERATIONAL-DIFFERENCES,HRM PRACTICES,METAANALYSIS,ORGANIZATIONAL COMMITMENT,PSYCHOLOGICAL CONTRACT,SATISFACTION,SUBJECTIVE MEASURES,WORK ENGAGEMENT,WORKPLACE FLEXIBILITY,and compensation theory,employee age,engagement,flexibility human resource management,generation differences,older workers,optimization,selection},
language = {English},
number = {1},
pages = {126--154},
title = {{From flexibility human resource management to employee engagement and perceived job performance across the lifespan: A multisample study}},
volume = {88},
year = {2015}
}
@article{Petermann2020,
abstract = {Over the last few years, the concept of agility has become increasingly popular in organizations. Companies are hoping to foster speed, adaptability, and innovation by rolling out an agile strategy, implementing agile methods, and creating an agile mind-set among leaders and employees. There is, however, much ambiguity about what the concept of agility entails and how it can be successfully implemented in an organization. The purpose of this practice-focused paper is to organize the extant agility literature for readers by giving an overview of different definitions of agility; outlining evidence-based factors that contribute to agility at the individual, team, and organizational levels; and describing three practical examples at a large German car company. Finally, the authors suggest steps that organizations can take to increase agility in their workforce.},
address = {Daimler, Stuttgart, Germany},
annote = {Times Cited in Web of Science Core Collection: 13
Total Times Cited: 22
Cited Reference Count: 23},
author = {Petermann, M K H and Zacher, H},
doi = {10.1017/iop.2020.106 WE  - Social Science Citation Index (SSCI)},
issn = {1754-9426},
journal = {INDUSTRIAL AND ORGANIZATIONAL PSYCHOLOGY-PERSPECTIVES ON SCIENCE AND PRACTICE},
keywords = {MODEL,SPEED,adaptability,agile workforce,agility,innovation},
language = {English},
number = {4},
pages = {599--609},
title = {{Agility in the workplace: Conceptual analysis, contributing factors, and practical examples}},
volume = {13},
year = {2020}
}
@article{Gardner2022,
abstract = {One of the more important responsibilities for HRD professionals is to help employees fit into the organization. This fitting in, or adjustment, to the organization includes the skills to perform one's job, understanding the relationships of one's role to the broader organization, and feeling accepted by one's peers. Onboarding, or more broadly, organizational socialization, is a proven practice that enhances employee adjustment through learning and development. Prior research reveals favorable relationships between organizational socialization (OS) practices and employee adjustment. Much less is known about which aspects of OS the HRD professional should focus on, why employees are motivated to use the knowledge gained from socialization to improve job performance, or whether relationships discovered in past research on newcomers can or should be generalized to more experienced employees. The current research is based on the multidomain, continuous model of OS. Consistent with that model, we found that effective socialization enhances employee organizational adjustment, which subsequently raises their organization-based self-esteem (OBSE), and that OS has stronger relationships with adjustment for less experienced employees than those with more experienced employees. Our results also reveal that adjustment mediated growth in OBSE that accompanied the ongoing process of OS, and that employees who perceived higher levels of socialization had greater increases in OBSE. We discuss the implications of our results for HRD professionals in designing OS programs, particularly as they relate to the targeted employees, and the framing of the communications.},
address = {Univ Colorado, Dept Management & Org, Colorado Springs, CO 80918 USA},
annote = {Times Cited in Web of Science Core Collection: 15
Total Times Cited: 26
Cited Reference Count: 52},
author = {Gardner, D G and Huang, G H and Pierce, J L and Niu, X Y and Lee, C},
doi = {10.1002/hrdq.21458},
issn = {1044-8004},
journal = {HUMAN RESOURCE DEVELOPMENT QUARTERLY},
keywords = {ANTECEDENTS,CONFLICT,INFORMATION,MEDIATING ROLE,OUTCOMES,TACTICS,WORK,employee adjustment,onboarding,organization-based self-esteem,organizational socialization,role clarity,social acceptance,task mastery},
language = {English},
number = {3},
pages = {297--319},
title = {{Not just for newcomers: Organizational socialization, employee adjustment and experience, and growth in organization-based self-esteem}},
volume = {33},
year = {2022}
}
@incollection{Reio2017,
abstract = {The purpose of this study was to examine the relations among conflict management styles and target and instigator incivility and job performance, organizational commitment, and turnover intent. Data from 270 employees suggested that experiencing and instigating uncivil behavior occurred frequently. Using an integrative conflict management style was positively associated with job performance and organizational commitment and negatively with turnover intent. Dominant conflict management style was negatively associated with organizational commitment and positively with turnover intent. Both types of incivility were negatively associated with job performance and organizational commitment, and positively with turnover intent. Target incivility was the most powerful predictor in the hierarchical regression models.},
address = {Florida Int Univ, Miami, FL 33199 USA},
annote = {Times Cited in Web of Science Core Collection: 1
Total Times Cited: 1
Cited Reference Count: 72},
author = {Reio, T G and Trudel, J and Wang, V C X},
booktitle = {ADULT EDUCATION AND VOCATIONAL TRAINING IN THE DIGITAL AGE},
doi = {10.4018/978-1-5225-0929-5.ch013},
isbn = {2327-6983},
keywords = {AGGRESSION,AUTONOMY,BEHAVIORS,IMPACT,IN-ROLE,INTERPERSONAL DEVIANCE,MANAGING-CONFLICT,OUTCOMES,VIOLENCE,WORK},
language = {English},
pages = {217--240},
title = {{Workplace Incivility and Conflict Management Styles: Predicting Job Performance, Organizational Commitment, and Turnover Intent}},
year = {2017}
}
@article{Singh2018,
abstract = {The individualized work-related agreements known as idiosyncratic deals (i-deals), which are negotiated between the employee and the employer, has been shown to affect employee outcomes. In this study, we suggest that social comparison theory, in addition to social exchange theory, can be used to explain the effect of i-deals on employee outcomes. This study explains the process through which i-deals lead to positive employee outcomes in the form of increased employee job satisfaction, organizational citizenship behavior, job performance, and reduced employee turnover. We hypothesized that employees' perceived organizational support (POS), quality of relationship with the supervisor known as leader-member exchange (LMX), and quality of the relationship with the supervisor in comparison to others in the group termed as leader-member exchange social comparison (LMXSC) mediates the relationships between i-deals to outcomes. In a sample of 338 faculty employees nested in 49 departments from a private university, we found support for direct relationships between i-deals, outcomes, and mediators (POS, LMX, and LMXSC). We also found partial support for the mediation of LMX and LMXSC. The theoretical and practical implications of results are discussed.},
address = {Angelo State Univ, Management, San Angelo, TX 76909 USA},
annote = {Times Cited in Web of Science Core Collection: 24
Total Times Cited: 31
Cited Reference Count: 55},
author = {Singh, S and Vidyarthi, P R},
doi = {10.1177/1548051818762338 WE  - Social Science Citation Index (SSCI)},
issn = {1548-0518},
journal = {JOURNAL OF LEADERSHIP & ORGANIZATIONAL STUDIES},
keywords = {I-DEALS,JUSTICE,LEADER-MEMBER EXCHANGE,MODERATING ROLE,MULTILEVEL,PERCEIVED ORGANIZATIONAL SUPPORT,PERFORMANCE,SUPERVISORS,TOP,WORK ARRANGEMENTS,idiosyncratic deals,leadership-member exchange,leadership-member exchange social comparison},
language = {English},
number = {4},
pages = {443--455},
title = {{Idiosyncratic Deals to Employee Outcomes: Mediating Role of Social Exchange Relationships}},
volume = {25},
year = {2018}
}
@article{Muduli2025,
abstract = {Purpose Successful digital transformation requires a change in organisational structures, processes, capabilities and competencies. Digital transformation research is more influenced by the technology adaptation model and hence focuses on people's attitudes, behaviour and abilities. Recently, employee agility has attracted attention in the context of technology adoption and Industry 4.0. The current research explores the relationship between employee agility and digital technology adoption in the context of digital transformation by adopting the systematic literature review method.Design/methodology/approach Following the attitude-ability-behaviour-outcome framework, the research explored the specific agile ability, attitude and behaviour characteristics useful for digital transformation. Following the preferred reporting items for systematic reviews and meta-analyses (PRISMA) framework consisting of (1) initiation, (2) screening, (3) evaluation and (4) confirming inclusion (Ambika et al., 2023), the study identified 19 papers from SCOPUS indexed journals.Findings The study result found that agile attitude characteristics such as collaborative mindset, computer self-efficacy, ambiguity aversiveness, etc. are influencing the digital transformation process. Agile abilities like basic computer knowledge, previous technical experience, cognitive abilities, innovation capability, digital competence training and supporting proper knowledge management practices also influence digital transformation. Finally, agile behaviour such as relationship building, knowledge-sharing behaviour, promoting values of learning, risk-taking and experimenting, rewarding innovativeness and customer-centric innovation and displaying adaptability, resilience and commitment to change, etc. are found to drive digital transformation.Originality/value Research on workforce agility and digital transformation is scarce. The current study contributes to benchmarking research by exploring specific agile attitudes, abilities and behaviour characteristics relevant to digital transformation, especially in the era of Industry 4.0.},
address = {Pandit Deendayal Energy Univ, Sch Management, Gandhinagar, India},
annote = {Times Cited in Web of Science Core Collection: 18
Total Times Cited: 22
Cited Reference Count: 98},
author = {Muduli, A and Choudhury, A},
doi = {10.1108/BIJ-02-2023-0108},
issn = {1463-5771},
journal = {BENCHMARKING-AN INTERNATIONAL JOURNAL},
keywords = {ADOPTION,Agile ability,Agile attitude,Agile behaviour,Digital technology adoption,Digital transformation,EXTENSION,IMPACT,INFORMATION-TECHNOLOGY,PERCEIVED EASE,PERSPECTIVE,READINESS,TECHNOLOGY ACCEPTANCE MODEL,TRUST,USER ACCEPTANCE,Workforce agility},
language = {English},
number = {2},
pages = {492--512},
title = {{Exploring the role of workforce agility on digital transformation: a systematic literature review}},
volume = {32},
year = {2025}
}
@article{Miao2023,
abstract = {Although proactive "bottom-up" job design such as job crafting can stimulate employees' autonomy and enthusiasm more than the traditional "top-down" job design, it does not mean that the "top-down" organizational targets, policies, and resource support are not important. Only when the "bottom-up" job crafting is combined with the "top-down" organizational targets, policies and resource support can achieve the best results. In the current study, we mainly explored the effects of job crafting on employee well-being and their innovation behavior, and investigated the moderating role of high-performance work system in this relationship. Data were collected from 333 employees in 38 enterprises through multi-point surveys. Based on the self-determination theory, we found that job crafting has a significantly positive effect on employee innovation behavior. There is a significantly positive correlation between job crafting and employee well-being, and high-performance work system implemented by organization moderates this relationship. Moreover, there is an inverted U-shaped correlation between employee well-being and employee innovation behavior, which means with the increase of employee well-being, their innovation behavior showed a curve change of first rising and then decreasing. Finally, employee well-being mediates the interactive effect of job crafting and high-performance work system on employee innovation behavior.},
address = {Capital Univ Econ & Business, Sch Labor Econ, 121 Zhangjialukou, Beijing 100070, Peoples R China},
annote = {Times Cited in Web of Science Core Collection: 10
Total Times Cited: 13
Cited Reference Count: 80},
author = {Miao, R T and Cao, Y and Cheng, M M and Yu, J and Xi, N},
doi = {10.1007/s12144-022-03525-w},
issn = {1046-1310},
journal = {CURRENT PSYCHOLOGY},
keywords = {CREATIVITY,ENGAGEMENT,EXPERIENCE,High-performance work system,IMPACT,INTRINSIC MOTIVATION,INVOLVEMENT,Innovation behavior,Inverted U-shaped,Job crafting,LEADERSHIP,NEED SATISFACTION,ORGANIZATIONS,SELF-DETERMINATION THEORY,Well-being},
language = {English},
number = {29},
pages = {25917--25930},
title = {{Join forces from top and bottom: The influencial mechanism of job crafting, high-performance work system on employee innovation behavior}},
volume = {42},
year = {2023}
}
@article{Boon2014,
abstract = {In a multisource field study, we examine the relationship between employee perceptions of high-commitment human resource management (HRM), task proficiency, work engagement, and organizational commitment. Based on conservation of resources (COR) theory, we first propose that work engagement mediates the relationship between high-commitment HRM and organizational commitment. Second, we propose a mediated moderation model in which employees' task proficiency moderates the relationship between high-commitment HRM and work engagement, which in turn affects organizational commitment. Results indicate that the relationship between high-commitment HRM and organizational commitment was fully mediated by work engagement. Results also supported the mediated moderation model. A significant indirect effect was found from high-commitment HRM to commitment via engagement for low task proficiency, but not for high task proficiency. Implications and directions for future research are discussed. (c) 2014 Wiley Periodicals, Inc.},
address = {Univ Amsterdam, Sch Business, NL-1018 TV Amsterdam, Netherlands},
annote = {Times Cited in Web of Science Core Collection: 148
Total Times Cited: 180
Cited Reference Count: 76},
author = {Boon, C and Kalshoven, K},
doi = {10.1002/hrm.21569 WE  - Social Science Citation Index (SSCI)},
issn = {0090-4848},
journal = {HUMAN RESOURCE MANAGEMENT},
keywords = {ATTITUDES,BURNOUT,CONSERVATION,EMPLOYEE-ORGANIZATION RELATIONSHIP,HUMAN-RESOURCE PRACTICES,JOB DEMANDS,MANAGEMENT,MEDIATING ROLE,MODEL,PERFORMANCE WORK SYSTEMS,commitment,high-commitment HRM,task proficiency,work engagement},
language = {English},
number = {3},
pages = {403--420},
title = {{How High-Commitment HRM Relates to Engagement and Commitment: The Moderating Role of Task Proficiency}},
volume = {53},
year = {2014}
}
@article{Janani2023,
abstract = {PurposeThe world of work is constantly evolving such that the Workforce in the previous era was driven by the need for stability and is now driven by the desire for creative disruption. While firms must respond to the challenges and dynamics continuously, employees must be ready for any upcoming change to progress despite the turbulence and attain a competitive position. This paper's focal theme is Workforce agility - the ability of employees to respond to and make the most out of changes. Studies on the personal factors affected by changes, in turn, influencing Workforce agility have been scarce. The authors propose a conceptual model with propositions to address this gap. Additionally, the authors propose an employee-centric experiential training practice to foster agility.Design/methodology/approachThe authors have employed conceptual description methodology to build propositions about the personal factors influencing Workforce agility and an arts-based intervention to enhance it.FindingsIntermodal arts-based intervention (IABI) can influence employees' epistemic curiosity, which aids with managing ruminative thoughts, thus enhancing Workforce agility, while dispositional joy moderates this relationship.Practical implicationsThe proposed "Intermodal Arts-Based Intervention (IABI)" can help firms move from a traditional training-based approach to an experiential one to foster their Workforce's agile capacities. Considerations for its implementation are explained.Originality/valueThis study is one of the first attempts to integrate multiple art forms as a change management practice. The conceptualized model also brings out the adaptive and maladaptive aspects of epistemic curiosity and rumination and the role of joy in promoting agile behaviors.},
address = {Indian Inst Technol Madras, Dept Management Studies, Chennai, India},
annote = {Times Cited in Web of Science Core Collection: 6
Total Times Cited: 8
Cited Reference Count: 88},
author = {Janani, M and Vijayalakshmi, V},
doi = {10.1108/JOCM-03-2023-0092},
issn = {0953-4814},
journal = {JOURNAL OF ORGANIZATIONAL CHANGE MANAGEMENT},
keywords = {BEHAVIOR,BROADEN,CURIOSITY,DEPRESSION,Epistemic curiosity,INNOVATION,Intermodal arts-based intervention,Joy,MUSIC,POSITIVE EMOTIONS,RUMINATION,Rumination,SENSEMAKING,WORK,Workforce agility},
language = {English},
number = {6},
pages = {917--931},
title = {{An arts-based process to build Workforce agility}},
volume = {36},
year = {2023}
}
@book{VanDam2013,
annote = {Times Cited in Web of Science Core Collection: 36
Total Times Cited: 45
Cited Reference Count: 78},
author = {van Dam, K},
booktitle = {PSYCHOLOGY OF ORGANIZATIONAL CHANGE: VIEWING CHANGE FROM THE EMPLOYEE'S PERSPECTIVE},
doi = {10.1017/CBO9781139096690 WE  - Book Citation Index – Social Sciences & Humanities (BKCI-SSH)},
editor = {Oreg, S and Michel, A and By, R T},
isbn = {978-1-107-02009-2},
keywords = {ADAPTATION,BEHAVIORS PU  - CAMBRIDGE UNIV PRESS PI  - CAMBRID,DIMENSIONS,INDIVIDUAL-DIFFERENCES,ORGANIZATIONAL-CHANGE,PERFORMANCE,PERSONALITY,POSITIVE EMOTIONS,PSYCHOLOGICAL RESILIENCE,RESISTANCE},
language = {English},
pages = {123--142},
title = {{Employee adaptability to change at work: a multidimensional, resource-based framework}},
year = {2013}
}
@article{Heilmann2020,
abstract = {There have lately been rising interest relating to human resources (HR) in small and medium-sized companies (SMEs). This study focuses on agile and innovative human resource management (HRM) practices in 100 Finnish SMEs. Chief executive officers, HR directors, supervisors, and shop stewards were asked what kinds of agile/innovative HRM practices are present in their company. There are great expectations of SMEs in Finland because the country's economic growth relies on them. Therefore, it is important to pay attention to the more agile, innovative, and productive HRM practices that can nurture profitability and growth among SMEs.},
address = {Lappeenranta Univ Technol, LUT Sch Business, POB 20, Lappeenranta 53851, Finland},
annote = {Times Cited in Web of Science Core Collection: 47
Total Times Cited: 60
Cited Reference Count: 69},
author = {Heilmann, P and Forsten-Astikainen, R and Kultalahti, S},
doi = {10.1111/jsbm.12483 WE  - Social Science Citation Index (SSCI)},
issn = {0047-2778},
journal = {JOURNAL OF SMALL BUSINESS MANAGEMENT},
keywords = {BUSINESS,CREATION,DRIVERS,ENTERPRISES,FIRM PERFORMANCE,HUMANE ENTREPRENEURSHIP,INFORMALITY,MANAGEMENT,PERFORMANCE WORK SYSTEMS,WORKFORCE AGILITY},
language = {English},
number = {6},
pages = {1291--1306},
title = {{Agile HRM practices of SMEs}},
volume = {58},
year = {2020}
}
@article{El-Sayed2025,
abstract = {Toxic workplace environments, especially those involving gaslighting, are known to contribute to stress and excessive work habits, such as workaholism, which may hinder a nurse's agility-an essential skill in adapting to fast-paced healthcare environments. However, the interplay between workplace gaslighting, workaholism, and agility in nursing remains underexplored. This study aims to investigate the relationship between workplace gaslighting, workaholism, and agility among nurses, focusing on how gaslighting moderates this relationship. This study is a multicenter cross-sectional that was conducted among 594 full-time nurses from three major hospitals in Egypt. Data were collected using the Gaslighting at Work Questionnaire, Workforce Agility Scale, and Bergen Work Addiction Scale. Correlation and regression analyses were performed to test the study hypotheses. Results revealed that nurses reported moderate levels of workaholism, workplace gaslighting, and agility. Significant negative correlations were found between agility and both workplace gaslighting and workaholism. Gaslighting negatively moderated the relationship between workaholism and agility, exacerbating the impact of workaholism on nurses' ability to remain agile. The findings indicate that toxic workplace behaviors, such as gaslighting and workaholism, undermine nurses' agility. Regulatory safeguards are necessary to protect nurses from such environments, ensuring both their well-being and the quality of healthcare services. These findings call for the development of national standards and policies to address workplace mental health and ensure accountability in healthcare settings.},
address = {Dar Al Uloom Univ, Coll Pharm & Appl Med Sci, Nursing Dept, Riyadh, Saudi Arabia},
annote = {Times Cited in Web of Science Core Collection: 7
Total Times Cited: 7
Cited Reference Count: 65},
author = {El-Sayed, A A I and Alsenany, S A and Atta, M H R and Othman, A A and Asal, M G R},
doi = {10.1111/nin.12697 WE  - Science Citation Index Expanded (SCI-EXPANDED) WE  - Social Science Citation Index (SSCI)},
issn = {1320-7881},
journal = {NURSING INQUIRY},
keywords = {agility,gaslighting,nurses,toxicity,workaholism,workplace},
language = {English},
number = {1},
title = {{Navigating Toxicity: Investigating the Interplay Between Workplace Gaslighting, Workaholism, and Agility Among Nurses}},
volume = {32},
year = {2025}
}
@article{McDermott2013,
abstract = {This article offers line managers and HR professionals an actionable, research-based framework for developing psychological contracts with employees that suit their organizational and human resource (HR) strategy. Leadership styles supporting the firm's HR strategy are key to making psychological contracts that benefit both the firm and its members. When managers' styles are out of sync with HR strategy, this mismatch can lead to poorer performance through ineffective and unfulfilled psychological contracts with workers.},
address = {Cardiff Business Sch, Cardiff, S Glam, Wales},
annote = {Times Cited in Web of Science Core Collection: 102
Total Times Cited: 167
Cited Reference Count: 69},
author = {McDermott, A M and Conway, E and Rousseau, D M and Flood, P C},
doi = {10.1002/hrm.21529 WE  - Social Science Citation Index (SSCI)},
issn = {0090-4848},
journal = {HUMAN RESOURCE MANAGEMENT},
keywords = {ARCHITECTURE,ATTITUDES,BEHAVIORS,BUNDLES,EMPLOYMENT,EXCHANGE,HUMAN-RESOURCE MANAGEMENT,IMPACT,PRODUCTIVITY,TRANSFORMATIONAL LEADERSHIP,employee relations,leadership,line manager,psychological contract,strategic HR},
language = {English},
number = {2},
pages = {289--310},
title = {{Promoting Effective Psychological Contracts Through Leadership: The Missing Link Between HR Strategy and Performance}},
volume = {52},
year = {2013}
}
@article{Yang2018,
abstract = {This study aims to provide new insights into the relationship between supervisors' perceptions of guanxi human resource management (HRM) practices and their subordinates' work engagement. We used a three time-lagged sample from 45 work groups and 205 employees in a state-owned organisation (Study 1) and cross-sectional data from 101 work groups and 413 employees in 101 different organisations (Study 2) to test our hypotheses. The results revealed that supervisors' perceptions of guanxi HRM practices were positively related to subordinates' perceptions of guanxi HRM practices, which, in turn, negatively affected subordinates' work engagement. This indirect effect was stronger when group power distance was low or when individual power distance orientation was low.},
address = {Southwestern Univ Finance & Econ, Chengdu, Sichuan, Peoples R China},
annote = {Times Cited in Web of Science Core Collection: 18
Total Times Cited: 21
Cited Reference Count: 54},
author = {Yang, F and Qian, J and Liu, J and Huang, X Y and Chau, R and Wang, T},
doi = {10.1111/apps.12144 WE  - Social Science Citation Index (SSCI)},
issn = {0269-994X},
journal = {APPLIED PSYCHOLOGY-AN INTERNATIONAL REVIEW-PSYCHOLOGIE APPLIQUEE-REVUE INTERNATIONALE},
keywords = {CROSS-LEVEL,CULTURAL-VALUES,HUMAN-RESOURCE MANAGEMENT,IMPACT,MODEL,ORGANIZATIONS,POWER-DISTANCE,PROCEDURAL JUSTICE,SERVICE QUALITY,TEAM PERFORMANCE},
language = {English},
number = {4},
pages = {589--616},
title = {{Bridging the Gap: How Supervisors' Perceptions of Guanxi HRM Practices Influence Subordinates' Work Engagement}},
volume = {67},
year = {2018}
}
@article{Ghosh2021,
abstract = {Y Recently, agility research has reported the influence of culture on agility effectiveness. Research on culture has been attracting attention by management scholars owing to its capability to affect organisational effectiveness. While most of the culture and management research are on training, compensation, performance appraisal, very few research has been conducted in the context of learning agility. The research aims to explore the relationship between learning agility and outcome. Further the study investigates the mediating role of culture between learning agility and outcome. Research hypotheses are developed from the related literatures and tested through the data collected from various manufacturing firms in India. Data is analysed via SPSS and AMOS. The result suggests that learning agility influences the outcome through a supportive culture. The discussions, findings of the results and implications from managerial prospects are provided in the last part of the study.},
address = {Pandit Deendayal Petr Univ, Sch Petr Management, Gandhinagar, Gujarat, India},
annote = {Times Cited in Web of Science Core Collection: 3
Total Times Cited: 5
Cited Reference Count: 70},
author = {Ghosh, S and Muduli, A},
doi = {10.1504/IJICBM.2021.115413 WE  - Emerging Sources Citation Index (ESCI)},
issn = {1753-0806},
journal = {INTERNATIONAL JOURNAL OF INDIAN CULTURE AND BUSINESS MANAGEMENT},
keywords = {ANTECEDENTS,IDENTIFICATION,MANAGEMENT,ORGANIZATIONAL CULTURE,PERFORMANCE,VALUES,WORKFORCE AGILITY,culture,individual outcome,learning agility,organisational outcome},
language = {English},
number = {1},
pages = {95--110},
title = {{Learning agility, culture and outcome: an empirical study}},
volume = {23},
year = {2021}
}
@article{Khatri2023,
abstract = {PurposeWith new hybrid working models in place post COVID-19, it is requisite that knowledge workers (KWs) stay agile. Knowledge-oriented leadership (KOL) can help employees with essential knowledge acquisition (KA) facilitating the journey toward hybrid work agility (HWA). This study, thus, aims to explore the impact of KOL and KA on HWA and reveal whether this effect stems uniformly from a single homogenous population or if there is unobserved heterogeneity leading to identifiable segments of agile KWs. Design/methodology/approachData was collected through stratified sampling from 416 employees from 20 information technology enabled services companies involved in knowledge-intensive tasks. Partial least squares (PLS) structural equation modeling approach, using SMART PLS 4.0, has been applied to examine the effect of KOL and KA on HWA. Finite mixture PLS, PLS prediction-oriented segmentation and multigroup analysis have been used to identify segments, test segment-specific path models and analyze the significance of the differences in the path coefficients for unobserved heterogeneity. Predictive relevance of the model has been determined using PLS Predict. FindingsResults indicate that KOL contributes to employees' KA and HWA. A significant positive relationship is also reported between KA and HWA. The model has medium predictive relevance. A two-segment solution has been delineated, wherein independent agile KWs (who value autonomy and personal agency over leadership for KA) and dependent agile KWs (who depend on leaders for relational and structural support for KA) have been identified. Thus, KOL and KA play a differential role in determining HWA. Research limitations/implicationsThe authors' major contribution to the knowledge body constitutes the determination of antecedents of HWA and a typology of agile KWs. Future researchers may conduct segment-wise qualitative analysis to delineate other variables that contribute to HWA. Practical implicationsTechnological advances necessitate that knowledge-intensive industries foster agility in employees for strategic agility of the organization. For effecting agile adaption of an organization to the knowledge economy conditions, it is pertinent that the full potential of this human resource be used. By profiling HWA of KWs on the basis of dimensions of KOL and the level of their KA, organizations will be able to help employees adapt better to rapidly changing work conditions. Originality/valueHWA is a novel concept and very germane in a hybrid working environment. To the best of the authors' knowledge, this is the first study to examine the effects of the dimensions of KOL and KA in relation to HWA, along with an empirical examination of unobserved heterogeneity in the aforementioned relationship.},
address = {Guru Gobind Singh Indraprastha Univ, Univ Sch Management Studies, New Delhi, India},
annote = {Times Cited in Web of Science Core Collection: 14
Total Times Cited: 15
Cited Reference Count: 145},
author = {Khatri, P and Duggal, H K and Dutta, S and Kumari, P and Thomas, A and Brod, T and Colimoro, L},
doi = {10.1108/JKM-10-2022-0793},
issn = {1367-3270},
journal = {JOURNAL OF KNOWLEDGE MANAGEMENT},
keywords = {Agility,BEHAVIORS,FIMIX-PLS,FUTURE,Hybrid work agility,IMPACT,INNOVATION,Knowledge acquisition,Knowledge-oriented leadership,PATH-GOAL THEORY,PERFORMANCE,PLS Predict,PLS-POS,PLS-SEM,UNOBSERVED HETEROGENEITY,Unobserved heterogeneity,VALIDITY,WORKFORCE AGILITY},
language = {English},
number = {11},
pages = {253--278},
title = {{Unveiling heterogenous knowledge-oriented leadership and knowledge acquisition based hybrid work agility of knowledge workers}},
volume = {27},
year = {2023}
}
@article{Gouda2022,
abstract = {Purpose Although Industry 4.0 has created a digital disruption in the business world, there is a huge demand for competent personnel to adapt to innovation in a highly volatile environment. This study aims to develop a conceptual framework on innovation adoption, thus creating a sustainable business performance in the Indian automobile industry. Design/methodology/approach A sample of 272 employees working in the Indian automobile industry was empirically tested to examine the hypothesized relationships. The proposed relationships were further tested using structural equation modelling (SEM) with AMOS 26 software. Findings Results highlight that knowledge management, climate for innovation, learning agility and internal corporate communication positively affect innovation adoption. Perceived innovation characteristics also have a significant relationship with innovation adoption and sustainable business performance. Furthermore, innovation adoption has a positive relationship with sustainable business performance. However, ambidextrous leadership has a non-significant relationship with innovation adoption. Research limitations/implications This study was confined to the Indian automobile industry, which restricts its generalizability. Thus, future research can be conducted in other sectors and country contexts. Practical implications The paper provides valuable insights to practitioners, HR professionals and managers to develop an agile talent who quickly adapts innovative practices to deliver desired results. Organizations must incorporate digital leadership style, robust knowledge management, climate for innovation, learning agility and corporate communication into their talent development practices that further enhance strategic capabilities and lessen expenditures. Originality/value This paper provides a holistic framework of innovation adoption in the Indian automobile industry to attain sustainable business performance.},
address = {Natl Inst Technol Rourkela, Sch Management, Rourkela, India},
annote = {Times Cited in Web of Science Core Collection: 26
Total Times Cited: 33
Cited Reference Count: 91},
author = {Gouda, G K and Tiwari, B},
doi = {10.1108/IJPPM-02-2021-0071},
issn = {1741-0401},
journal = {INTERNATIONAL JOURNAL OF PRODUCTIVITY AND PERFORMANCE MANAGEMENT},
keywords = {0,AMBIDEXTROUS LEADERSHIP,ANTECEDENTS,CLIMATE,COMMUNICATION,ENVIRONMENT,IMPACT,Industry 4,Innovation adoption,MEDIATING ROLE,MODEL,Perceived innovation characteristics,Sustainable business performance,Talent agility,WORKFORCE AGILITY},
language = {English},
number = {6},
pages = {2582--2604},
title = {{Talent agility, innovation adoption and sustainable business performance: empirical evidences from Indian automobile industry}},
volume = {71},
year = {2022}
}
@article{Lee2019,
abstract = {Proactivity is vital to innovative changes in the workplace. However, existing research on proactivity has rarely addressed how human resources management (HRM) systems induce proactive behavior and influence group innovation. Indeed, HRM systems are considered primary tools that organizations utilize to derive specific behaviors from their employees. Thus, examining the relationship between HRM systems and proactivity and its link to subsequent outcomes is a worthwhile pursuit. To examine how HRM systems influence proactive behavior, we investigated the effects of HRM systems on three psychological states, namely, role breadth self-efficacy, felt responsibility for change, and trust in management. Furthermore, we suggested that, facilitated by members' proactive behaviors, group creative processes can spur group innovation. We conducted two multilevel studies to test our hypotheses, and the results generally supported our theoretical arguments. Exploring the process through which HRM influences proactive behavior and subsequent innovation outcomes, this study contributes to the literatures on HRM, proactivity, and innovation by elucidating the HRM-innovation relationship and suggesting HRM systems as meaningful antecedents to proactivity.},
address = {Michigan State Univ, E Lansing, MI 48824 USA},
annote = {Times Cited in Web of Science Core Collection: 109
Total Times Cited: 138
Cited Reference Count: 94},
author = {Lee, H W and Pak, J and Kim, S and Li, L Z},
doi = {10.1177/0149206316680029 WE  - Social Science Citation Index (SSCI)},
issn = {0149-2063},
journal = {JOURNAL OF MANAGEMENT},
keywords = {ANTECEDENTS,CITIZENSHIP BEHAVIOR,ELABORATED MODEL,HRM SYSTEMS,IMPACT,MODERATING ROLE,ORGANIZATIONAL COMMITMENT,PERFORMANCE WORK SYSTEMS,SELF-EFFICACY,TRUST,change-oriented HRM systems,group innovation,multilevel analysis,proactivity},
language = {English},
number = {2},
pages = {819--846},
title = {{Effects of Human Resource Management Systems on Employee Proactivity and Group Innovation}},
volume = {45},
year = {2019}
}
@article{Harsch2020,
abstract = {Today's business environment is becoming increasingly dynamic, and the concept of agility is gaining attention in the corporate world and in academia. The objective of our research is to explain how talent management (TM) can shape talents as key human resources, according to company-specific agility needs, and thus contribute to gaining competitive advantage in dynamic firm environments. We approach this task by viewing it from the perspective of dynamic capabilities. A total of 24 semistructured interviews were conducted with senior TM professionals working in German companies differing in terms of size, age, structure, industry, and ownership. As a result, we identified three different types of dynamic TM capabilities promoting organizational agility to various extents. By rooting our qualitative study in the research fields of TM and agility in the under-researched theoretical realm of dynamic capabilities, we contribute to the theoretical as well as the empirical discussion by addressing the specific challenges of an increasingly dynamic environment. As a result, we provide a contextualized viewpoint from which to explain the process inherent in dynamic TM capabilities that continuously shape talent and organizational agility.},
address = {ESCP Europe, Human Resource Management & Intercultural Leaders, Berlin, Germany},
annote = {Times Cited in Web of Science Core Collection: 139
Total Times Cited: 206
Cited Reference Count: 70},
author = {Harsch, K and Festing, M},
doi = {10.1002/hrm.21972 WE  - Social Science Citation Index (SSCI)},
issn = {0090-4848},
journal = {HUMAN RESOURCE MANAGEMENT},
keywords = {ACHIEVING AGILITY,EMPLOYEE REACTIONS,ENTERPRISE AGILITY,FIRM PERFORMANCE,FLEXIBILITY,HRM,HUMAN-RESOURCE MANAGEMENT,STRATEGY,WORK,WORKFORCE AGILITY},
language = {English},
number = {1},
pages = {43--61},
title = {{Dynamic talent management capabilities and organizational agility-A qualitative exploration}},
volume = {59},
year = {2020}
}
@article{Wu2024,
abstract = {Drawing on social information processing theory (SIP) and activation theory, this study theorizes a curvilinear moderated mediation model that links employee-experienced control human resource management (control HRM) and employee creativity. Using multisource data from 814 employees and 157 supervisors, we find that employee-experienced control HRM has an inverted U-shaped relationship with employee work vigor and that work vigor is positively related to employee creativity. Employee-experienced commitment HRM moderates the direct effect of employee-experienced control HRM on work vigor and the indirect effect on employee creativity. When employee-experienced commitment HRM is high and employee-experienced control HRM is moderate, employees are more vigorous and in turn more creative. Theoretical and practical implications are discussed.},
address = {Shanghai Jiao Tong Univ, Shanghai, Peoples R China},
annote = {Times Cited in Web of Science Core Collection: 5
Total Times Cited: 5
Cited Reference Count: 68},
author = {Wu, Y Q and Gu, Q X},
doi = {10.1111/1744-7941.12364},
issn = {1038-4111},
journal = {ASIA PACIFIC JOURNAL OF HUMAN RESOURCES},
keywords = {BEHAVIOR,CALL CENTERS,COMMITMENT,CONTROL-SYSTEMS,INNOVATION,MULTILEVEL,ORGANIZATIONAL CONTROL,PERFORMANCE,SATISFACTION,WORK-ENVIRONMENT,commitment HRM,control HRM,employee creativity,strategic HRM,work vigor},
language = {English},
number = {1},
title = {{Control HRM and employee creativity: a curvilinear moderated mediation model}},
volume = {62},
year = {2024}
}
@article{Pflugler2018,
abstract = {Retaining IT professionals is a key and challenging issue for IT managers. There is no "silver bullet," and retention actions must be tailored to the profile of each employee the organization wants to retain. IT professionals have different reasons for changing jobs, determined by their career goals, relationships within the organization and current attitude to the job. We show how IT employees can be classified into seven types and describe the retention actions that will work best for each type.(2,3)},
address = {Tech Univ Munich, Chair Informat Syst, Munich, Germany},
annote = {Times Cited in Web of Science Core Collection: 14
Total Times Cited: 23
Cited Reference Count: 17},
author = {Pfl{\"{u}}gler, C and Becker, N and Wiesche, M and Krcmar, H},
doi = {10.17705/2msqe.00003 WE  - Social Science Citation Index (SSCI)},
issn = {1540-1960},
journal = {MIS QUARTERLY EXECUTIVE},
language = {English},
number = {4},
pages = {297--314},
title = {{Strategies for Retaining Key IT Professionals}},
volume = {17},
year = {2018}
}
@article{Alikaj2021,
abstract = {This study examines the link between proactive personality and creative behavior by focusing on employee thriving at work as a mediator. Data from 438 employees and their supervisors were collected and examined by conducting structural equation modeling. This analysis revealed that employee thriving at work fully mediates the relationship between proactive personality and creative behavior. Additionally, the results showed that the perceived presence of high-involvement human resources (HR) practices in the organization enhances the tendency of proactive individuals to thrive at work. The paper concludes with a discussion of the implications for theory and practice as well as on directions for future research.},
address = {Jacksonville State Univ, Jacksonville, AL 36265 USA},
annote = {Times Cited in Web of Science Core Collection: 129
Total Times Cited: 146
Cited Reference Count: 102},
author = {Alikaj, A and Ning, W and Wu, B Q},
doi = {10.1007/s10869-020-09704-5},
issn = {0889-3268},
journal = {JOURNAL OF BUSINESS AND PSYCHOLOGY},
keywords = {ATTITUDES,BIG 5,Creative behavior,DEVELOPMENTAL FEEDBACK,EMPLOYEE CREATIVITY,High-involvement HR practices,IMPACT,JOB-PERFORMANCE,LINKING EMPOWERING LEADERSHIP,MOTIVATION,ORGANIZATIONAL CITIZENSHIP BEHAVIOR,Proactive personality,SELF-EFFICACY,Thriving at work},
language = {English},
number = {5},
pages = {857--869},
title = {{Proactive Personality and Creative Behavior: Examining the Role of Thriving at Work and High-Involvement HR Practices}},
volume = {36},
year = {2021}
}
@article{Menon2021,
abstract = {Purpose The purpose of this paper is to explore the factors that can facilitate agility in higher education and to analyze the interrelationship between the factors. Design/methodology/approach A structured model of factors facilitating agility in higher education was developed using total interpretive structural modeling (TISM). Cross-impact matrix multiplication (MICMAC) analysis helped in classifying the factors on the basis of their driving and dependency power. Findings An extensive literature review and expert opinion helped in identifying eight enablers that can promote agility in higher education. The ability to sense the environment, organizational structure, adoption of ICT, organizational learning, human resource strategies, leadership, readiness to change and collaboration with the stakeholders were the eight factors identified. The structural model revealed leadership as the most crucial enabler followed by human resource strategies and organizational structure. Research limitations/implications The model has incorporated and prioritized all the crucial drivers of agility that can help universities and colleges design, adopt and implement policies and practices that would facilitate agility. Originality/value So far, the research on agility in higher education has looked into each factor in isolation. This research provides a comprehensive list of the factors and establishes the interplay between the factors making this study new and original.},
address = {Amrita Vishwa Vidyapeetham, Amrita Sch Business, Coimbatore, Tamil Nadu, India},
annote = {Times Cited in Web of Science Core Collection: 83
Total Times Cited: 111
Cited Reference Count: 115},
author = {Menon, S and Suresh, M},
doi = {10.1108/BIJ-04-2020-0151},
issn = {1463-5771},
journal = {BENCHMARKING-AN INTERNATIONAL JOURNAL},
keywords = {Agility,DIMENSIONS,ENTERPRISE AGILITY,FRAMEWORK,Higher education institutions (HEIs),INDIA,INSTITUTIONS,MANAGEMENT,Organizational agility,STRUCTURAL MODELING TISM,TECHNOLOGY,Total interpretive structural modeling,UNIVERSITIES,WORKFORCE AGILITY},
language = {English},
number = {1},
pages = {307--332},
title = {{Factors influencing organizational agility in higher education}},
volume = {28},
year = {2021}
}
@article{Athamneh2023,
abstract = {The Middle East has witnessed global crises that have prompted substantial shifts in the enterprises' competition. In today's highly competitive marketplaces, businesses have recognized that HR agility is crucial to their success in the Middle East. However, there is a shortage of research on this topic, particularly in the Middle East context. This study aims to fill this gap by investigating the relationship between job satisfaction, effective employee communication, decision-making, and human resource agility in Jordanian commercial banks. Utilizing 460 questionnaires, this study used structured equation analysis to evaluate the data. Results confirmed that job satisfaction, effective employee communication, and decision-making positively correlate with HR agility. Furthermore, this analysis revealed that decision-making and effective employee communication positively impacted human resources agility via job satisfaction. This research is among the first to emphasize the key drivers of human resource agility in the Middle East context. Organizations can develop more effective HR strategies by understanding these factors critical to their continued success in the rapidly changing business environment. Consequently, this study recommends that other aspects of empowerment practice be used in future studies to expand the proposed framework and disclose their impacts on the variables, where more important results may be discovered.},
address = {Univ Tenaga Nas, Coll Grad Studies, Dept Business & Management, Kajang 43000, Malaysia},
annote = {Times Cited in Web of Science Core Collection: 2
Total Times Cited: 3
Cited Reference Count: 106},
author = {Athamneh, M H A and Jais, J},
doi = {10.1080/23311886.2023.2203989 WE  - Emerging Sources Citation Index (ESCI)},
issn = {2331-1886 J9  - COGENT SOC SCI JI  - Cogent Soc. Sci.},
journal = {COGENT SOCIAL SCIENCES},
keywords = {ANTECEDENTS,EMPOWERING LEADERSHIP,WORKFORCE AGILITY,decision-making,effective employee communication,human resource agility,satisfaction and commercial banks},
language = {English},
number = {1},
title = {{Analyzing the influence of decision making and effective employee communication on human resource agility in commercial banks: A mediation role for job satisfaction}},
volume = {9},
year = {2023}
}
@article{Gal2023,
abstract = {Significant recent changes in labor affect organizations, managers, and employees; we do not yet fully understand the depth and scope of these changes. For example, although previous research on person-job and person-organization fit is helpful, it has struggled to provide clarity when the very nature of work and jobs is changing and new types of work are emerging. To contribute to the literature on person-job and person- organization fit, this paper proposes a conceptual model that explains the ways in which individual, job, and organizational factors interact with diverse work environments. Specifically, I show that a new work environment generates a new form of employee fit, which I call "person-skill fit." I argue that changes in the constructs that contribute to employee fit (e.g., competencies, trust, commitment, and values) may generate a fit gap that manifests in the form of a managerial gap. Firms should address this gap to improve their dynamic alignment with new forms of work. This framework offers potentially valuable new ways of assisting managers and organizations in their efforts to adjust to the changing nature of work and to transition from standard management practices to new management practices to achieve improved outcomes by utilizing the person-skill fit model.},
address = {Afeka Tel Aviv Acad Coll Engn, Sch Ind Engn & Management, Tel Aviv, Israel PU  - ACAD MANAGEMENT PI  - BRIARCLIFF MANOR PA  - PACE UNIV, PO BOX 3020, 235 ELM RD, BRIARCLIFF MANOR, NY 10510-8020 USA},
annote = {Times Cited in Web of Science Core Collection: 16
Total Times Cited: 16
Cited Reference Count: 125},
author = {Gal, H C},
doi = {10.5465/amp.2022.0024 WE  - Social Science Citation Index (SSCI)},
issn = {1558-9080 J9  - ACAD MANAGE PERSPECT JI  - Acad. Manag. Perspect.},
journal = {ACADEMY OF MANAGEMENT PERSPECTIVES},
keywords = {ARTIFICIAL-INTELLIGENCE,COMMITMENT,ENVIRONMENT-FIT,FUTURE,JOB FIT,ORGANIZATION FIT,SOCIAL-EXCHANGE,SOCIALIZATION TACTICS,TRUST,WORK},
language = {English},
number = {2},
pages = {117--137},
title = {{PERSON-SKILL FIT: WHY A NEW FORM OF EMPLOYEE FIT IS REQUIRED}},
volume = {37},
year = {2023}
}
@article{Alviani2024,
abstract = {Introduction: The definition and operationalization of workforce agility, initially associated with multitasking abilities, have evolved to encompass aspects of adaptability, proactivity, and resilience, which are now widely accepted. However, some authors have expanded this concept by adding elements such as intelligence, collaboration, and social support, leading to confusion and disagreement on how to consistently measure workforce agility. Furthermore, the literature emphasizes the importance of workforce agility in achieving business goals and adopting innovative management models, yet it provides limited structured guidance for future research. Methods: This study uses Scopus and Web of Science as the primary databases. The search was not limited to a specific period but included articles up to 2024, with an initial sample of 176 articles. After a screening process based on inclusion and exclusion criteria, 74 articles were included in the thematic analysis and data synthesis. Results: Workforce agility has been positioned as an independent, mediating, moderating, and dependent variable in various studies. Most studies examine workforce agility at the individual level, with only about 10 studies exploring this aspect at the organizational level. However, no research has specifically explored workforce agility at the team level to date. The primary objective of workforce agility research is to expand and connect theories with diverse methodological approaches, including quantitative, qualitative, and mixed methods. As a result, theoretical foundations and inter-variable relationships are established to identify recommendations for future research. Discussion: More than 25 fundamental theories have been identified and categorized into nine groups. These nine groups were then reformulated into four general theories: Organizational and Management Theory, Communication and Social Interaction Theory, Behavioral and Learning Theory, and Economic Theory. Based on previous research, several recommendations for future research have been outlined, including conducting longitudinal studies, integrating mixed methods, considering the global cultural context, expanding research samples, developing conceptual models, exploring mediating and moderating variables, developing workforce agility theories, creating efficient evaluation methods, and implementing multilevel models.},
address = {Univ Padjadjaran, Fac Econ & Business, Dept Management, Bandung, Indonesia},
annote = {Times Cited in Web of Science Core Collection: 3
Total Times Cited: 6
Cited Reference Count: 126},
author = {Alviani, D and Hilmiana and Widianto, S and Muizu, W O Z},
doi = {10.3389/fpsyg.2024.1376399 WE  - Social Science Citation Index (SSCI)},
issn = {1664-1078 J9  - FRONT PSYCHOL JI  - Front. Psychol.},
journal = {FRONTIERS IN PSYCHOLOGY},
keywords = {FRAMEWORK,KNOWLEDGE,ORGANIZATIONS,PERFORMANCE,VARIABLES,WORK,WORKPLACE,adaptivity,agile workforce,proactive,resilience,workforce agility},
language = {English},
title = {{Workforce agility: a systematic literature review and research agenda}},
volume = {15},
year = {2024}
}
@article{Gel2007,
abstract = {We study Work-In-Process (WIP)-constrained. owlines staffed by partially cross-trained workers with hierarchical skill sets. We characterize the optimal worker-to-task assignment policy for CONWIP systems with two workers and general stochastic processing times. This leads us to the "fixed-before-shared" principle, which states that a flexible worker should process a task he/she is uniquely qualified for before helping other workers with shared tasks. To provide insights on the performance opportunity of hierarchical cross-training in systems with limited WIP, we provide a complete characterization of the optimal policy and closed-form expressions of the resulting throughput for the case of exponential processing times. We extend our results to the more general case of floater workers, and illustrate their applicability to various real-world systems. Our analysis shows that hierarchical cross-training can provide significant benefits, but should be implemented with care in WIP-constrained environments such as those making use of pull systems.},
address = {Arizona State Univ, Dept Ind Engn, Tempe, AZ 85287 USA},
annote = {Times Cited in Web of Science Core Collection: 24
Total Times Cited: 32
Cited Reference Count: 28},
author = {Gel, E S and Hopp, W J and {Van Oyen}, M P},
doi = {10.1080/07408170600729184 WE  - Science Citation Index Expanded (SCI-EXPANDED)},
issn = {0740-817X J9  - IIE TRANS JI  - IIE Trans.},
journal = {IIE TRANSACTIONS},
keywords = {FLEXIBILITY,LINE,OPPORTUNITY,WORKFORCE,hierarchical cross-training,workforce agility,worksharing},
language = {English},
number = {2},
pages = {125--143},
title = {{Hierarchical cross-training in work-in-process-constrained systems}},
volume = {39},
year = {2007}
}
@article{Lopez-Fernandez2018,
abstract = {The aim of this article is to contribute to understanding the importance of considering the effect of employees' perceptions of Socially Responsible Human Resource Management (SR-HRM) on employee commitment. Results, applied to different levels of the organization (HR managers, line managers and employees) show, on one hand, that there is a relationship between a SR-HRM and employee commitment, and on the other hand, that employees' perceptions have an influence on the extent to which these relationships are developed. HR managers and line managers perceived SR-HRM in a similar way and line managers and non-managerial employees generally did too. The frequency with which line managers disagree with employees' perceptions about socially responsible practices was low. Suggestions for HRM practice and future research are provided.},
address = {Univ Cadiz, Fac Ciencias Econ & Empresariales, C Enrique Villegas Velez 2, Cadiz 11002, Spain},
annote = {Times Cited in Web of Science Core Collection: 28
Total Times Cited: 34
Cited Reference Count: 65},
author = {L{\'{o}}pez-Fern{\'{a}}ndez, M and Romero-Fern{\'{a}}ndez, P M and Aust, I},
doi = {10.3390/su10124614 WE  - Science Citation Index Expanded (SCI-EXPANDED) WE  - Social Science Citation Index (SSCI)},
issn = {2071-1050 J9  - SUSTAINABILITY-BASEL JI  - Sustainability},
journal = {SUSTAINABILITY},
keywords = {ANTECEDENTS,COMMITMENT,CORPORATE,CSR,FIRM,HR practices,HRM,MEDIATING ROLE,PERCEIVED ORGANIZATIONAL SUPPORT,PERFORMANCE,SYSTEMS,corporate social responsibility,employee commitment,employees' perceptions,socially responsible HRM},
language = {English},
number = {12},
title = {{Socially Responsible Human Resource Management and Employee Perception: The Influence of Manager and Line Managers}},
volume = {10},
year = {2018}
}
@article{Motwani2024,
abstract = {Purpose The purpose of this literature review paper is to explore the concept of organization agility and its relevance in today's dynamic business environment. By conducting an in-depth review of existing academic and industry literature on organization agility, this study aims to identify the key factors that influence an organization's agility and the benefits and drawbacks associated with fostering agility. Design/methodology/approach Through the technique of bibliometric analysis, we provide the growth trajectory of the field by identifying the publication trends, prominent authors and countries and most prolific journal publishing in the concerned domain. We also provide the intellectual structure of the organization agility research by identifying the prominent themes that have been worked upon till date. In addition, with the backing of the theories, contexts, characteristics and methodology (TCCM) framework, we identify the most frequently applied theories, constructs and methods in organization agility research and provide new avenues for future research by analyzing the most frequently used theories, methods, constructs and research contexts. Findings With the ever-increasing ambiguity and need for change (why), organization agility serves as the organization's backbone. It acts as a springboard for the organization, an anchor point that remains constant while other functional aspects constantly fluctuate and change. Organization agility can be defined (what) as the ability of organizations to quickly respond to market needs by sensing, renewing, adapting and succeeding in a turbulent market. To summarize, organizational agility matters at three fundamental aspects (where): strategic level or the market capitalizing level, internal operational level and individual level. Originality/value This paper is unique in the sense that it is the first comprehensive literature review in the field of organization agility research to use a hybrid methodology (bibliometric review with TCCMs).},
address = {Malaviya Natl Inst Technol, Dept Management Studies, Jaipur, Rajasthan, India},
annote = {Times Cited in Web of Science Core Collection: 21
Total Times Cited: 22
Cited Reference Count: 211},
author = {Motwani, J and Kataria, A},
doi = {10.1108/IJPPM-07-2023-0383},
issn = {1741-0401},
journal = {INTERNATIONAL JOURNAL OF PRODUCTIVITY AND PERFORMANCE MANAGEMENT},
keywords = {ACHIEVING AGILITY,BIBLIOMETRIC ANALYSIS,BIG DATA,Bibliometric,Change management,DYNAMIC CAPABILITIES,ENTERPRISE AGILITY,FIRM PERFORMANCE,INFORMATION-TECHNOLOGY CAPABILITIES,Literature review,Organization agility,STRATEGIC AGILITY,SUPPLY CHAIN AGILITY,TCCM,WORKFORCE AGILITY},
language = {English},
number = {9},
pages = {2709--2754},
title = {{Organization agility: a literature review and research agenda}},
volume = {73},
year = {2024}
}
@article{Wang2022,
abstract = {Purpose The purpose of this paper is to provide a balanced and nuanced understanding of the relationship between high-performance work systems (HPWS) and employee thriving at work by aiming to consider the "dark-side" of HPWS and to uncover the "black box." Design/methodology/approach This research draws from data from 377 employees nested in 77 work teams and tests a multilevel moderated mediation model using multilevel path analysis. Findings The findings indicate that employees appraise HPWS as both a challenge and a hindrance simultaneously. The challenge appraisal associated with HPWS positively influences employees' thriving at work whereas hindrance appraisal of HPWS negatively influences thriving experience. The results also support the hypothesized relationships in which servant leadership moderates the indirect effect of HPWS on employee thriving via challenge and hindrance appraisals accordingly. Originality/value This research demonstrates both positive and negative sides of HPWS as evaluated by employees in relation to an important employee outcome of thriving at work. It enriches the strategic HRM literature by identifying the "black box" of HPWS-employee outcomes and associated boundary condition from the theoretical perspective of cognitive appraisals.},
address = {China Univ Min & Technol, Sch Econ & Management, Xuzhou, Jiangsu, Peoples R China},
annote = {Times Cited in Web of Science Core Collection: 33
Total Times Cited: 36
Cited Reference Count: 123},
author = {Wang, Z N and Ren, S and Meng, L J},
doi = {10.1108/PR-10-2019-0561},
issn = {0048-3486},
journal = {PERSONNEL REVIEW},
keywords = {BLACK-BOX,CHALLENGE,Challenge appraisal,HRM,HUMAN-RESOURCE MANAGEMENT,High-performance work systems,Hindrance appraisal,IMPACT,JOB DEMANDS,LEVEL,MEDIATING ROLE,ORGANIZATIONAL PERFORMANCE,STRESSORS,Servant leadership,Thriving at work},
language = {English},
number = {7},
pages = {1749--1771},
title = {{High-performance work systems and thriving at work: the role of cognitive appraisal and servant leadership}},
volume = {51},
year = {2022}
}
@article{Bednall2022,
abstract = {Human resource (HR) strength research has substantially informed an understanding of the relationship between HR practices and employee-level outcomes. However, a key unresolved issue is whether employee perceptions of HR strength act as a mediator or a moderator in the relationship between HR practices and these outcomes. A meta-analysis of 42 studies (comprising 65 samples and 29,444 unique participants) was conducted to address this issue. Results support the mediating hypothesis for all five employee outcomes: employee reactions, proactive behavior, burnout, performance, and perceived organizational effectiveness. Conversely, the moderating hypothesis was only supported for employee performance. In addition, we examined five study characteristics (the operationalization of perceived HR strength, research study design, industry, sampling strategy, and publication status) as moderators. Using this analysis, we test the robustness of our main results and identify sources of heterogeneity in the results across studies. The results show that the mediating hypothesis still holds under different study designs and contexts. Theoretical and practical implications of these results are discussed.},
address = {Swinburne Univ Technol, Dept Management & Mkt, Melbourne, Vic, Australia},
annote = {Times Cited in Web of Science Core Collection: 28
Total Times Cited: 33
Cited Reference Count: 68},
author = {Bednall, T C and Sanders, K and Yang, H D},
doi = {10.1002/hrm.22068},
issn = {0090-4848},
journal = {HUMAN RESOURCE MANAGEMENT},
keywords = {ATTITUDES,ATTRIBUTIONS,COMMITMENT,EXCHANGE,HRM SYSTEM STRENGTH,IMPACT,MANAGEMENT RESEARCH,ORGANIZATIONAL PERFORMANCE,PERFORMANCE WORK PRACTICES,SIGNALING THEORY,attribution theory,covariation model,mediator,meta-analysis,moderator,perceived HR strength,signaling theory},
language = {English},
number = {1},
pages = {5--20},
title = {{A meta-analysis on employee perceptions of human resource strength: Examining the mediating versus moderating hypotheses}},
volume = {61},
year = {2022}
}
@article{Gelens2013,
abstract = {Talent management is in need of a theoretical foundation and empirical research at the level of the individual. To address these gaps, the current paper relies on the literature on workforce differentiation and provides a research agenda by introducing perceived organizational justice as a key mediator between talent management practices and differential employee reactions. We discuss employees' varying reactions to talent management on one hand and their underlying perceptions of organizational justice, on the other hand. In particular, we propose that, amongst others, an employee's high potential status serves as an antecedent for different distributive justice perceptions, while procedural interventions and relationship building can provide organizational latitude in shaping employee reactions to talent management. Research methods, challenges, and practical implications are discussed. (C) 2013 Elsevier Inc. All rights reserved.},
address = {Vrije Univ Brussel, Fac Psychol & Educ Sci, B-1050 Brussels, Belgium},
annote = {Times Cited in Web of Science Core Collection: 142
Total Times Cited: 185
Cited Reference Count: 120},
author = {Gelens, J and Dries, N and Hofmans, J and Pepermans, R},
doi = {10.1016/j.hrmr.2013.05.005 WE  - Social Science Citation Index (SSCI)},
issn = {1053-4822},
journal = {HUMAN RESOURCE MANAGEMENT REVIEW},
keywords = {COMMITMENT,DISTRIBUTIVE JUSTICE,EQUITY SENSITIVITY,FIRM PERFORMANCE,HR architecture,HRM,High potentials,LEADER-MEMBER EXCHANGE,PERFORMANCE WORK SYSTEMS,PROCEDURAL JUSTICE,Perceived organizational justice,SOCIAL-EXCHANGE,TURNOVER INTENTION,Talent management,Workforce differentiation},
language = {English},
number = {4},
pages = {341--353},
title = {{The role of perceived organizational justice in shaping the outcomes of talent management: A research agenda}},
volume = {23},
year = {2013}
}
@article{Jannah2021,
abstract = {Research Aims: This study aimed to analyse the effect of workforce agility on innovative behaviour, the effect of digital literacy and psychological conditions on workforce agility, and the role of digital literacy and psychological conditions as moderating variables on the relationship between workforce agility and innovative behaviour. Design/methodology/approach: The type of data collected was primary data using an on-line questionnaire. The sampling method was purposive sampling. The collected data were then processed and analysed using SEM-PLS. Research Findings: The results of this study indicated that workforce agility has a positive effect on innovative behaviour. Digital literacy and psychological conditions also has a positive effect on workforce agility. However, only psychological conditions has a moderating effect on the relationship between workforce agility and innovative behaviour. Theoretical Contribution/Originality: The results of this study illustrates how workforce agility affects innovative behaviour. The use of digital technology through good digital literacy will further encourage the creation of industrial innovations. Managerial Implication in the South East Asian context: Organisations should build massive collaboration among various industry players in all sectors by encouraging workforce agility to create industrial innovations. Research limitation & implications: This study has an uneven number of samples in each industry. Future studies can consider sampling in which each industrial sector can have sufficient sample similarity, so comparisons can be made.},
address = {UIN Sunan Kalijaga, Fac Islamic Econ & Business, Yogyakarta, Indonesia},
annote = {Times Cited in Web of Science Core Collection: 1
Total Times Cited: 2
Cited Reference Count: 49},
author = {Jannah, S M},
issn = {1978-1989},
journal = {SOUTH EAST ASIAN JOURNAL OF MANAGEMENT},
keywords = {ANTECEDENTS,DIGITAL LITERACY,Digital Literacy,ENGAGEMENT,INDIVIDUAL INNOVATION,Industrial Revolution,Innovative Behaviour,MEDIATING ROLE,PERFORMANCE,PREDICTORS,PSYCHOLOGICAL CONDITIONS,Psychological Conditions,WORK BEHAVIOR,WORKFORCE AGILITY,Workforce Agility},
language = {English},
number = {1},
pages = {19--35 WE  -- Emerging Sources Citation Index (ESCI)},
title = {{Developing Innovation Ecosystem between Cross-Sector Industry Players through Human Resource Quality Improvement}},
volume = {15},
year = {2021}
}
@article{Lv2025,
abstract = {Objectives: To investigate the levels of change fatigue among clinical nurses in public hospitals and identify the potential contributing factors.Design: A cross-sectional, multi-stage sampling study was conducted in accordance with the STROBE guideline.Methods: This study surveyed 2,228 nurses in China from October to December 2023 using Wen Juan Xing (www.wjx.cn) and employed stepwise multiple linear regression analysis to assess factors associated with change fatigue.Results: The average change fatigue score of nurses was found to be at a medium to high level. Factors such as female, professional title, average overtime hours, workflow changes, workload increase, work-content changes, work pressure increases, new technology implementation and the change frequency were all identified as exacerbating nurses' experience of fatigue related to change. Contrary to this, the support of change resources, communication and transmission of change information, distributed leadership, inclusive climate, readiness for change, change efficacy and workforce agility were found to alleviate the change fatigue to some extent.Conclusions: It is urgent and challenging for nursing managers to manage change fatigue. All of these identified predictors in study significantly contribute to the understanding of change fatigue among nurses and can provide valuable insights for health policies aimed at improving the effectiveness of nursing changes. Furthermore, they also offer a theoretical foundation for managers to develop targeted intervention programs for preventing and mitigating the negative impact of change fatigue on nurses and organizational outcomes.},
address = {Shandong First Med Univ, Affiliated Hosp 1, Dept Nursing, 16766 Jingshi Rd, Jinan City 252000, Shandong Prov, Peoples R China},
annote = {Times Cited in Web of Science Core Collection: 0
Total Times Cited: 0
Cited Reference Count: 68},
author = {Lv, M and Zhai, J and Zhang, L and Wang, H and Li, B H and Zhang, T and Moreira, P},
doi = {10.1177/11786329251318586 WE  - Emerging Sources Citation Index (ESCI)},
issn = {1178-6329 J9  - HEALTH SERV INSIGHTS JI  - HEALTH SERV. INSIGHTS},
journal = {HEALTH SERVICES INSIGHTS},
keywords = {ANTECEDENTS,Clinical nurses,ORGANIZATIONAL-CHANGE,PROFESSIONALS,WORK,change fatigue,cross-sectional study,related factors},
language = {English},
title = {{Change Fatigue Among Clinical Nurses and Related Factors: A Cross-sectional Study in Public Hospitals}},
volume = {18},
year = {2025}
}
@article{Peters2014,
abstract = {This article investigates the relationships between human resource management practices associated with New Ways to Work (employee empowerment, home-based teleworking, and creating trust relationships) and work-related flow as experienced by employees (absorption, work enjoyment, and intrinsic work motivation). Hypotheses, based on a combined perspective integrating insights from the HRM-process model and the job demands-resources model, are tested using multiactor multilevel data comprising employees (N = 1,017) and their line managers (N = 89), across 89 job categories in 30 organizations. Although organizations may implement management practices aimed at empowering employees in particular job categories, this study showed that anticipated effects on work-related flow (particularly work enjoyment) are not achieved when employees themselves do not experience being empowered, and when they do not use and experience their working conditions as job resources (home-based teleworking and trust relationships characterized by supporting leadership, collegial support, and collegial commitment). The article concludes with recommendations regarding organizational change aimed at implementing New Ways to Work and suggestions for future research. (c) 2014 Wiley Periodicals, Inc.},
address = {Radboud Univ Nijmegen, Nijmegen Sch Management, Inst Management Res, NL-6500 HK Nijmegen, Netherlands},
annote = {Times Cited in Web of Science Core Collection: 122
Total Times Cited: 159
Cited Reference Count: 97},
author = {Peters, P and Poutsma, E and {Van der Heijden}, BIJM and Bakker, A B and de Bruijn, T},
doi = {10.1002/hrm.21588 WE  - Social Science Citation Index (SSCI)},
issn = {0090-4848},
journal = {HUMAN RESOURCE MANAGEMENT},
keywords = {EMPOWERMENT,ENGAGEMENT,HRM-process model,JOB DEMANDS,LIFE BALANCE,LINE MANAGERS,MODEL,New Ways to Work,PERFORMANCE,RESOURCES,TELEWORK,TRUST,multiactor multilevel data,work-related flow},
language = {English},
number = {2},
pages = {271--290},
title = {{ENJOYING NEW WAYS TO WORK: AN HRM-PROCESS APPROACH TO STUDY FLOW}},
volume = {53},
year = {2014}
}
@article{Udod2020,
abstract = {This study examines employee perspectives of leader behavior to better understand how these perspectives influence and shape employee work experiences. Creating empowering work environments in today's workplace is an ongoing challenge for leaders and managers. Research has shown that leaders who work to build interpersonal relationships with workplace subordinates are using emotional intelligence (EI) to lead individuals to work more effectively, and thereby increase overall job satisfaction. We employed a qualitative descriptive design using in-depth interviews to elicit and explore managers' perceptions of their leader's behaviors and their own sense of empowerment in the workplace. We present the findings within two major categories: perception of leader's behavior and feelings of empowerment. This study adds to the body of evidence that demonstrates how the use of leadership skills that focus on the EI construct is necessary to build relationships and empower employees, thus creating conditions for creativity in the workplace.},
address = {Univ Manitoba, Winnipeg, MB, Canada},
annote = {Times Cited in Web of Science Core Collection: 29
Total Times Cited: 48
Cited Reference Count: 55},
author = {Udod, S A and Hammond-Collins, K and Jenkins, M},
doi = {10.1177/2158244020919508 WE  - Social Science Citation Index (SSCI)},
issn = {2158-2440 J9  - SAGE OPEN JI  - SAGE Open},
journal = {SAGE OPEN},
keywords = {AUTHENTIC LEADERSHIP,IMPACT,JOB-SATISFACTION,MEDIATING ROLE,NURSES,PERFORMANCE,PSYCHOLOGICAL EMPOWERMENT,TRANSFORMATIONAL LEADERSHIP,WORKERS,WORKPLACE,emotional intelligence,empowerment,engagement,leadership,management style},
language = {English},
number = {2},
title = {{Dynamics of Emotional Intelligence and Empowerment: The Perspectives of Middle Managers}},
volume = {10},
year = {2020}
}
@article{Thani2022,
abstract = {Purpose - Considering innovation and its improvement as an essential strategy to enable organizations to continue their lives in the new competitive environment leads to a focus on employees' self-development as a factor that affects human resource agility (HRA) and the tendency toward organizational innovation. Consequently, the purpose of the study was to explain the impact of self-development on the tendency toward organizational innovation with the role of the mediator, HRA in higher education institutions as one of the most important and vital organizations in any society. Design/methodology/approach - The study was an applicable one with the quantitative approach using the descriptive-correlative method. The population consisted of 477 nonacademic employees of Kharazmi University among whom 214 ones were selected as the sample group, using a simple random sampling technique. Data were collected through the self-development, HRA and the tendency toward organizational innovation questionnaires and then analyzed using the structural equation modeling approach. Findings - The study findings revealed a positive impact of self-development on the HRA (gamma = 0/79) and HRA on the tendency toward organizational innovation (beta = 0/6). Also, self-development with mediating HRA impacts the tendency toward organizational innovation (beta = 0/58). Finally, self-development had no direct impact on the tendency toward organizational innovation. Research limitations/implications - Taking the circumstances of doing this research into consideration, if there were the opportunity to do the research on the staffs of more than one university simultaneously and categorize the university staff into executives, managers and experts, more favorable results could be achieved. Also, considering group and organizational factors with the attention to the self-development approach and its factors would provide more awareness-training information on the higher education system in Iran. For future researches, both the individual and group factors are suggested to be surveyed and compared, to assess the weight and impact of these factors all together and to provide an adequate clarification of the role of the group and the organization. Finally, in future studies, it is also recommended that a qualitative approach be used to reach deeper clarifications on the aspects of these variables in the context of higher education. Practical implications - These findings have major practical implications concerning the higher educational settings. The findings of this study must give significant and practical insights for policymakers of universities and other higher education stakeholders, as well as recommendations to the academic community for further research in this area. First, they should recognize that nonacademic staff members are professional employees who contribute to improving organizational innovation. Higher education must focus on designing and implementing successful mechanisms and a well-planned self-development program that can help and promote the self-development approach among all staff. If the above-mentioned programs are designed based on the employees' needs analysis, they will get trained in a way to enhance mental and behavioral flexibility. The programs with such an approach can result in the proactive, adaptive, resilient behavior and agility of HR. Originality/value - The model for this study has integrated and prioritized the key innovation drivers that would help universities design, adopt and implement policies and practices that facilitate and encourage improvements and adaptation to a fast-paced environment. Furthermore, the convincing reason for the significance of the current research is that although several types of research have been carried out on each of these three variables in different contexts separately, very few studies, like this, have directly examined the correlation between these three variables among the non-academic staff in higher education institutes. So, given the importance of the issue and rare availability of evidence in this regard, the authors were intrigued to discover whether the self-development through the mediation of HRA could reinforce and strengthen the tendency toward organizational innovation and whether HRA could be an appropriate mediator of the relationship between self-development and the tendency toward organizational innovation among the nonacademic staff of Kharazmi University as one of the most prestigious and celebrated universities in Iran.},
address = {Univ Tehran, Dept Educ, Tehran, Iran},
annote = {Times Cited in Web of Science Core Collection: 15
Total Times Cited: 19
Cited Reference Count: 101},
author = {Thani, F N and Mazari, E and Asadi, S and Mashayekhikhi, M},
doi = {10.1108/JARHE-05-2020-0151},
issn = {2050-7003},
journal = {JOURNAL OF APPLIED RESEARCH IN HIGHER EDUCATION},
keywords = {CAPABILITY,EMPOWERMENT,Higher education institutions,Human resource agility,MANAGEMENT,MODEL,PERFORMANCE,STRATEGY,Self-development,Tendency toward organizational innovation,WORK,WORKFORCE AGILITY},
language = {English},
number = {2},
pages = {852--873},
title = {{The impact of self-development on the tendency toward organizational innovation in higher education institutions with the mediating role of human resource agility}},
volume = {14},
year = {2022}
}
@article{Katou2021,
abstract = {Drawing on the attribution and social exchange theories, this study by proposing an integrated multilevel and multipath framework examines the impact of HRM content on organizational performance, through the serially mediating mechanisms of HR strength, line manager HR implementation, and employee HR attributions. Using a sample of 158 Greek private organizations and having data from senior managers, line managers, and employees, we conducted a multilevel path analyses via Mplus. We found that between organizations (a) HR strength fully mediates the relationship between HRM content and line manager HR implementation, (b) line manager HR implementation fully mediates the relationship between HR strength and employee HR attributions, and (c) employee HR attributions fully mediate the relationship between line manager HR implementation and organizational performance. Accordingly, this study advances prior knowledge by examining an integrated research pathways framework that has largely been investigated in isolation.},
address = {Univ Macedonia, Dept Business Adm, Thessaloniki 54006, Greece},
annote = {Times Cited in Web of Science Core Collection: 36
Total Times Cited: 39
Cited Reference Count: 61},
author = {Katou, A A and Budhwar, P S and Patel, C},
doi = {10.1111/1748-8583.12327},
issn = {0954-5395},
journal = {HUMAN RESOURCE MANAGEMENT JOURNAL},
keywords = {CLIMATE,COMMITMENT,EXPLAIN,FIRM PERFORMANCE,HR strength,HRM content,HUMAN-RESOURCE PRACTICES,IMPACT,PERCEPTIONS,STRENGTH,WORK SYSTEMS,employee HR attributions,line manager implementation,organizational performance},
language = {English},
number = {3},
pages = {775--795},
title = {{Line manager implementation and employee HR attributions mediating mechanisms in the HRM system-Organizational performance relationship: A multilevel and multipath study}},
volume = {31},
year = {2021}
}
@article{Hoglund2012,
abstract = {Purpose - The present paper aims to explore the direct and indirect linkages between HRM practices and human capital within a talent management framework. The study extends previous research on the direct effects of HRM to examine how employee responses to HRM practices mediate the linkage between HRM and human capital. Design/methodology/approach - The paper applies psychological contract theory as a lens to assess employee perceptions of the extent to which talent qualities are rewarded and the effect of such perceptions on employee-felt obligations to develop skills. Findings - The results indicate that HRM practices are positively related to employee-perceived talent inducements and that talent inducements fully mediate the direct relationship between skill-enhancing HRM and human capital. What is more, psychological contract obligations to develop skills partially mediated the relationship between talent inducements and human capital. These results imply that the differential treatment of employees based on criteria constituting talent can have positive effects on employee motivation and felt obligations to develop skills and apply these in service of the organization. Originality/value - The presented framework and empirical findings reflect a dynamic view of talent management in which talent is not only a label granted to a static group of employees. Through the lens of the psychological contract, talent management can function as a framework within which to define, communicate and engender the development of qualities considered important for the achievement of present and future organizational goals.},
address = {Hanken Sch Econ, Helsinki, Finland},
annote = {Times Cited in Web of Science Core Collection: 78
Total Times Cited: 100
Cited Reference Count: 55},
author = {H{\"{o}}glund, M},
doi = {10.1108/00483481211199991 WE  - Social Science Citation Index (SSCI)},
issn = {0048-3486},
journal = {PERSONNEL REVIEW},
keywords = {EMPLOYMENT,Employees attitudes,FIRM PERFORMANCE,HR PRACTICES,HUMAN-RESOURCE MANAGEMENT,Human capital,IMPACT,NETWORK,PERCEPTIONS,PERFORMANCE WORK SYSTEMS,Psychological contracts,Talent management},
language = {English},
number = {1-2},
pages = {126--142},
title = {{Quid pro quo? Examining talent management through the lens of psychological contracts}},
volume = {41},
year = {2012}
}
@article{Petrou2021,
abstract = {Meta-analyses on job crafting reveal that while approach-oriented job crafting (e.g., increasing job resources or challenging job demands) relates positively to employee performance, avoidance-oriented job crafting (e.g., decreasing hindering job demands) has either non-significant or negative implications for employee functioning. However, the joint effects of approach and avoidance job crafting remain an underdeveloped area of research. We administered a three-week diary survey among 87 employees to test interaction effects of approach and avoidance job crafting on employee (other-referenced and past-referenced) work performance and employability. Results revealed that decreasing hindering job demands related positively to other-referenced performance when increasing social job resources was higher than employees' average, and to past-referenced performance when increasing structural job resources was higher than employees' average. Also, decreasing hindering job demands related negatively with employability only at lower levels of increasing challenging job demands, while the relationship was non-significant at higher levels of increasing challenging demands. These results indicate that considering job crafting strategies in tandem adds to our understanding of their role for employee functioning.},
address = {Erasmus Univ, Rotterdam, Netherlands},
annote = {Times Cited in Web of Science Core Collection: 38
Total Times Cited: 46
Cited Reference Count: 34},
author = {Petrou, P and Xanthopoulou, D},
doi = {10.1111/apps.12277},
issn = {0269-994X},
journal = {APPLIED PSYCHOLOGY-AN INTERNATIONAL REVIEW-PSYCHOLOGIE APPLIQUEE-REVUE INTERNATIONALE},
keywords = {CAREER SUCCESS,EMOTIONAL DEMANDS,ENGAGEMENT,EXHAUSTION,FOCUS,HEALTH,IMPACT,MODERATING ROLE},
language = {English},
number = {3},
pages = {1345--1359},
title = {{Interactive Effects of Approach and Avoidance Job Crafting in Explaining Weekly Variations in Work Performance and Employability}},
volume = {70},
year = {2021}
}
@article{Sanders2016,
abstract = {In an experimental study and a field study, we studied whether high-commitment human resource management (HC-HRM) is more effective when employees can make sense of HRM (attribute HRM to management). In the experimental study (n = 354), employees' HC-HRM perceptions were evoked by a management case, and their attributions were manipulated with an information pattern based on the three dimensions of the covariation principle of the attribution theory: distinctiveness, consistency, and consensus. As expected, the results showed that the effect of HC-HRM on affective organizational commitment was stronger when employees understood HRM as was intended by management. This experimental finding was confirmed in a cross-level field study (n = 639 employees within 42 organizations): the relationship between HC-HRM, on one hand, and affective organizational commitment and innovative behavior, on the other hand, was stronger under the condition that employees could make sense of HRM. (c) 2015 Wiley Periodicals, Inc.},
address = {Univ New S Wales, Australia Business Sch, Sch Management, Org Behav & Human Resource Management HRM, Sydney, NSW 2052, Australia},
annote = {Times Cited in Web of Science Core Collection: 108
Total Times Cited: 124
Cited Reference Count: 77},
author = {Sanders, K and Yang, H D},
doi = {10.1002/hrm.21661 WE  - Social Science Citation Index (SSCI)},
issn = {0090-4848},
journal = {HUMAN RESOURCE MANAGEMENT},
keywords = {CONTINUANCE,FIRM PERFORMANCE,HR measurement issues,HUMAN-RESOURCE MANAGEMENT,IMPACT,MEASUREMENT ERROR,NORMATIVE COMMITMENT,ORGANIZATIONAL PERFORMANCE,STRENGTH,VIGNETTE TECHNIQUE,WORK SYSTEMS,commitment,innovation,research design,research methods and design,strategic HR},
language = {English},
number = {2},
pages = {201--217},
title = {{The HRM Process Approach: The Influence of Employees' Attribution to Explain the HRM-Performance Relationship}},
volume = {55},
year = {2016}
}
@article{Bhawna2025,
abstract = {Purpose- This research attempts to examine how constructive deviant work behavior (CDWB) is affected by workplace spirituality (WS). Furthermore, it examines the moderating function of the dark triad personality and the mediating function of workforce agility (WA). Design/methodology/approach- Data were collected from 361 frontline employees in the Indian hospitality sector, specifically emphasizing five-star hotels. The analysis used Hayes Process Macro model 7 in SPSS and AMOS to investigate the mediation, moderation and conditional indirect effects. Findings- The results indicate a positive impact of WS on both constructive deviance and WA within the hospitality industry. Furthermore, WA plays a partial mediating role in the association between WS and CDWB. Additionally, the study reveals that the dark triad personality traits act as moderators, influencing the positive link between WS and WA, thus demonstrating the presence of mediated moderation. Research limitations/implications- This study expands the self-determination theory (SDT) theoretical framework by incorporating WA as a mediator and the dark triad personality as a moderator, contributing to a deeper understanding of the underlying mechanisms and contextual factors. The study's cross-sectional methodology and a restricted sample of Indian hospitality workers are two acknowledged shortcomings that may restrict the generalization of the results. Practical implications- This study provides useful information for organizations looking to improve employee performance and engagement. Organizations may design methods that encourage purpose, meaning and ethical behavior among workers by promoting WS, resulting in increased levels of constructive deviance. Social implications- This study underscores the significance of WS and its potential impact on constructive deviance. Promoting spirituality can create positive work environments and encourage behaviors that benefit organizations and society. Originality/value- In the context of WS and constructive deviance among employees in the Indian hotel sector, this study marks one of the first attempts to examine the combined influence of WA and the dark triad personality.},
address = {Panjab Univ, Univ Inst Appl Management Sci, Chandigarh, India},
annote = {Times Cited in Web of Science Core Collection: 0
Total Times Cited: 0
Cited Reference Count: 66},
author = {Bhawna, B and Sharma, S K and Akram, U},
doi = {10.1108/LODJ-03-2024-0212},
issn = {0143-7739},
journal = {LEADERSHIP & ORGANIZATION DEVELOPMENT JOURNAL},
keywords = {BEHAVIOR,Constructive deviance work behavior,Dark triad,Hospitality industry,INTRINSIC MOTIVATION,PERSONALITY,PSYCHOLOGICAL EMPOWERMENT,SELF-DETERMINATION THEORY,SUPPORT,WORK ATTITUDES,Workforce agility,Workplace spirituality},
language = {English},
title = {{Unlocking the power of workplace spirituality in hospitality organizations: exploring constructive deviance, workforce agility and dark triad}},
year = {2025}
}
@article{Hernaus2021,
abstract = {Drawing on a relational perspective to human resource development and management (HRD/M), a multilevel and multisource field study has been conducted examining how HRM practices of job interaction requirements/task interdependence and HRD practice of cross-training interplay in order to enhance employees' job/task citizenship performance (JCP). A two-level research model from a sample of 43 organizations and 535 nested individuals demonstrates that socially enriched jobs (interactive and interdependent), when supplemented with organizational (system-wide) cross-training opportunities, increase extra efforts among employees to complete activities which are not part of their in-role requirements. Thus, by applying a 1-2-1 moderation analysis, we offer new knowledge about social and cognitive aspects of human behavior above and beyond the traditional focus on narrowly defined job/task performance. In addition, we explicate how mutual understanding across job positions may practically contribute to achieving superior individual-level JCP when relational architecture of the workplace is designed.},
address = {Univ Zagreb, Fac Econ & Business, Dept Management & Org, Zagreb, Croatia},
annote = {Times Cited in Web of Science Core Collection: 14
Total Times Cited: 15
Cited Reference Count: 146},
author = {Hernaus, T and Cerne, M and Skerlavaj, M},
doi = {10.1002/hrdq.21427},
issn = {1044-8004},
journal = {HUMAN RESOURCE DEVELOPMENT QUARTERLY},
keywords = {BEHAVIOR,CONTEXTUAL PERFORMANCE,EXTRA MILE,HRD nexus,HRM&#8211,IN-ROLE,LOOKING BACK,ORGANIZATIONAL CITIZENSHIP,RESOURCE DEVELOPMENT RESEARCH,TASK INTERDEPENDENCE,TEAM PERFORMANCE,WORK DESIGN,cross&#8208,job,job interaction requirements,multilevel analysis,relational job design,task citizenship performance,task interdependence,training},
language = {English},
number = {4},
pages = {625--646},
title = {{The interplay between relational job design and cross-training in predicting employee job/task citizenship performance}},
volume = {32},
year = {2021}
}
@article{Wright2021,
abstract = {The field of strategic human resource management has established a clear positive relationship between human resource (HR) practices and organizational performance. However, much of the research in this field has focused on commitment-eliciting HR practices and has neglected control-oriented HR practices. In this article, we review the strategic human resource management literature since initial work on commitment and control HR practices, and demonstrate that the field has implicitly adopted a normative paradigm favoring commitment HR practices. In doing so, we explicate why the focus on commitment HR practices has hindered our understanding of the horizontal fit of HR practices. We suggest that this is problematic in light of recent research demonstrating that control HR practices independently affect performance and may interact with commitment HR practices to affect performance. Additionally, we provide guidance for future research that incorporates both commitment and control HR practices.},
address = {Univ South Carolina, Darla Moore Sch Business, Columbia, SC 29208 USA},
annote = {Times Cited in Web of Science Core Collection: 23
Total Times Cited: 24
Cited Reference Count: 50},
author = {Wright, P M and Essman, S M},
doi = {10.5465/amp.2018.0064 WE  - Social Science Citation Index (SSCI)},
issn = {1558-9080 J9  - ACAD MANAGE PERSPECT JI  - Acad. Manag. Perspect.},
journal = {ACADEMY OF MANAGEMENT PERSPECTIVES},
keywords = {EMPLOYEES,HR,HUMAN-RESOURCE MANAGEMENT,IMPACT,MANUFACTURING PERFORMANCE,ORGANIZATIONAL PERFORMANCE,PRODUCTIVITY,SYSTEMS,TURNOVER,WORK PRACTICES},
language = {English},
number = {2},
pages = {208--218},
title = {{CARROTS, STICKS, AND PERFORMANCE: IS IT COMMITMENT, OR COMMITMENT PLUS CONTROL?}},
volume = {35},
year = {2021}
}
@article{Putra2024,
abstract = {Innovative work behavior has broader meanings and implications than employee performance. Performance is a short-term achievement or a way to prove that employees can do a task or job. Innovative work behavior creates and implements new ideas beneficial for individuals and organizations. Therefore, this study aims to analyze the effect of individual agility and intergenerational learning on employees' innovative work behavior with the mediating role of age diversity climate and moderating role of intergenerational leadership. Samples taken were lecturers, assistant professor, and associate professor from private universities in Central Java, and the number of respondents was 263, using a structural equation model to analyze the data. The results indicate that individual agility and intergenerational learning positively relate to lecturers' innovative work behavior. Furthermore, age diversity climate mediates the relationship between individual agility and intergenerational learning on lecturers' innovative work behavior. Intergenerational leadership enhances the relationship between age diversity climate and lecturers' innovative work behavior. Innovative work behavior requires individual encouragement and learning created from within the employees.},
address = {Satya Wacana Christian Univ, Fac Econ & Business, Salatiga, Cent Java, Indonesia},
annote = {Times Cited in Web of Science Core Collection: 2
Total Times Cited: 3
Cited Reference Count: 45},
author = {Putra, Y S and Dwiatmadja, C and Suharti, L and Sasongko, G},
doi = {10.47750/QAS/25.198.21 WE  - Emerging Sources Citation Index (ESCI)},
issn = {1582-2559},
journal = {QUALITY-ACCESS TO SUCCESS},
keywords = {GENERATIONAL-DIFFERENCES,Innovative work behavior,VALUES,WORKFORCE AGILITY,WORKPLACE,age diversity climate,individual agility,intergenerational leadership},
language = {English},
number = {198},
pages = {192--200},
title = {{Individual Agility and Intergenerational Learning on Innovative Work Behavior: The Role of Age Diversity Climate and Intergenerational Leadership}},
volume = {25},
year = {2024}
}
@article{Sumukadas2004,
abstract = {This paper develops and empirically tests a theoretical model of the impact of several workforce management practices on workforce agility. We apply an employee involvement lens to examine a range of practices, viewing them as sets, rather than a hodgepodge of sporadic individual practices. Beyond examining which sets of practices are more or less effective, we develop a unique conceptualization of how these practices interact to promote workforce agility. Our resulting hierarchical model envisages lower-order practices as providing a supportive environment, upon which higher-order practices build, to foster workforce agility. Empirical testing supports this model.},
address = {Univ Hartford, Barney Sch Business, Hartford, CT 06117 USA},
annote = {Times Cited in Web of Science Core Collection: 59
Total Times Cited: 84
Cited Reference Count: 31},
author = {Sumukadas, N and Sawhney, R},
doi = {10.1080/07408170490500997 WE  - Science Citation Index Expanded (SCI-EXPANDED)},
issn = {0740-817X},
journal = {IIE TRANSACTIONS},
keywords = {MANAGEMENT,PERFORMANCE,STRUCTURAL EQUATION MODELS},
language = {English},
number = {10},
pages = {1011--1021},
title = {{Workforce agility through employee involvement}},
volume = {36},
year = {2004}
}
@article{Cai2018,
abstract = {Enterprise social media (ESM) is an emerging platform that can help employees handle uncertainties. This study examines whether and how ESM usage is positively associated with agility performance (i.e., proactivity, adaptability, and resilience). Drawing on Kahn's framework, this study investigates the mediating effects of psychological conditions (i.e., psychological meaningfulness, psychological availability, and psychological safety). Through data collected from 167 employees who adopted ESM in the workplace, the current research validates most of the proposed hypotheses on mediating effects. It specifically validates the following claims: (1) psychological availability mediates the relationships between ESM usage and the three dimensions of agility performance; (2) psychological meaningfulness mediates the link between ESM usage and proactivity; and (3) the associations of ESM usage with proactivity and adaptability are significantly mediated by psychological safety. This study contributes to extant ESM literature through incorporating Kahn's framework in investigating the role of ESM and suggesting that managers enhance employees' psychological conditions in order to realize the value of ESM.},
address = {Univ Sci & Technol China, Sch Management, 96 Jinzhai Rd, Hefei, Anhui, Peoples R China},
annote = {Times Cited in Web of Science Core Collection: 194
Total Times Cited: 221
Cited Reference Count: 82},
author = {Cai, Z and Huang, Q and Liu, H F and Wang, X Y},
doi = {10.1016/j.ijinfomgt.2017.09.001 WE  - Social Science Citation Index (SSCI)},
issn = {0268-4012},
journal = {INTERNATIONAL JOURNAL OF INFORMATION MANAGEMENT},
keywords = {ANTECEDENTS,Agility performance,BEHAVIOR,CONNECTEDNESS,ENGAGEMENT,Enterprise social media usage,IT usage in workplace,MODEL,ORGANIZATION,PERFORMANCE,Psychological conditions,SAFETY,WORK,WORKFORCE AGILITY},
language = {English},
number = {1},
pages = {52--63},
title = {{Improving the agility of employees through enterprise social media: The mediating role of psychological conditions}},
volume = {38},
year = {2018}
}
@article{Zuber2022,
abstract = {This article focuses on the structural aspects of the development of ethical software, and argues that ethical considerations need to be embedded into the (agile) software development process. In fact, it is claimed that agile processes of software development lend themselves specifically well for this endeavor. First, it is contended that ethical evaluations need to go beyond the use of software products and include an evaluation of the software itself. This implies that software engineers influence peoples' lives through the features of their designed products. Embedded values should thus also be approached by software engineers themselves. Therefore, the emphasis is put on the possibility to implement ethical deliberations in already existing and well-established agile software development processes. The proposed approach relies on software engineers making their own judgments throughout the entire development process to ensure that technical features and ethical evaluation can be addressed adequately to transport and foster desirable values and norms. It is argued that agile software development processes may help the implementation of ethical deliberation for five reasons: (1) agile methods are widely spread, (2) their emphasis on flat hierarchies promotes independent thinking and autonomy, (3) their reliance on existing team structures serve as an incubator for deliberation, (4) agile development enhances object-focused techno-ethical realism, and, finally, (5) agile structures provide a salient endpoint to deliberation.},
address = {Bavarian Inst Digital Transformat, Munich, Germany},
annote = {Times Cited in Web of Science Core Collection: 7
Total Times Cited: 8
Cited Reference Count: 120},
author = {Zuber, N and Gogoll, J and Kacianka, S and Pretschner, A and Nida-R{\"{u}}melin, J},
doi = {10.1057/s41599-022-01206-4 WE  - Social Science Citation Index (SSCI) WE  - Arts &amp; Humanities Citation Index (A&amp;HCI)},
issn = {2662-9992 J9  - HUM SOC SCI COMMUN JI  - Hum. Soc. Sci. Commun.},
journal = {HUMANITIES & SOCIAL SCIENCES COMMUNICATIONS},
keywords = {ART,DECISION-MAKING,JOB,STYLE,TECHNOLOGY,WORKFORCE AGILITY},
language = {English},
number = {1},
title = {{Empowered and embedded: ethics and agile processes}},
volume = {9},
year = {2022}
}
@article{Krausert2014,
abstract = {This theoretical study contributes to the debate in the field of strategic HRM on whether HRM systems should differ across employee groups within the firm. It explores differences in the efficacy of two HRM systemshigh-involvement HR and internal labor market systemsacross top management teams, middle managers, and professional employees. In addition, it examines factors that may prevent the adoption of effective HRM systems for these groups of knowledge workers. A model is proposed depicting how four job-level moderators influence the HRM-performance relationship and how these moderators apply to each of the three employee groups. Short-term performance pressures and favoritism in staffing are proposed as factors that may hinder the adoption of effective HRM systems. Finally, HRM systems for different employee groups are classified based on their gains potential and barriers to implementation, yielding four categories of strategic HRM activity metaphorically labeled low-hanging fruits, high-hanging fruits, peanuts, and barren land. (c) 2013 Wiley Periodicals, Inc.},
address = {Univ Nottingham, Business Sch China, Ningbo 315100, Zhejiang, Peoples R China},
annote = {Times Cited in Web of Science Core Collection: 34
Total Times Cited: 45
Cited Reference Count: 72},
author = {Krausert, A},
doi = {10.1002/hrm.21554 WE  - Social Science Citation Index (SSCI)},
issn = {0090-4848},
journal = {HUMAN RESOURCE MANAGEMENT},
keywords = {ANTECEDENTS,CONSEQUENCES,CORPORATE GOVERNANCE,EMPLOYMENT SYSTEMS,FIRM PERFORMANCE,HRM systems,HUMAN-RESOURCE MANAGEMENT,ORGANIZATIONAL CONTROL,SERVICES FIRMS,SUSTAINED COMPETITIVE ADVANTAGE,TURNOVER,agency theory,high-involvement HR,internal labor markets,knowledge workers,strategic HRM},
language = {English},
number = {1},
pages = {67--87},
title = {{HRM SYSTEMS FOR KNOWLEDGE WORKERS: DIFFERENCES AMONG TOP MANAGERS, MIDDLE MANAGERS, AND PROFESSIONAL EMPLOYEES}},
volume = {53},
year = {2014}
}
@article{Athamneh2024,
abstract = {Financial sectors, like other businesses with rigid hierarchical structures, struggle to be sufficiently adaptable or agile to meet the demands of competitive conditions. However, there is a paucity of examination on the effectiveness of empowerment to improve the agility of employees in financial sectors, which are currently confronted with expanding duties and complicated challenges. This study investigates the connections among employee empowerment through effective communication, work teams, and the agility of employees. In addition, this study examined the function that work satisfaction plays as a mediating factor among employee agility and empowerment. 460 banking employees were surveyed to collect data. The results indicate that empowerment enhance employees' agility by assisting workers to adapt to an unexpected work environment. In addition, job satisfaction enhances employee communication, the implementation of work teams, and the agility of employees. This is among of the first investigation to examine the connection among these components in this field, and it also has significant and beneficial consequences for financial sectors and banking in particular, as well as for academics, as discussed in this paper.},
address = {Univ Tenaga Nas, Dept Business & Management, Kajang, Malaysia},
annote = {Times Cited in Web of Science Core Collection: 0
Total Times Cited: 0
Cited Reference Count: 111},
author = {Athamneh, M H A and Jais, J B},
issn = {0974-438X J9  - PAC BUS REV INT JI  - Pac. Bus. Rev. Int.},
journal = {PACIFIC BUSINESS REVIEW INTERNATIONAL},
keywords = {Banks,Effective Communication,Employees' Agility,Empowerment,Job Satisfaction,MEDIATING ROLE,ORGANIZATIONAL COMMITMENT,PERFORMANCE,RESILIENCE,TEAMWORK,TRANSFORMATIONAL LEADERSHIP,TRUST,WORKFORCE AGILITY,Work Teams},
language = {English},
number = {12},
pages = {1--18 WE  -- Emerging Sources Citation Index (ESCI)},
title = {{Enhancing Employees' Agility in the Financial Sector through Job Satisfaction in the Workplace and Empowerment}},
volume = {16},
year = {2024}
}
@article{Jin2020,
abstract = {Educational management and social psychology researchers have frequently suggested that job burnout and even turnover intention of college teachers can be induced by stress, which is an inherent part of fast-changing environments and advanced educational technology. However, studies about the contingency effect remain limited. We articulate the effect of role stress and technostress by integrating organizational behaviour and educational management literature. Particularly, this study tries to investigate the moderating effect of teacher agility and leader-member exchange differentiation on suppressing burnout. According to the job demands-resources model, we proposed that the negative effect of stress on burnout depends on the degree of agility and leader-member change quality (LMXD). A study of 271 samples supports the propositions. Specifically, the adverse effect of role stress on job burnout is strengthened by both employee agility and LMXD. We further elaborate theoretical implications on educational management, social psychology, and job demands-resources model.},
address = {Univ Sci & Technol China, Sch Management, Hefei 230088, Peoples R China},
annote = {Times Cited in Web of Science Core Collection: 7
Total Times Cited: 17
Cited Reference Count: 51},
author = {Jin, C L and Chen, T and Wu, S Y and Yang, Y L},
doi = {10.1155/2020/3475324 WE  - Science Citation Index Expanded (SCI-EXPANDED) WE  - Social Science Citation Index (SSCI)},
issn = {1026-0226},
journal = {DISCRETE DYNAMICS IN NATURE AND SOCIETY},
keywords = {ANTECEDENTS,DIFFERENTIATION,INTENTION,JOB DEMANDS,LEADER-MEMBER EXCHANGE,RESOURCES,STRATEGIES,TEACHERS,TECHNOSTRESS},
language = {English},
title = {{Exploring the Impact of Stress on Burnout: A Mathematical Model and Empirical Research}},
volume = {2020},
year = {2020}
}
@article{Shahsavari-Pour2021,
abstract = {Nowadays, organisations act in an obscure, dynamic, and changing environment. One of the paradigms to deal with this changing environment is organisational agility. To achieve agility, the organisations need to develop agile staff to obtain the expected results; however, they always face problem regarding determining the factors affecting the agility of employees. Accordingly, this research aimed to identify the capabilities and empowerments of human agility. It also pursues an interpretive structural model of human resource agility, based on experiences of experts at the Vali-e-Asr University of Rafsanjan, Iran. After reviewing the literature and identifying the capabilities and empowerments of human agility, and including them in a semi-closed questionnaire based on the Likert spectrum, 43 experts responded to the questionnaire. After analysing the data and plotting an interpretive structural model for the capabilities and empowerments of human resources agility, a total of ten variables were identified in five levels.},
address = {Vali E Asr Univ Rafsanjan, Dept Ind Management, Rafsanjan, Iran},
annote = {Times Cited in Web of Science Core Collection: 6
Total Times Cited: 6
Cited Reference Count: 54},
author = {Shahsavari-Pour, N and Sayyadi-Tooranloo, H and Pabarja, E and Heydarbeigi, S},
doi = {10.1504/MEJM.2021.112000 WE  - Emerging Sources Citation Index (ESCI)},
issn = {2050-3636},
journal = {MIDDLE EAST JOURNAL OF MANAGEMENT},
keywords = {COMPETENCE,FRAMEWORK,MANAGEMENT,ORGANIZATIONS,SCIENCE,STRATEGY,SUPPLY CHAIN,SYSTEMS,WORKFORCE AGILITY,agile organisation,agility,human resource agility,modelling the interpretive structure},
language = {English},
number = {1},
pages = {92--109},
title = {{Designing an interpretative structural model for human resource agility}},
volume = {8},
year = {2021}
}
@article{VandeBrake2020,
abstract = {Many employees in today's organizations are involved in more than one team at the same time. Building on the challenge-hindrance stressor framework, this study investigates potential benefits and disadvantages of such multiple team membership (MTM) for individual employees. Furthermore, we extend this framework with insights from the job demands-resources model to propose that, depending on an employee's organizational tenure, individual MTM will differentially shape his or her perceptions of work challenge and role ambiguity, subsequently influencing the employee's job performance and absenteeism. We tested our conceptual model using time-lagged multi-source data from a large organization of applied research (N = 1211). Our results demonstrate that, for employees with relatively low organizational tenure, MTM was negatively associated with perceived work challenge and positively associated with perceived role ambiguity, which in turn associated with lower job performance and higher absenteeism. For employees with higher organizational tenure, by contrast, MTM associated positively with their work challenge perceptions and subsequent performance outcomes, whereas MTM was unrelated to perceived role ambiguity as well as absenteeism. These findings identify relevant psychological mechanisms and a key contingency factor that explain when and why MTM may have positive or negative individual-level consequences.},
address = {Univ Groningen, Groningen, Netherlands},
annote = {Times Cited in Web of Science Core Collection: 35
Total Times Cited: 37
Cited Reference Count: 87},
author = {van de Brake, H J and Walter, F and Rink, F A and Essens, PJMD and van der Vegt, G S},
doi = {10.1111/joms.12539},
issn = {0022-2380},
journal = {JOURNAL OF MANAGEMENT STUDIES},
keywords = {ANTECEDENTS,EXPERIENCE,JOB-PERFORMANCE,MODEL,MOTIVATION,ROLE AMBIGUITY,ROLE-CONFLICT,SICK LEAVE,SOCIALIZATION,WORK,absenteeism,job performance,multiple team membership,organizational tenure,role ambiguity,work challenge},
language = {English},
number = {8},
pages = {1502--1530},
title = {{Benefits and Disadvantages of Individuals' Multiple Team Membership: The Moderating Role of Organizational Tenure}},
volume = {57},
year = {2020}
}
@article{Qurrahtulain2022,
abstract = {Inclusive leadership (IL) can enhance performance and vigor at work. Through the perspective of affective events theory and social exchange theory, this research investigates the relationships between IL and adaptive performance (AP) with the mediating role of vigor at work (VW) and the moderating role of internal locus of control (ILC). Data were collected in three time lags from employees and their supervisors in the textile industry of Pakistan. Confirmatory factor analysis (CFA) was conducted to determine the distinctiveness of study variables. The results established that IL enhanced adaptive performance, while vigor at work mediated the relationship between IL and adaptive performance. This study contributes to the leadership literature since limited attention was paid to the role of IL as a predictor of adaptive performance indirectly through vigor at work and ILC at the workplace. Implications of the study are also discussed.},
address = {Univ Kotli AJK, Dept Publ Adm, Kotli, Pakistan},
annote = {Times Cited in Web of Science Core Collection: 22
Total Times Cited: 23
Cited Reference Count: 44},
author = {Qurrahtulain, K and Bashir, T and Hussain, I and Ahmed, S and Nisar, A},
doi = {10.1002/pa.2380},
issn = {1472-3891},
journal = {JOURNAL OF PUBLIC AFFAIRS},
keywords = {ANTECEDENTS,CONSEQUENCES,EXPECTANCIES,EXTERNAL-CONTROL,PSYCHOLOGICAL SAFETY,WORKPLACE},
language = {English},
number = {1},
title = {{Impact of inclusive leadership on adaptive performance with the mediation of vigor at work and moderation of internal locus of control}},
volume = {22},
year = {2022}
}
@article{Paulin2016,
abstract = {Adopting a multilevel approach, this study extends the current understanding of workplace incivility by examining the cross-level associations between team climate for incivility, team size and team norms with regard to competitiveness on employees' well-being associated with incivility at work. Using a sample of 637 employees nested in 50 work teams, the results revealed a direct negative effect of uncivil team climates on employee job-related affective well-being, over and above employees' personal experience of uncivil behaviour. As hypothesized, competitive norms significantly moderated the negative effect of experienced incivility on affective well-being, suggesting that competitive team environments may buffer the negative consequences of workplace incivility through a team sensemaking process. Utilizing Social Comparison Theory (comparing how they are treated) and climate strength literature, this study also found team size to be a significant moderator of the incivility-well-being relationship, with members of smaller work teams experiencing more detrimental effects of uncivil acts. Together, these findings suggest that the magnitude of the negative effect of uncivil behaviour is dependent on the composition and incivility climate of work teams. The results of this study have important implications for designing individual- and team-level interventions aimed at addressing uncivil behaviour and climates in the workplace.},
address = {Macquarie Univ, Dept Psychol, Sydney, NSW 2109, Australia},
annote = {Times Cited in Web of Science Core Collection: 38
Total Times Cited: 56
Cited Reference Count: 55},
author = {Paulin, D and Griffin, B},
doi = {10.1080/02678373.2016.1173124 WE  - Social Science Citation Index (SSCI)},
issn = {0267-8373},
journal = {WORK AND STRESS},
keywords = {AGGRESSION,COMPETITION,HARASSMENT,LEVEL,MODERATING ROLE,ORGANIZATIONAL JUSTICE,Organizational culture,SIZE,VIOLENCE CLIMATE,WORK BEHAVIOR CWB,WORKPLACE,health outcomes,incivility,multi-level analysis,organizational climate,well-being},
language = {English},
number = {2},
pages = {132--151},
title = {{The relationships between incivility, team climate for incivility and job-related employee well-being: a multilevel analysis}},
volume = {30},
year = {2016}
}
@article{Maden-Eyiusta2022,
abstract = {Relying on self-determination theory, this study investigates the mediating role of psychological empowerment in the relationship between self-leadership and work role performance (task proficiency, task adaptivity, and task proactivity) in remote work settings. It also explores whether and how supervisor close monitoring moderates the indirect impact of self-leadership on work role performance. Hypotheses were tested using a two-study design including white-collar employees from a broad range of jobs and companies (Study 1) and employee-supervisor dyads working in small and medium-sized firms (Study 2) in Turkey. In Study 1, results showed that self-leadership had a positive indirect effect on employees' work role performance through psychological empowerment. In Study 2, the cross-lagged two-wave design provided support for this indirect effect while demonstrating partial support for the moderating role of supervisor close monitoring. The current study contributes to research on self-leadership and work role performance by providing a detailed understanding of the motivational process through which self-leadership leads to increased work role performance. It also offers practical insights for enhancing self-leaders' work role performance, particularly within the remote work context.},
address = {Ozyegin Univ, Dept Entrepreneurship, Istanbul, Turkey},
annote = {Times Cited in Web of Science Core Collection: 7
Total Times Cited: 9
Cited Reference Count: 93},
author = {Maden-Eyiusta, C and Alparslan, S E},
doi = {10.3389/fpsyg.2022.988105 WE  - Social Science Citation Index (SSCI)},
issn = {1664-1078 J9  - FRONT PSYCHOL JI  - Front. Psychol.},
journal = {FRONTIERS IN PSYCHOLOGY},
keywords = {BEHAVIOR,CONSTRUCT-VALIDITY,CREATIVITY,FIT INDEXES,MEDIATING ROLE,MODEL,ORGANIZATIONS,PERCEIVED OVERQUALIFICATION,PROACTIVITY,PSYCHOLOGICAL EMPOWERMENT,psychological empowerment,remote work,self-leadership,supervisor close monitoring,work role performance},
language = {English},
title = {{Captain or deckhand? The impact of self-leadership on employees' work role performance under remote work}},
volume = {13},
year = {2022}
}
@article{Cao2022,
abstract = {Given that thriving at work has been shown to be positively related to favorable outcomes, such as increased performance, proactivity, and creativity, it has received increasing attention in current literature. However, knowledge about whether and how high-performance work systems elicit thriving at work remains limited. Thus, drawing on HRM system strength theory and the socially embedded model of thriving at work, this study identifies the mediating role of developmental climate and the moderating role of high-performance work systems consensus. By integrating human resource (HR) content and HR process perspectives, our study provides a complete and nuanced picture to understand the HR systems-outcomes linkage.},
address = {Southeast Univ, Nanjing, Peoples R China},
annote = {Times Cited in Web of Science Core Collection: 14
Total Times Cited: 14
Cited Reference Count: 66},
author = {Cao, M and Zhao, S M and Xu, Y F},
doi = {10.1111/1744-7941.12307},
issn = {1038-4111},
journal = {ASIA PACIFIC JOURNAL OF HUMAN RESOURCES},
keywords = {ANTECEDENTS,ATTITUDES,BEHAVIORS,HUMAN-RESOURCE MANAGEMENT,IMPACT,MOTIVATION,ORGANIZATIONAL-CLIMATE,PERCEPTIONS,PRODUCTIVITY,STRENGTH,high-performance work systems,high-performance work systems consensus,thriving at work},
language = {English},
number = {4},
pages = {880--899},
title = {{How HR systems are implemented matters: high-performance work systems and employees' thriving at work}},
volume = {60},
year = {2022}
}
@article{Beltran-Martin2018,
abstract = {During the last decades, research on human resource management (HRM) has focused on examining the mechanisms that explain the effects of HR practices on employee performance. Drawing on the AMO model, our study constructs an integrative model to analyze the contribution of employees' abilities, motivation and opportunities (employee AMO) to participate in the relationship between HRM and employee performance. In doing so, we test a multilevel model that analyzes the top-down influence of three HR bundles (skill-, motivation-, and opportunity-enhancing) on employee AMO, and the bottom-up contribution of these three employee-related variables on their collective performance. We use matched data from 83 HR managers, 83 R&D managers and 262 R&D employees in a sample of Spanish firms. Our results provide evidence that the skill-enhancing and opportunity-enhancing HR bundles increase both employee abilities and motivation; the opportunity-enhancing HR bundle also contributes to increasing employee opportunities to participate. (C) 2018 ACEDE. Published by Elsevier Espana, S.L.U.},
address = {Univ Jaume 1, Dept Adm Empresas & Mkt, Avda Sos Baynat S-N, Castellon de La Plana 12071, Spain},
annote = {Times Cited in Web of Science Core Collection: 56
Total Times Cited: 91
Cited Reference Count: 79},
author = {Beltr{\'{a}}n-Mart{\'{i}}n, I and Bou-Llusar, J C},
doi = {10.1016/j.brq.2018.02.001 WE  - Social Science Citation Index (SSCI)},
issn = {2340-9436},
journal = {BRQ-BUSINESS RESEARCH QUARTERLY},
keywords = {AFFECTIVE COMMITMENT,Abilities,BEHAVIOR,EMPOWERMENT,ENGAGEMENT,Employee performance,HR bundle,HUMAN-RESOURCE MANAGEMENT,IMPACT,KNOWLEDGE,LEVEL,Motivation,Opportunity,SELF-EFFICACY,WORK SYSTEMS},
language = {English},
number = {2},
pages = {99--110},
title = {{Examining the intermediate role of employee abilities, motivation and opportunities to participate in the relationship between HR bundles and employee performance}},
volume = {21},
year = {2018}
}
@article{Turek2024,
abstract = {Organizational constraints have been shown to impact numerous work outcomes negatively. However, we still know little about the mechanisms by which organizational constraints affect employee performance or the conditions under which performance is or is not reduced. Drawing on the job demands-resources theory, we propose a mediated-moderation model that advances our understanding of the effects of organizational constraints on employee performance. We hypothesize that organizational constraints decrease organizational commitment, resulting in employees being less willing to be proactive (job crafting), which in turn leads to lower job performance. However, we further hypothesize that the amount of crafting in the face of organizational constraints depends on commitment, with more committed employees (despite constraints due to counterbalancing factors) engaging in more job crafting than those with low commitment. As a result of high commitment and job crafting, employee performance can actually be higher. Data collected from 746 Polish employees revealed that organizational constraints were directly and negatively related to employee performance. However, this negative relationship is mediated through organizational commitment and job crafting, and further moderated by organizational commitment as predicted.},
address = {Warsaw Sch Econ, Inst Enterprise Coll Business Adm, Warsaw, Poland},
annote = {Times Cited in Web of Science Core Collection: 5
Total Times Cited: 9
Cited Reference Count: 108},
author = {Turek, D and Klein, H J and Wojtczuk-Turek, A},
doi = {10.1016/j.emj.2023.12.001},
issn = {0263-2373},
journal = {EUROPEAN MANAGEMENT JOURNAL},
keywords = {ANTECEDENTS,CITIZENSHIP BEHAVIORS,ENGAGEMENT,EXHAUSTION,Employee performance,Job crafting,METAANALYSIS,Organizational commitment,Organizational constraints,PROACTIVE WORK BEHAVIOR,SATISFACTION,SITUATIONAL CONSTRAINTS,STRESSORS,WORKPLACE COMMITMENT},
language = {English},
number = {6},
pages = {944--956},
title = {{Overcoming organizational constraints: The role of organizational commitment and job crafting in relation to employee performance}},
volume = {42},
year = {2024}
}
@article{Sony2022,
abstract = {Industry 4.0 revolutionizes the concept of automation and digitization within the organization leading to immense interest in academia and industry. The digitization of an organization in terms of horizontal, vertical, and end-to-end integration would change the roles an employee discharges in an organization. The main purpose of the paper is to successfully develop an employee adaptability road map for the successful implementation of Industry 4.0. This paper critically analyses the previous studies to develop a roadmap of employee adaptability skills for the successful implementation of Industry 4.0. This study uses deductive methodology using a systematic literature review to group and thematically analyse 52 articles to develop the conceptual model. Besides, this study also ranks these dimensions using an empirical study and finds the most critical employee adaptability dimensions. This is the first systematic literature review and empirical study carried out on employee adaptability skills in Industry 4.0.},
address = {Namibia Univ Sci & Technol, Dept Mech & Marine Engn, Windhoek, Namibia},
annote = {Times Cited in Web of Science Core Collection: 31
Total Times Cited: 39
Cited Reference Count: 84},
author = {Sony, M and Mekoth, N},
doi = {10.1080/21693277.2022.2035281 WE  - Emerging Sources Citation Index (ESCI)},
issn = {2169-3277 J9  - PROD MANUF RES JI  - Prod. Manuf. Res.},
journal = {PRODUCTION AND MANUFACTURING RESEARCH-AN OPEN ACCESS JOURNAL},
keywords = {FUTURE,IMPLEMENTATION,INTEGRATION,Industry 4.0,MANAGEMENT,RESEARCH AGENDA,REVOLUTION,SCALE,SYSTEMS,TEAMWORK,TECHNOLOGIES,cyber-physical-systems,employee adaptability,knowledge society,literature review},
language = {English},
number = {1},
pages = {24--41},
title = {{Employee adaptability skills for Industry 4.0 success: a road map}},
volume = {10},
year = {2022}
}
@article{Gouda2022a,
abstract = {Purpose This study explores the concept of "talent agility" since its inception using bibliometric analysis and paves the way for future research agenda in the field of business and management. Design/methodology/approach The articles were retrieved from the Scopus database comprising 67 publications from 2001 to September 2020. This study has applied bibliometric techniques such as citation analysis, co-citation analysis, bibliographic coupling, co-authorship analysis, and co-occurrence keyword analysis. Findings The bibliometric analysis reveals the publication trends, most influential authors, articles, journals, countries, and important keywords. Subsequently, it presents the network connections among them in the field of talent agility. It identified emerging research diversifications in the literature on talent agility. Research limitations/implications The limitation of this study is the extraction of research articles from a single database, i.e. Scopus. This study provides insights to the researchers and practitioners on comprehensive understandings of the emerging concept "talent agility", an overview of the publication trends, emerging research themes identified in the clusters, and suggests possible directions for further study. Originality/value This study provides the intellectual structure of talent agility literature and its advancement over the periods.},
address = {Natl Inst Technol Rourkela, Sch Management, Rourkela, India},
annote = {Times Cited in Web of Science Core Collection: 8
Total Times Cited: 10
Cited Reference Count: 69},
author = {Gouda, G K and Tiwari, B},
doi = {10.1108/MD-06-2021-0788},
issn = {0025-1747},
journal = {MANAGEMENT DECISION},
keywords = {Bibliometric analysis,Cluster analysis,EMPLOYEE AGILITY,MANAGEMENT,Performance analysis,Scientific mapping,Talent agility,VOS viewer,WORKFORCE AGILITY},
language = {English},
number = {12},
pages = {3165--3187},
title = {{Mapping talent agility: a bibliometric analysis and future research agenda}},
volume = {60},
year = {2022}
}
@article{Ogbonnaya2019,
abstract = {The human resource management (HRM) literature supports the idea that coherent systems of HRM practices can induce attitudinal effects when perceived subjectively by employees. Recently, scholars have proposed that subdimensions of HRM systems exist and account for variance in outcomes. This study explores differential effects of three subdimensions of HRM systems (skill-, motivation-, and opportunity-enhancing HRM practices) on employee innovative behaviours and well-being. Our predictions are based on the mutual gains perspective, which specifies positive relationships between HRM practices and employee performance, and the conflicting outcomes perspective that links HRM practices to higher job demands and stress. Using data from the Finnish 2012 Practices of Working Life Survey, we find support for both the mutual gains and conflicting outcomes perspectives; however, we also show that the effects of the subsets of HRM practices are heterogeneous.},
address = {Univ East Anglia, Norwich Business Sch, Norwich Res Pk, Norwich, Norfolk, England},
annote = {Times Cited in Web of Science Core Collection: 131
Total Times Cited: 151
Cited Reference Count: 42},
author = {Ogbonnaya, C and Messersmith, J},
doi = {10.1111/1748-8583.12203 WE  - Social Science Citation Index (SSCI)},
issn = {0954-5395},
journal = {HUMAN RESOURCE MANAGEMENT JOURNAL},
keywords = {ATTRIBUTIONS,BEHAVIORS,COMMITMENT,CONTINUANCE,EMPOWERMENT,HR PRACTICES,HRM practices,INTENSIFICATION,INVOLVEMENT WORK PROCESSES,MEDIATION,SYSTEMS,affective commitment,innovative behaviours,job demands,stress,well-being},
language = {English},
number = {3},
pages = {509--526},
title = {{Employee performance, well-being, and differential effects of human resource management subdimensions: Mutual gains or conflicting outcomes?}},
volume = {29},
year = {2019}
}
@article{Jordan2004,
abstract = {Training workers to perform multiple tasks can improve workforce agility for dealing with variations in workload. However, cross-training can be costly, time consuming to implement, is limited by worker learning capacity, and can lead to ambiguity about work responsibilities. Therefore, it is important to implement cross-training in the most efficient way and especially, due to the training time required, in a way that is robust to system changes. We use queueing and simulation analysis to investigate cross-training in the context of maintenance in a manufacturing plant. The tasks are independent and can be represented as a set of parallel queues that are served by dedicated and cross-trained workers. We propose a cross-training strategy called chaining, in which a few workers are strategically cross-trained, and show that it yields most of the benefits of cross-training all workers, with much less effort. Most importantly, we demonstrate that cross-training workers to form a "complete chain" is extremely robust in the following ways: (i) it is insensitive to the variety of ways a complete chain can be formed; (ii) it performs well even if there are major changes to or uncertainty in system parameters (such as mean task arrival rates); and (iii) performance is insensitive to control decisions that, without complete chaining, can significantly harm performance.},
address = {GM Corp, Res & Dev Ctr, Warren, MI 48090 USA},
annote = {Times Cited in Web of Science Core Collection: 58
Total Times Cited: 80
Cited Reference Count: 16},
author = {Jordan, W C and Inman, R R and Blumenfeld, D E},
doi = {10.1080/07408170490487713 WE  - Science Citation Index Expanded (SCI-EXPANDED)},
issn = {0740-817X},
journal = {IIE TRANSACTIONS},
language = {English},
number = {10},
pages = {953--967},
title = {{Chained cross-training of workers for robust performance}},
volume = {36},
year = {2004}
}
@article{Saleem2021,
abstract = {This study aimed to assess the impact of workforce agility on private hospital nursing staff's safety behavior with the mediating role of mindful organizing. This study was cross-sectional. A self-administered questionnaire was used to collect data from 369 nursing staff. The structural equation modeling (SEM) technique was used to check the internal consistency, convergent validity, discriminant validity, and hypotheses testing. For mediation analysis, the bootstrapping technique was used. Our findings suggested that workforce agility is the possible predictor of mindful organizing, as all of these dimensions have a positive impact on mindful organizing. Reference to safety performance sub-dimensions, proactivity, adaptability, and resilience had a positive significant impact on (a) safety compliance, and proactivity had a positive impact on (b) safety participation. Further, mindful organizing was also found to be positively associated with safety performance. Evidence for mediation between workforce agility and safety performance was also observed. Proactivity, adaptability, and resilience can enhance safety performance for the nursing staff. Workforce agility can also help the organization to attain mindful organizing, which will help them to achieve operational excellence, whereas in the past, high-reliability organizations were mainly found practicing mindful organizing. This study demonstrated the key impact of workforce agility and mindful organizing on safety behaviors directly and indirectly.},
address = {Univ Teknol PETRONAS, Dept Management & Humanities, Seri Iskandar 32610, Perak, Malaysia},
annote = {Times Cited in Web of Science Core Collection: 34
Total Times Cited: 36
Cited Reference Count: 49},
author = {Saleem, M S and Isha, A S N and Yusop, Y M and Awan, M I and Naji, G M A},
doi = {10.3390/nursrep11030063 WE  - Emerging Sources Citation Index (ESCI)},
issn = {2039-439X},
journal = {NURSING REPORTS},
keywords = {CLIMATE,INTERRATER RELIABILITY,RESILIENCE,VALIDATION,WORK,adaptability,mindful organizing,nursing staff,proactivity,resilience,safety performance,workforce agility},
language = {English},
number = {3},
pages = {666--679},
title = {{Agility and Safety Performance among Nurses: The Mediating Role of Mindful Organizing}},
volume = {11},
year = {2021}
}
@book{Kocot2022,
address = {Univ Econ Katowice, Katowice, Poland},
annote = {Times Cited in Web of Science Core Collection: 2
Total Times Cited: 2
Cited Reference Count: 39},
author = {Kocot, D and Wiench, P and Maciaszczyk, M},
booktitle = {SELF-MANAGEMENT, ENTREPRENEURIAL CULTURE, AND ECONOMY 4.0: A Contemporary Approach to Organizational Theory Development},
doi = {10.4324/9781003213048-9},
editor = {Rzepka, A and Olesinski, Z and Jedrych, E},
isbn = {978-1-032-08124-3},
keywords = {LEADERSHIP,MANAGEMENT,NETWORKS},
language = {English},
pages = {102--117},
title = {{Inter-Organization Relationships on Virtual Level in Terms of Employee Agility as Determinant of Industry 4.0 Era}},
year = {2022}
}
@article{Kehoe2013,
abstract = {Although strategic human resource (HR) management research has established a significant relationship between high-performance HR practices and firm-level financial and market outcomes, few studies have considered the important role of employees' perceptions of HR practice use or examined the more proximal outcomes of high-performance HR practices that may play mediating roles in the HR practice-performance relationship. To address recent calls in the literature for an investigation of this nature, this study examined the relationships between employees' perceptions of high-performance HR practice use in their job groups and employee absenteeism, intent to remain with the organization, and organizational citizenship behavior, dedicating a focus to the possible mediating role of affective organizational commitment in these relationships. Data in this study were collected from surveys of employees at a large multiunit food service organization. The model was tested with CWC(M) mediation analysis (i.e., centered within context with reintroduction of the subtracted means at Level 2), which accounted for the multilevel structure of the data. Results indicate that employees' perceptions of high-performance HR practice use at the job group level positively related to all dependent variables and that affective organizational commitment partially mediated the relationship between HR practice perceptions and organizational citizenship behavior and fully mediated the relationship between HR practice perceptions and intent to remain with the organization. The discussion reviews the implications of these results and suggests future directions for research in this vein.},
address = {Cornell Univ, ILR Sch, Ithaca, NY 14853 USA},
annote = {Times Cited in Web of Science Core Collection: 830
Total Times Cited: 1107
Cited Reference Count: 61},
author = {Kehoe, R R and Wright, P M},
doi = {10.1177/0149206310365901 WE  - Social Science Citation Index (SSCI)},
issn = {0149-2063 J9  - J MANAGE JI  - J. Manag.},
journal = {JOURNAL OF MANAGEMENT},
keywords = {CONTINUANCE COMMITMENT,FIRM PERFORMANCE,HR PRACTICES,MANAGEMENT,MANUFACTURING PERFORMANCE,NORMATIVE COMMITMENT,ORGANIZATIONAL PERFORMANCE,SATISFACTION,TURNOVER,WORK SYSTEMS,commitment,strategic human resource management},
language = {English},
number = {2},
pages = {366--391},
title = {{The Impact of High-Performance Human Resource Practices on Employees' Attitudes and Behaviors}},
volume = {39},
year = {2013}
}
@article{Campbell2000,
abstract = {Business and behavioral undertakings such as job enrichment, participation, empowerment, and transformational leadership are organizational attempts to expand the employee role. This article examines a number of these undertakings to illustrate how they function as role-expansion mechanisms, and how they implicitly define five role characteristics generally reflective of a proactive employee. While job and task competence, interpersonal effectiveness, and organizational orientation have always been associated with the employee role, the other two role characteristics-enterprising qualities and personal integrity-represent relatively new expectations. These new demands raise some important issues for firms and managers, centered on differences associated with the firm's, the manager's, and the employee's expectations regarding the use of judgment and initiative. The article examines some implications of these differences, discusses person-environment fit considerations, and proposes recommendations for handling the problem. It concludes with a discussion of how the continuing evolution of the employee role blurs the traditional line between manager and employee, and how this affects the traditional managerial role.},
address = {US Mil Acad, Dept Behav Sci & Leadership, W Point, NY 10996 USA},
annote = {Times Cited in Web of Science Core Collection: 230
Total Times Cited: 321
Cited Reference Count: 42},
author = {Campbell, D J},
doi = {10.5465/AME.2000.4468066 WE  - Social Science Citation Index (SSCI)},
issn = {0896-3789 J9  - ACAD MANAGE EXEC JI  - Acad. Manage. Exec.},
journal = {ACADEMY OF MANAGEMENT EXECUTIVE},
keywords = {COMMITMENT,LEADERSHIP,ORGANIZATIONAL CITIZENSHIP BEHAVIOR,PERFORMANCE,PRO-SOCIAL BEHAVIOR},
language = {English},
number = {3},
pages = {52--66},
title = {{The proactive employee: Managing workplace initiative}},
volume = {14},
year = {2000}
}
@article{Gouda2024,
abstract = {PurposeThe COVID-19 outbreak disrupted the business environment and severely affected the morale and performance of the employees. Further, the Indian automobile industry witnessed major setbacks and drastically impacted sector in COVID-19. Talent agility is an emerging concept in the field of HRM that will foster innovations and productivity in the automobile industry. Thus, this study aims to explore the barriers to building in-house agile talents in the Indian automobile industry in the new normal.Design/methodology/approachThe barriers of talent agility were identified through a literature review and validated through experts' opinions. This study used a hybrid approach, which combines Interpretive Structural Modelling-Polarity (ISM-P) and decision-making trial and evaluation laboratory (DEMATEL) to develop a hierarchical structural model of the barriers, followed by classification into cause and effect groups.FindingsThe result of the multi-method approach identified that shortage of skills and competencies, lack of IT infrastructure, lack of ambidextrous leaders, lack of smart HRM technologies and practices, lack of attractive reward system/career management, poor advanced T&D, poor industry, institute interface and financial constraints are the critical barriers.Practical implicationsIt can provide a strategic roadmap for automobile manufacturers to promote talent agility in the current wave of digitalization (Industry 4.0). This study can help the managers to address and overcome the barrier and hurdles in building talent agility.Originality/valueThis study is unique in that it addresses the contemporary issues related to talent agility in the context of the Indian automobile industry in the current rapidly changing environment. This study developed a holistic integrated ISM(P)-DEMATEL hierarchical framework on the barriers of talent agility indicating inner dependency weights, i.e., the strength of interrelationship between the barriers.},
address = {Natl Inst Technol Rourkela, Sch Management, Rourkela, India},
annote = {Times Cited in Web of Science Core Collection: 3
Total Times Cited: 4
Cited Reference Count: 89},
author = {Gouda, G K and Tiwari, B},
doi = {10.1108/JM2-06-2023-0124},
issn = {1746-5664},
journal = {JOURNAL OF MODELLING IN MANAGEMENT},
keywords = {Automobile industry,COVID-19,DEMATEL,ISM (polarity),Industry 4.0,MANAGEMENT,Talent agility,WORKFORCE AGILITY},
language = {English},
number = {4},
pages = {1343--1368},
title = {{Modelling the barriers of talent agility in Indian automobile industry in the era of Industry 4.0}},
volume = {19},
year = {2024}
}
@article{Akyurek2023,
abstract = {This study investigates the mediating role of work engagement in the correlation between employees' interpersonal adaptability and their ability to cope with uncertain and unpredictable work situations. Data were collected from 502 people working in the food and beverage departments of five-star hotels in Turkiye through a questionnaire. The features of the items of the constructs in the research model were tested by applying the SPSS/AMOS 22.0 software structural equation analysis package with the maximum likelihood (ML) method of estimating with a two-step approach. The results show that interpersonal adaptability has a positive impact on dealing with uncertain and unpredictable work situations, and work engagement has a substantial effect. Moreover, interpersonal adaptability has a positive impact on work engagement. In the light of the findings obtained from this research, theoretical contributions and practical suggestions are presented to practitioners and researchers.},
address = {Gumuşhane Univ, Vocat Sch Social Sci, Dept Hotel Restaurant & Catering Serv, Gumushane, Turkiye},
annote = {Times Cited in Web of Science Core Collection: 1
Total Times Cited: 1
Cited Reference Count: 63},
author = {Aky{\"{u}}rek, S and Can, {\"{U}} and Kili{\c{c}}alp, M},
doi = {10.2478/ejthr-2023-0012 WE  - Emerging Sources Citation Index (ESCI)},
issn = {2182-4924},
journal = {EUROPEAN JOURNAL OF TOURISM HOSPITALITY AND RECREATION},
keywords = {ADAPTIVE PERFORMANCE,Adaptability,BEHAVIOR,CONSTRUCT,DIMENSIONS,FRONTLINE EMPLOYEE ADAPTABILITY,Food and Beverage Department Employee,Interpersonal Adaptability,JOB-SATISFACTION,MODEL,SCALE,SERVICE RECOVERY,Turkiye,Work Engagement},
language = {English},
number = {2},
pages = {142--153},
title = {{The mediating role of work engagement on the relationship between interpersonal adaptability and dealing with uncertain and unpredictable work situations}},
volume = {13},
year = {2023}
}
@article{Sanders2021,
abstract = {Human resource (HR) process research seeks to explain the relationship between HR practices and employee outcomes and organisational performance. This body of research examines the HR implementation process, particularly the role of line managers, and the employees' HR sense-making process. Among these processes, one promising line of research explores the antecedents and consequences of employees' HR attributions or beliefs about why their organisation implements specific HR practices. However, research on these HR attributions has been rather limited leading to this special issue to advance our knowledge of this field. In this Introduction to the special issue we review the current 'state-of-the-art' and highlight the research questions which we invited contributors to address. We outline how the articles advance our knowledge and help to promote a future research agenda.},
address = {UNSW Sydney, Sch Management & Governance, UNSW Business Sch, Coll Rd, Sydney, NSW 2052, Australia},
annote = {Times Cited in Web of Science Core Collection: 27
Total Times Cited: 28
Cited Reference Count: 32},
author = {Sanders, K and Guest, D and Rodrigues, R},
doi = {10.1111/1748-8583.12358},
issn = {0954-5395},
journal = {HUMAN RESOURCE MANAGEMENT JOURNAL},
keywords = {HR attributions,HR practices,MOTIVATION,STRENGTH,future agenda,outcomes},
language = {English},
number = {3},
pages = {694--703},
title = {{The role of HR attributions in the HRM - Outcome relationship: Introduction to the special issue}},
volume = {31},
year = {2021}
}
@article{Salas-Vallina2021,
abstract = {Despite continuing interest in employees' well-being, there are still large gaps in our understanding of the mediating role this concept plays in the human resource management (HRM)-performance relationship. In addition, more insights as to how HRM is implemented by leaders are required, as studies largely center either on leadership or on HRM, with little research addressing how HRM and leadership jointly determine employees' well-being and performance. This study examines the link between well-being-oriented human resource management (WBHRM) and performance in a sample of very large organizations, based on the job demands-resource model and social exchange theory. In addition, we explore the moderating role of middle managers' leadership in the relationship between WBHRM and employees' well-being. The results reveal that engaging leadership behavior fosters genuine implementation of WBHRM and has a direct impact on employees' performance.},
address = {Univ Valencia, Dept Business Management, Valencia 46022, Spain},
annote = {Times Cited in Web of Science Core Collection: 147
Total Times Cited: 195
Cited Reference Count: 100},
author = {Salas-Vallina, A and Alegre, J and L{\'{o}}pez-Cabrales, A},
doi = {10.1002/hrm.22021},
issn = {0090-4848},
journal = {HUMAN RESOURCE MANAGEMENT},
keywords = {ENGAGEMENT,HAPPINESS,HEALTH-CARE,HRM PRACTICES,JOB DEMANDS,ORGANIZATIONS,SELF-DETERMINATION,SYSTEMS,TRUST,VOICE,engaging leadership,exhaustion,happiness at work,human resource management,performance,trust,well-being},
language = {English},
number = {3},
pages = {333--347},
title = {{The challenge of increasing employees' well-being and performance: Howhuman resource managementpractices and engaging leadership work together toward reaching this goal}},
volume = {60},
year = {2021}
}
@article{Karimian2024,
abstract = {Background To effectively navigate the growing complexities and rapid changes in today's environment, universities must cultivate agility among their members. Over the past decade, students have encountered a variety of experiences related to E-Learning and the provision of educational services through electronic platforms. This study aimed to develop and validate a Questionnaire of Educational Agility (QEdu-Agility) to assess the capacity of educational institutions to adapt to these evolving demands. Method This survey research aimed to validate QEdu-Agility. The statistical sample consisted of 372 students from Shiraz University of Medical Sciences in Iran, who had completed at least one academic year online during the COVID-19 pandemic in 2022. Participants were selected using the Cochran formula. The initial questionnaire was based on three standard instruments related to organizational agility and adapted for educational contexts. After establishing face and content validity, the preliminary version was validated by a focus group of five educational experts, comprising 30 items across five dimensions: responsiveness, adequacy, flexibility, speed, and integrity, measured on a 5-point Likert scale. To confirm the construct validity, the questionnaire was randomly distributed to students via email. Data analysis was conducted using Exploratory Factor Analysis (EFA) with varimax rotation, employing SPSS 24 software. Results The content validity was confirmed with Content Validity Ratio (CVR) = 0.847, Content Validity Index (CVI) = 0.877, and the reliability with internal consistency was confirmed with R = 0.944. The CVI sub-components for relevance, clarity, and simplicity were obtained as 0.867, 0.853, and 0.847, respectively. According to EFA, the sample adequacy was confirmed with Kaiser-Meyer-Olkin (KMO) index = 0.928 and significant Bartlett's test (P < 0.001). The total variance explained of the QEdu-Agility was about 60%. The first component of responsiveness accounted for 38.79% of the variance, followed by adequacy (7.99%), flexibility (5.17%), speed (3.91%), and integrity (3.57%) in subsequent components. Conclusion The findings of the construct validity indicated a good fit of the QEdu-Agility. Given that the concept of agility is highly contingent on the context, this tool could be retested for measuring educational agility in educational organizations, such as universities.},
address = {Shiraz Univ Med Sci, Virtual Sch, Dept Elearning Med Sci, Shiraz, Iran},
annote = {Times Cited in Web of Science Core Collection: 4
Total Times Cited: 5
Cited Reference Count: 49},
author = {Karimian, Z and Chahartangi, F},
doi = {10.1186/s12909-024-06307-z WE  - Science Citation Index Expanded (SCI-EXPANDED) WE  - Social Science Citation Index (SSCI)},
issn = {1472-6920 J9  - BMC MED EDUC JI  - BMC Med. Educ.},
journal = {BMC MEDICAL EDUCATION},
keywords = {ALPHA,Agility,Educational Agility,Exploratory Factor Analysis,Organizational Development,Psychometrics,QEdu-Agility,Questionnaire,Validity,WORKFORCE AGILITY},
language = {English},
number = {1},
title = {{Development and validation of a questionnaire to measure educational agility: a psychometric assessment using exploratory factor analysis}},
volume = {24},
year = {2024}
}
@article{Solberg2016,
abstract = {The present study investigates employees' job crafting behavior in the context of perceived role overload, and identifies employees' perceived ability to deal with work change (Le., "perceived adaptivity") and leaders' need for structure as moderators positively influencing this relationship. A two-wave panel field study of 47 leaders and 143 employees in a Norwegian manufacturing firm found that perceived role overload related negatively to employees' job crafting, as hypothesized. Employees' perceived adaptivity alone did not increase job crafting in role overload situations, as predicted. Rather, the relationship between perceived role overload and job crafting was only positive when employees' perceived adaptivity was high and their leaders' need for structure was low. Thus, employees' job crafting in role overload situations depends on the interactive fit between employees' and leaders' adaptive capabilities. Implications for the socially embedded theory of job crafting and leadership practice are discussed. (C) 2016 Elsevier Inc. All rights reserved.},
address = {BI Norwegian Business Sch, Dept Leadership & Org Behav, N-0442 Oslo, Norway},
annote = {Times Cited in Web of Science Core Collection: 45
Total Times Cited: 58
Cited Reference Count: 70},
author = {Solberg, E and Wong, S I},
doi = {10.1016/j.leaqua.2016.03.001 WE  - Social Science Citation Index (SSCI)},
issn = {1048-9843},
journal = {LEADERSHIP QUARTERLY},
keywords = {3-WAY INTERACTIONS,Adaptivity,BEHAVIOR,GOAL ORIENTATION,Job crafting,LEADERSHIP,Need for structure,PERFORMANCE,PERSONAL NEED,RESOURCES,Role overload,SELF,WORK,WORKPLACE},
language = {English},
number = {5},
pages = {713--725},
title = {{Crafting one's job to take charge of role overload: When proactivity requires adaptivity across levels}},
volume = {27},
year = {2016}
}
@article{Boon2011,
abstract = {Human resource management (HRM) practices can play an important role in matching people with the organisations and the jobs they work in. However, little is known about how employees perceive and interpret HR practices and whether or how these perceptions relate to perceptions of person-organisation (P-O) and person-job (P-J) fit. This study aims to bridge strategic HRM and person-environment fit literature by examining possible mediating and moderating roles of P-O and P-J fit in the relationship between employee perceptions of a broad set of HR practices and employee attitudes and behaviours. Results from a sample of 412 employees support direct relationships as well as a mediating and moderating role of P-O and P-J fit in the relationship between perceived HR practices and employee outcomes.},
address = {Univ Amsterdam, Amsterdam Business Sch, Amsterdam, Netherlands},
annote = {Times Cited in Web of Science Core Collection: 292
Total Times Cited: 377
Cited Reference Count: 60},
author = {Boon, C and {Den Hartog}, D N and Boselie, P and Paauwe, J},
doi = {10.1080/09585192.2011.538978 WE  - Social Science Citation Index (SSCI)},
issn = {0958-5192},
journal = {INTERNATIONAL JOURNAL OF HUMAN RESOURCE MANAGEMENT},
keywords = {COMPLEMENTARY,CONTROVERSIES,FIRM PERFORMANCE,METAANALYSIS,PRODUCTIVITY,RESOURCE MANAGEMENT-PRACTICES,SATISFACTION,SUPPLEMENTARY,SYSTEMS,WORK,employee attitudes,employee behaviours,employee perceptions,human resource management,person-job fit,person-organisation fit},
language = {English},
number = {1},
pages = {138--162},
title = {{The relationship between perceptions of HR practices and employee outcomes: examining the role of person-organisation and person-job fit}},
volume = {22},
year = {2011}
}
@article{Breu2002,
abstract = {The notion of the agile workforce has been discussed as central to creating the agile organization, which achieves superior environmental responsiveness in contexts of turbulence and change. Previous agility research has focused overly on the organization, paying scant attention to the workforce. This paper addresses a significant gap in agility research by reporting on the first empirical study to examine how the pressures of organizational agility impact upon the workforce. Survey evidence from 515 UK organizations is used for eliciting an initial indicator of workforce agility. The data suggest that agile workforces acquire the five capabilities of intelligence, competencies, collaboration, culture and information systems (IS). From an information technology (IT) perspective the determinants of workforce agility are flexible infrastructure platforms that support the rapid introduction of new IS and the enhancement of IT competencies across the entire workforce. The survey also revealed that information and communications technology applications increase workforce agility most when used for collaborative working.},
address = {Cranfield Sch Management, Cranfield MK43 0AL, Beds, England},
annote = {Times Cited in Web of Science Core Collection: 159
Total Times Cited: 238
Cited Reference Count: 63},
author = {Breu, K and Hemingway, C J and Strathern, M and Bridger, D},
doi = {10.1080/02683960110132070 WE  - Science Citation Index Expanded (SCI-EXPANDED) WE  - Social Science Citation Index (SSCI)},
issn = {0268-3962},
journal = {JOURNAL OF INFORMATION TECHNOLOGY},
keywords = {COMMUNICATION,IMPLEMENTATION,KEY ISSUES,MANAGEMENT,ORGANIZATIONS,SUPPLY CHAIN,SYSTEMS,TECHNOLOGY,TIME},
language = {English},
number = {1},
pages = {21--31},
title = {{Workforce agility: the new employee strategy for the knowledge economy}},
volume = {17},
year = {2002}
}
@article{Hu2022,
abstract = {Although job crafting has many beneficial outcomes for organisations, research on the antecedents of this behaviour is lacking. Through a two-wave study including 87 managers and 342 employees of nine Chinese firms, an integrated content and process model of human resource management (HRM) systems is developed and used to demonstrate that HRM systems have a crucial influence on employee job crafting. The results of multilevel structural equation models reveal that implemented HRM systems can increase employee task and relational crafting through the mediating effect of perceived HRM systems. Furthermore, the HRM system features of distinctiveness, consistency and consensus positively moderate the strength of the relationship between implemented and perceived HRM systems, as well as the indirect effect of implemented HRM systems on employee task and relational crafting.},
address = {South China Normal Univ, Sch Econ & Management, Guangzhou, Guangdong, Peoples R China},
annote = {Times Cited in Web of Science Core Collection: 30
Total Times Cited: 33
Cited Reference Count: 31},
author = {Hu, B and Stein, A M and Mao, Y H and Yan, A M},
doi = {10.1111/1748-8583.12392},
issn = {0954-5395},
journal = {HUMAN RESOURCE MANAGEMENT JOURNAL},
keywords = {CONSERVATION,HRM content and process,OUTCOMES,PERFORMANCE WORK SYSTEMS,STRENGTH,human resource management system features,human resource management systems,job crafting},
language = {English},
number = {1},
pages = {117--132},
title = {{The influence of human resource management systems on employee job crafting: An integrated content and process approach}},
volume = {32},
year = {2022}
}
@article{Yaseen2021,
abstract = {The aim of this research is to empirically investigate the relationship between conflict management styles (CMSs), organizational agility, and innovation performance. Covariance-based structural equation modeling was used to test Rahim and Bonoma conflict management styles and their relations to organizational agility and innovation performance. A total of 460 questionnaires were collected from the Jordanian telecommunication companies. Findings revealed that integrating style has a significant impact on the organizational agility and innovation performance. Organizational agility mediates the relationship between compromising and integrating conflict styles and innovation performance. The obliging, dominating, and avoiding conflict management styles have an insignificant effect on innovation performance. This research has significantly contributed to the existing literature where prior studies were mainly conducted in the Western context. The conflict management field is still under research in the Middle Eastern business context.},
address = {Al Zaytoonah Univ Jordan, Fac Business, Amman, Jordan},
annote = {Times Cited in Web of Science Core Collection: 8
Total Times Cited: 9
Cited Reference Count: 73},
author = {Yaseen, S G and {El Refae}, G A and Dajani, D M and Ghanem, A A},
doi = {10.4018/IJHCITP.2021100103 WE  - Emerging Sources Citation Index (ESCI)},
issn = {1947-3478},
journal = {INTERNATIONAL JOURNAL OF HUMAN CAPITAL AND INFORMATION TECHNOLOGY PROFESSIONALS},
keywords = {BEHAVIOR,CHOICE,Conflict,Conflict Management Styles,EMOTIONAL INTELLIGENCE,EMPLOYEES,Innovation,Innovation Performance,LEADERSHIP-STYLES,MODEL,Organizational Agility,SERVICE DEVELOPMENT,WORKFORCE AGILITY},
language = {English},
number = {4},
pages = {31--45},
title = {{Conflict Management Styles and Innovation Performance: The Mediating Role of Organizational Agility}},
volume = {12},
year = {2021}
}
@article{Loh2022,
abstract = {Incivility in the workplace is a growing problem in many workplaces that can detrimentally affect employees and organisations. Despite this increasing problem, the current literature on incivility lacks an integrated theoretical model to explain engaged and retaliated incivility in the workplace. To address this gap, we tested a model which incorporated both Spiral Theory of Incivility with Conservation of Resource Theory to explain the underlying processes involve in the relationship between engaged and retaliatory workplace incivility. Specifically, retaliatory incivility was hypothesised as an influencing factor, work withdrawal and job dissatisfaction as consequences, and emotional exhaustion as a moderator. A total of 875 employees in multinational organisations across three countries were panel surveyed. The overall result from the Structural Equation Modelling (SEM) indicated that the fit indices for the proposed model fulfilled all recommended levels. Importantly, emotional exhaustion was found to be the trigger point in the negative spiral of workplace incivility. Theoretical implications and practical considerations were discussed.},
address = {Univ Canberra, Canberra Business Sch, Bruce Campus, Canberra, ACT, Australia},
annote = {Times Cited in Web of Science Core Collection: 12
Total Times Cited: 16
Cited Reference Count: 85},
author = {Loh, J M I and Saleh, A},
doi = {10.1016/j.heliyon.2021.e08694},
issn = {2405-8440 J9  - HELIYON JI  - Heliyon},
journal = {HELIYON},
keywords = {BURNOUT,CONSERVATION,Emotional exhaustion,IMPACT,JOB-SATISFACTION,Job satisfaction,MISTREATMENT,MODERATING ROLE,RESOURCES,Retaliatory incivility,STRUCTURAL EQUATION MODELS,Structural equation modelling,WORK,WORKGROUP INCIVILITY,Work withdrawal},
language = {English},
number = {1},
title = {{Lashing out: emotional exhaustion triggers retaliatory incivility in the workplace}},
volume = {8},
year = {2022}
}
@article{Chakraborty2019,
abstract = {Background: Ushering in the edge of digital economy has instituted changes in different spheres of people management. Understanding the importance of talent management and the adaptability of employees to various functional domains of the business, corporate houses slowly brought about infusing inescapable changes to keep abreast with the rhythm of future changes. Purpose: The purpose of this study was to determine the relative importance of certain factors that enhance the efficiency of liquid workforce in improving the overall performance of the organization, and it elaborated a practical approach of deploying liquid workforce in improving organizational economy. Design/Methodology: Researchers used descriptive research with cross-sectional design. The study used multiple regression analysis to get the results which were collected from different organizations. Findings: We found from the survey that four factors were mainly influencing liquid workforce and these are: Organizations seeking creativity, virtual organizations, flexi-time, and multi-skilled workers, with the last one being the most significant. Research Limitations: This study was conducted in Kolkata with a sample size of 200 respondents taken only from IT, ITES, and telecom organizations. The term 'liquid workforce' is quite new, and respondents had some hesitation during answering questions regarding the same. {\textcopyright} 2019, Associated Management Consultants Pvt. Ltd. All rights reserved.},
address = {Department of Management & Social Sciences, Haldia Institute of Technology, Haldia, West Bengal  721 657, India},
annote = {Cited By :19

Export Date: 28 August 2025

References: (2016) People First: The Primacy of People in a Digital Age, , https://www.accenture.com/in-en/insight-trends-insurance-technology-vision-2016-infographic; 
Awasthi, S., Study on the role of HRM in creativity and innovation with special reference to Indian organizations: A case study (2018) Journal of Business Management and Social Science Research, 7 (2), pp. 18-25;
Azuara, V., Alejandro, M.S., (2015) A Human Resource Perspective on the Development of Workforce Agility, , California: Pepperdine University. ProQuest LLC;
Bergson, H., The evolution of life-mechanism and teleology (1911) Creative Evolution, pp. 1-97. , A. Mitchell, Trans.). New York: Henry Holt and Company;
Betchoo, N.K., An insight into the practice of e-government a road map for contemporary public administration (2016) International Journal of Trend in Research and Development, 3 (2), pp. 526-530;
Brynjolfsson, E., Hitt, L.M., Kim, H.H., Strength in numbers: How does data driven decision making affect firm performance? (2011) Global Social Service Workforce Alliance, , http://www.socialserviceworkforce.org/resources/strength-numbers-how-does-data-driven-decision-making-affect-firm-performance;
Daly, K.A., (1997) Managing the Contingent Work Force: Lessons for Success, , http://cxcglobal.asia/wp-content/uploads/2015/06/Queen%E2%80%99s-University-Managing-the-Contingent-Work-Force-Lessons-for-Success.pdf, Industrial Relations Centre. Kingston, Ontario, Canada: Queen's University;
Dyne, L.V., Soon, A., Organizational citizenship behavior of contingent workers in Singapore (1998) The Academy of Management Journal, 41 (6), pp. 692-703;
Gupta, M., Engaging employees at work: Insights from India (2017) Advances in Developing Human Resources, 20 (1), pp. 3-10. , https://doi.org/10.1177/1523422317741690;
Hair, J.F., Black, W.C., Babin, B.J., Anderson, R.E., (2014) Multivariate Data Analysis, , 7th edition). New Jersey: Pearson;
Hogan, T.P., Benjamin, A., Brezinski, K.L., Reliability methods: A note on the frequency of use of various types (2000) Educational and Psychological Measurement, 60, pp. 523-531. , https://doi.org/10.1177/00131640021970691;
Iacobucci, D., Methodological and statistical concerns of the experimental behavioral researcher [Special issue (2001) Journal of Consumer Psychology, 10 (1-2), pp. 1-121. , http://dx.doi.org/10.1207/S15327663JCP1001&2_01;
Itegi, F.M., Improving organization performance: Project management approach sustainable in the field of globalization (2015) Journal of Entrepreneurship and Organization Management, 4 (3), pp. 1-6;
James, F., Sudha, S., Moderating effect of work place support on the social life of night shift employees (2017) Prabandhan: Indian Journal of Management, 10 (6), pp. 49-56;
Kam, C., Morin, A.J.S., Meyer, J.P., Topolnytsky, L., Are commitment profiles stable and predictable? A latent transition analysis (2013) Journal of Management, 42 (6), pp. 1462-1490. , https://doi.org/10.1177/0149206313503010;
Kothari, C.R., (2003) Research Methodology: Methods and Techniques, , 2nd ed.). Delhi: New Age International;
Kumar, H., Raghavendran, S., Gamification, the finer art: Fostering creativity and employee engagement (2015) Journal of Business Strategy, 36 (6), pp. 3-12. , https://doi.org/10.1108/JBS-10-2014-0119;
Lengnick-Hall, C.A., Technology advances in batch production and improved competitive position (1986) Journal of Management, 12 (1), pp. 75-90. , https://doi.org/10.1177/014920638601200107;
Mackenzie, R., (2008) Why Would Contingent Workers Join a Trade Union? Union Responses to Restructuring and the Organization of Contingent Workers in the Irish Telecommunications Sector (Working Paper No. 2), , https://business.leeds.ac.uk/fileadmin/public/Research/Research_Centres/CERIC/Publications/WP2_MacKenzie.pdf, Centre for Employment Relations Innovation and Change. UK: Leeds University Business School;
Mittal, K., Singh, K., Sharma, G., Work-life balance and employee health: A cross-sectional analysis of manufacturing and service sectors (2017) Prabandhan: Indian Journal of Management, 10 (7), pp. 34-49;
Nunnally, J.C., (1978) Psychometric Theory, , NY: McGraw – Hill;
Clarke, O., (2017) The Future of Work-Contingent Workers and New Employment Models, , https://www.osborneclarke.com/wp-content/uploads/2017/11/OC-The-Future-of-Work-Contingent-workers-8pp-A4-36099747-SOFT.pdf;
Pandita, D., Bedarkar, M., Factors affecting employee performance: A conceptual study on the drivers of employee engagement (2015) Prabandhan: Indian Journal of Management, 8 (7), pp. 29-40;
Pedulla, D.S., (2011) The Hidden Costs of Contingency: Employers' Use of Contingent Workers and Standard employees' Outcomes (Working Paper 6), , https://csso.princeton.edu/file/236/download?token=vSmBdKQw;
Peterson, R.A., A meta-analysis of Cronbach's coefficient alpha (1994) Journal of Consumer Research, 21 (2), pp. 381-391. , https://doi.org/10.1086/209405;
Sidibe, M., Campbell, J., Reversing a global health workforce crisis (2015) Bulletin of the World Health Organization, 93 (1), p. 3. , http://dx.doi.org/10.2471/BLT.14.151209;
Zimmerman, T., Gavrilova-Aguilar, M., Cullum, P., Rethinking human resource strategies: A shift in the treatment of contingent workers (2013) International Journal of Business and Management, 8 (7), pp. 28-34},
author = {Chakraborty, D and Santra, A and Dhara, S K},
doi = {10.17010/pijom/2019/v12i4/143348},
issn = {09752854 (ISSN)},
journal = {Prabandhan: Indian Journal of Management},
keywords = {Adaptability,Digital Technology,Disruption,Flexi-time,Integration,Liquid Workforce,Multi-skilled,People First,Workforce Agility},
language = {English},
number = {4},
pages = {44--64},
publisher = {Associated Management Consultants Pvt. Ltd.},
title = {{Factors affecting the liquid workforce in different organizations and its effectiveness}},
url = {https://www.scopus.com/inward/record.uri?eid=2-s2.0-85068103155&doi=10.17010%2Fpijom%2F2019%2Fv12i4%2F143348&partnerID=40&md5=c60bb8254c249bfad8cfc4f14b73882a},
volume = {12},
year = {2019}
}
@article{Khattak2025,
abstract = {Information technology (IT) projects frequently struggle to fulfill their potential in today's rapidly evolving technological landscape. Empowering leadership (EL) has emerged as a critical factor for project success; however, the underlying mechanisms of how and why EL is linked to IT project success remain largely unknown. This study aims to fill this gap by investigating the mediating and moderating roles of workforce agility (WA) and top management support (TMS) in the EL-IT project success relationship. Purposive sampling was used to collect data from 328 IT professionals in the main cities of Fujian Province, China. The data were analyzed using SPSS 24 and SmartPLS 3.2.9. The results indicate that EL is positively and significantly related to IT project success and WA, respectively. Consequently, WA has a significant and positive relationship with IT project success. The results also supported the mediating role of WA in the relationship between EL and IT project success. The study also revealed that TMS positively moderated the relationship between EL and WA. Theoretically, this study expands the project management literature by applying self-determination theory (SDT) and conservation of resource (CoR) theory to demonstrate the crucial role of EL in IT project success, particularly in the Chinese context. By focusing on the mediating and moderating effects of WA and TMS, this study provides valuable insights into the complex mechanisms underlying EL's impact on IT project success. {\textcopyright} The Author(s) 2025.},
address = {Jimei University, Xiamen, China},
annote = {Cited By :1

Export Date: 28 August 2025

Correspondence Address: Khan, M.A.; Quality Assurance Directorate, Shangrilla Road Sector E-8, Pakistan; email: anwarbahria275@gmail.com

References: Aga, D.A., Noorderhaven, N., Vallejo, B., Transformational leadership and project success: The mediating role of team-building (2016) International Journal of Project Management, 34 (5), pp. 806-818; 
Ahmadabadi, A.A., Heravi, G., The effect of critical success factors on project success in public-private partnership projects: A case study of highway projects in Iran (2019) Transport Policy, 73, pp. 152-161;
Ahmad, M.K., Abdulhamid, A.B., Wahab, S.A., Pervaiz, A.N., Imtiaz, M., Direct and indirect influence of project managers' contingent reward leadership and empowering leadership on project success (2022) International Journal of Engineering Business Management, 14. , 18479790211073443;
Ahmed, R., Azmi Bin Mohamad, N., Exploring the relationship between multi-dimensional top management support and project success: An international study (2016) Engineering Management Journal, 28 (1), pp. 54-67;
Ahmed, R., Philbin, S.P., It takes more than the project manager: The importance of senior management support for successful social sector projects (2022) Project Leadership and Society, 3, p. 100042;
Ajgaonkar, S., Neelam, N.G., Wiemann, J., (2021) Drivers of workforce agility: A dynamic capability perspective. International Journal of Organizational Analysis, 30 (4), pp. 951-982;
Ali, M., Li, Z., Haider, M., Khan, S., Mohi, U., Din, Q., Does humility of project manager affect project success? Confirmation of moderated mediation mechanism (2021) Management Research Review, 44 (9), pp. 1320-1341;
Ali, M., Li, Z., Khan, S., Shah, S.J., Ullah, R., (2020) Linking humble leadership and project success: The moderating role of top management support with mediation of team-building. International Journal of Managing Projects in Business, 14 (3), pp. 545-562;
Almahamid, S., The influence of ERP system usage on agile capabilities: Examining the mediating role of users' psychological empowerment in Jordanian commercial banks (2019) Information Technology and People, 32 (6), pp. 1633-1656;
Al Otaibi, S.M., Amin, M., Winterton, J., Bolt, E.E.T., Cafferkey, K., The role of empowering leadership and psychological empowerment on nurses' work engagement and affective commitment (2022) International Journal of Organizational Analysis, 36 (9), pp. 272-287. , https://doi.org/10.1108/IJOA-11-2021-3049;
Amundsen, S., Martinsen, {\O}.L., Empowering leadership: Construct clarification, conceptualization, and validation of a new scale (2014) Leadership Quarterly, 25 (3), pp. 487-511;
Bender, S., M{\"{u}}ller, J., S{\"{o}}llner, M., Agile project management in the context of IT project portfolios (2016) Journal of Information Technology, 31 (2), pp. 139-154. , https://link.springer.com/article/10.1057/jit.2015.20;
Bhatti, S.H., Hussain, W.M.H.W., Khan, J., Sultan, S., Ferraris, A., Exploring data-driven innovation: What's missing in the relationship between big data analytics capabilities and supply chain innovation? (2022) Annals of Operations Research, 333 (2-3), pp. 799-826. , https://doi.org/10.1007/s10479-022-04772-7;
Breu, K., Hemingway, C.J., Strathern, M., Bridger, D., Workforce agility: The new employee strategy for the knowledge economy (2002) Technology, 17 (1), pp. 21-31;
Bryne, B.M., Structural equation modeling with AMOS: Basic concepts, applications, and programming (2010) Structural Equation Modeling A Multidisciplinary Journal, 22 (1), pp. 148-161;
Cai, Z., Huang, Q., Liu, H., Wang, X., Improving the agility of employees through enterprise social media: The mediating role of psychological conditions (2018) International Journal of Information Management, 38 (1), pp. 52-63;
Capaldo, G., Capone, V., Babiak, J., Bajcar, B., Kuchta, D., Efficacy beliefs, empowering leadership, and project success in public research centers: An Italian–polish study (2021) International Journal of Environmental Research and Public Health, 18 (13), p. 6763;
Chatterjee, S., Chaudhuri, R., Vrontis, D., Does remote work flexibility enhance organization performance? Moderating role of organization policy and top management support (2022) Journal of Business Research, 139, pp. 1501-1512;
Cheong, M., Spain, S.M., Yammarino, F.J., Yun, S., Two faces of empowering leadership: Enabling and burdening (2016) Leadership Quarterly, 27 (4), pp. 602-616;
Chen, M., Zhang, Y., Xu, H., Huang, X., Crafting a Job among Chinese Employees: The Role of Empowering Leadership and the Links to Work-Related Outcomes (2024) Behavioral Sciences, 14 (6), p. 451;
Cheong, M., Yammarino, F.J., Dionne, S.D., Spain, S.M., Tsai, C.Y., A review of the effectiveness of empowering leadership (2019) Leadership Quarterly, 30 (1), pp. 34-58;
Choi, S., Mattila, A.S., Bolton, L.E., To err is human (-oid): how do consumers react to robot service failure and recovery? (2021) Journal of Service Research, 24 (3), pp. 354-371;
Chow, T., Cao, D.B., A survey study of critical success factors in agile software projects (2008) Journal of Systems and Software, 81 (6), pp. 961-971;
Chua, D.K.H., Kog, Y.C., Loh, P.K., Critical success factors for different project objectives (1999) Journal of Construction Engineering and Management, 125 (3), pp. 142-150;
Cyfert, S., Szumowski, W., Dyduch, W., Zastempowski, M., Chudzi{\'{n}}ski, P., The power of moving fast: Responsible leadership, psychological empowerment and workforce agility in energy sector firms (2022) Heliyon, 8 (10). , e11188;
Das, K.P., Mukhopadhyay, S., Suar, D., Enablers of workforce agility, firm performance, and corporate reputation (2022) Asia Pacific Management Review, 28 (1), pp. 33-44. , https://doi.org/10.1016/j.apmrv.2022.01.006;
de Jong, J.P., Wilkin, C.L., Rubino, C., The association between perceived personal power, team commitment and intrinsic motivation for permanent and temporary workers (2019) Economic and industrial democracy, 40 (2), pp. 257-279;
Deci, E.L., Olafsen, A.H., Ryan, R.M., Self-determination theory in work organizations: The State of a Science (2017) Annual Review of Organizational Psychology and Organizational Behavior, 4 (1), pp. 19-43;
Deci, E.L., Ryan, R.M., The general causality orientations scale: Self-determination in personality (1985) Journal of Research in Personality, 19 (2), pp. 109-134;
Dyer, L., Shafer, R.A., (2003) Dynamic organizations: Achieving marketplace and organizational agility with people, , (CAHRS working paper series, 27;
Eskerod, P., Huemann, M., Sustainable development and project stakeholder management: What standards say (2013) International Journal of Managing Projects in Business, 6 (1), pp. 36-50;
Evangelist-Roach, M., (2020) Workforce agility strategies for improving the success rate of change initiatives, , [Doctoral dissertation, Walden University];
Fareed, M.Z., Su, Q., Awan, A.A., The effect of emotional intelligence, intellectual intelligence and transformational leadership on project success; an empirical study of public projects of Pakistan (2021) Project Leadership and Society, 2, p. 100036;
Fornell, C., Larcker, D.F., Structural equation models with unobservable variables and measurement error: Algebra and statistics. JMR (1981) Journal of Marketing Research, 18 (3), pp. 382-388;
Frick, N.R.J., Mirbabaie, M., Stieglitz, S., Salomon, J., (2021) Maneuvering through the stormy seas of digital transformation: The impact of empowering leadership on the AI readiness of enterprises. Journal of Decision System, 30 (2-3), pp. 235-258;
Gao, A., Jiang, J., Perceived empowering leadership, harmonious passion, and employee voice: the moderating role of job autonomy (2019) Frontiers in psychology, 10, p. 1484;
(2022) Gartner, , https://www.gartner.com/en/newsroom/press-releases/2022-12-12-govt-it-spending-forecast-2023, Retrieved January 02, 2023, from;
Gem{\"{u}}nden, H.G., Lehner, P., Kock, A., The project-oriented organization and its contribution to innovation (2018) International Journal of Project Management, 36 (1), pp. 147-160;
Grass, A., Backmann, J., Hoegl, M., From empowerment dynamics to team adaptability: Exploring and conceptualizing the continuous agile team innovation process (2020) Journal of Product Innovation Management, 37 (4), pp. 324-351;
Hair, J.F., Jr., Hult, G.T.M., Ringle, C.M., Sarstedt, M., (2021) A primer on partial least squares structural equation modeling (PLS-SEM), , Sage publications;
Hair Jr, J., Sarstedt, F., Hopkins, M., G. Kuppelwieser, L.V., Partial least squares structural equation modeling (PLS-SEM) (2014) European Business Review, 26 (2), pp. 106-121;
Hayes, A.F., Montoya, A.K., Rockwood, N.J., The analysis of mechanisms and their contingencies: PROCESS versus structural equation modeling (2017) Australasian Marketing Journal (AMJ), 25 (1), pp. 76-81;
Hayes, A.F., Scharkow, M., The relative trustworthiness of inferential tests of the indirect effect in statistical mediation analysis: Does method really matter? (2013) cience, 24 (10), pp. 1918-1927. , S;
Hobfoll, S.E., Conservation of resource caravans and engaged settings (2011) Journal of Occupational and Organizational Psychology, 84 (1), pp. 116-122;
Hobfoll, S.E., Freedy, J., Conservation of resources: A general stress theory applied to burnout (2017) Professional burnout, pp. 115-129. , Routledge Ebooks, (eds.), (pp., –;
Hobfoll, S.E., Halbesleben, J., Neveu, J.P., Westman, M., Conservation of resources in the organizational context: The reality of resources and their consequences (2018) Annual Review of Organizational Psychology and Organizational Behavior, 5 (1), pp. 103-128;
Hong, K.K., Kim, Y.G., The critical success factors for ERP implementation: An organizational fit perspective (2002) Information Management, 40 (1), pp. 25-40;
Ika, L.A., Diallo, A., Thuillier, D., Critical success factors for World Bank projects: An empirical investigation (2012) International Journal of Project Management, 30 (1), pp. 105-116;
Kabore, S.E., Sane, S., Abo, P., Transformational leadership and success of international development projects (ID projects): Moderating role of the project team size (2021) Leadership & Organization Development Journal, 42 (4), pp. 517-530;
Kanwal, N., Zafar, M.S., Bashir, S., The combined effects of managerial control, resource commitment, and top management support on the successful delivery of information systems projects (2017) International Journal of Project Management, 35 (8), pp. 1459-1465;
Kaufmann, C., Kock, A., Does project management matter? The relationship between project management effort, complexity, and profitability (2022) International Journal of Project Management, 40 (6), pp. 624-633;
Kerzner, H., Zeitoun, A., Vargas, R.V., (2022) Project management next generation: The pillars for organizational excellence, , John Wiley & Sons;
Khan, J., Jaafar, M., Javed, B., Mubarak, N., Saudagar, T., Does inclusive leadership affect project success? The mediating role of perceived psychological empowerment and psychological safety (2020) International Journal of Managing Projects in Business, 13 (5), pp. 1077-1096;
Khan, J., Jaafar, M., Mubarak, N., Khan, A.K., Employee mindfulness, innovative work behaviour, and IT project success: The role of inclusive leadership (2022) Information Technology and Management, 25 (2), pp. 145-215. , (, a;
Khan, J., Mubarak, N., Khattak, S.A., Safdar, S., Jaafar, M., Despotic leadership and IT project efficiency: The role of resilience (2022) International Journal of Managing Projects in Business, 15 (3), pp. 449-468. , (, b;
Khattak, S.I., Rizvi, T.H., Khan, M.A., Unwrapping software projects success in Asia: Assessing the role of authentic leadership, psychological empowerment, and job engagement in project success using a serial-mediation approach (2022) Sage Open, 12 (2). , 21582440221097918;
Kim, M., Beehr, T.A., Prewett, M.S., Employee responses to empowering leadership: A meta-analysis (2018) Journal of Leadership & Organizational Studies, 25 (3), pp. 257-276;
Kim, K., Ko, E.J., The influence of emotional intelligence on team cohesion and the mediating effects of self-efficacy and trust: Time-lagged approach (2021) Team Performance Management: An International Journal, 27 (7-8), pp. 540-552;
Kline, R.B., (2015) Principles and practice of structural equation modeling, , Guilford publications;
Konczak, L.J., Stelly, D.J., Trusty, M.L., Defining and measuring empowering leader behaviors: Development of an upward feedback instrument (2000) Educational and Psychological Measurement, 60 (2), pp. 301-313;
Kundu, S.C., Kumar, S., Gahlawat, N., Empowering leadership and job performance: Mediating role of psychological empowerment (2019) Management Research Review, 42 (5), pp. 605-624;
Lee, A., Willis, S., Tian, A.W., (2018) Empowering leadership: A meta-analytic examination of incremental contribution, mediation, and moderation. Journal of Organizational Behavior, 39 (3), pp. 306-325;
Lei, H., Fang, X., Rajkumar, T.M., Holsapple, C., Recovering troubled IT projects: The roles of transformational leadership and project complexity (2020) Information Systems Frontiers, 24 (1), pp. 233-245;
Li, M., Liu, W., Han, Y., Zhang, P., Linking empowering leadership and change-oriented organizational citizenship behavior: The role of thriving at work and autonomy orientation (2016) Journal of Organizational Change Management, 29 (5), pp. 732-750;
Lu, Y., Zhao, X., Wang, G., The impact of empowering leadership on employee creativity in China: The moderating role of psychological capital (2017) Social Behavior and Personality, 45 (1), pp. 53-64. , https://www.ingentaconnect.com/content/sbp/sbp/2017/00000045/00000001/art00008;
Mata, M.N., Martins, J.M., In{\'{a}}cio, P.L., Impact of absorptive capacity on project success through mediating role of strategic agility: Project complexity as a moderator (2023) Journal of Innovation & Knowledge, 8 (1), p. 100327;
Maxwell, J.A., (2012) Qualitative research design: An interactive approach, , Sage publications;
Mubarak, N., Khan, J., Safdar, S., Muhammad, S., Riaz, A., Ethical leadership in project-based organizations of Pakistan: The role of psychological empowerment and Islamic work ethics (2021) Management Research Review, 45 (3), pp. 281-299;
Muduli, A., Workforce agility: A review of literature (2013) The IUP Journal of Management Research, 12 (3), pp. 55-65;
Muduli, A., Workforce agility: Examining the role of organizational practices and psychological empowerment (2017) Global Business and Organizational Excellence, 36 (5), pp. 46-56;
M{\"{u}}ller, R., Jugdev, K., Critical success factors in projects: Pinto, Slevin, and Prescott-the elucidation of project success (2012) International Journal of Managing Projects in Business, 5 (4), pp. 757-775;
M{\"{u}}ller, R., Klein, G., The COVID-19 pandemic and project management research (2020) Project Management Journal, 51 (6), pp. 579-581;
Nguyen, Q., Kuntz, J.R., N{\"{a}}swall, K., Malinen, S., Employee resilience and leadership styles: The moderating role of proactive personality and optimism (2016) New Zealand Journal of Psychology, 45 (2), pp. 13-21;
Ohly, S., Fritz, C., Challenging the status quo: What motivates proactive behaviour? (2007) Journal of Occupational and Organizational Psychology, 80 (4), pp. 623-629;
Ong, C.H., Bahar, T., Factors influencing project management effectiveness in the Malaysian local councils (2019) International Journal of Managing Projects in Business, 12 (4), pp. 1146-1164;
Patil, M., Suresh, M., Modelling the enablers of workforce agility in IoT projects: A TISM approach (2019) Global Journal of Flexible Systems Management, 20 (2), pp. 157-175;
Petermann, M.K.H., Zacher, H., Development of a behavioral taxonomy of agility in the workplace (2021) International Journal of Managing Projects in Business, 14 (6), pp. 1383-1405;
Pinto, J.K., Slevin, D.P., Critical factors in successful project implementation (1987) IEEE Transactions on Engineering Management, 34 (1), pp. 22-27;
Pinto, J.K., Slevin, D.P., Critical success factors in R&D projects (1989) Research-Technology Management, 32 (1), pp. 31-35;
Sambasivan, N., Veeraraghavan, R., (2022) The deskilling of domain expertise in AI development, pp. 1-14. , Proceedings of the 2022 CHI Conference on Human Factors Computing Systems, (pp., –;
Saputra, N., Patrick, G., (2022) Digital competence as a mediator for the leadership in empowering workforce agility, pp. 612-617. , August, 2022 International Conference on Information Management and Technology (ICIMTech), IEEE, (, )., [Conference session]., (pp., –;
Saputra, N., Tuti, R.W., Satispi, E., (2023), 667, p. 195. , February, Springer Nature, (, ). Workforce agility during COVID-19: The effect of teamwork and empowering leadership. (, p; Sharma, P.N., Kirkman, B.L., Leveraging leaders: A literature review and future lines of inquiry for empowering leadership research (2015) Group & Organization Management, 40 (2), pp. 193-237;
Singh, A., Rangnekar, S., Empowering leadership in hospital employees: Effects on goal orientation, job conditions, and employee proactivity (2020) International Journal of Productivity and Performance Management, 69 (7), pp. 1497-1519;
Srivastava, A., Bartol, K.M., Locke, E.A., (2006) Empowering leadership in management teams: Effects on knowledge sharing, efficacy, and performance. Academy of Management Journal, 49 (6), pp. 1239-1251;
Stoker, J.I., Garretsen, H., Soudis, D., Tightening the leash after a threat: A multi-level event study on leadership behavior following the financial crisis (2019) Leadership Quarterly, 30 (2), pp. 199-214;
Tessarini Junior, G., Saltorato, P., Workforce agility: A systematic literature review and a research agenda proposal (2021) Innova, 31 (81), pp. 155-167;
(2022) Tencent is a success story bedevilled by the splinternet, , https://www.economist.com/business/2022/08/11/tencent-is-a-success-story-bedevilled-by-the-splinternet, August, 11, The Economist;
van Dijke, M., De Cremer, D., Mayer, D.M., Van Quaquebeke, N., When does procedural fairness promote organizational citizenship behavior? Integrating empowering leadership types in relational justice models (2012) Organizational Behavior and Human Decision Processes, 117 (2), pp. 235-248;
Van Den Broeck, A., Schreurs, B., Proost, K., Vanderstukken, A., Vansteenkiste, M., I want to be a billionaire: How do extrinsic and intrinsic values influence youngsters' well-being? (2019) The ANNALS of the American Academy of Political and Social Science, 682 (1), pp. 204-219;
Vecchio, R.P., Justin, J.E., Pearce, C.L., Empowering leadership: An examination of mediating mechanisms within a hierarchical structure (2010) Leadership Quarterly, 21 (3), pp. 530-542;
Wang, C.J., Yang, I.H., Why and how does empowering leadership promote proactive work behavior? An examination with a serial mediation model among hotel employees (2021) International Journal of Environmental Research and Public Health, 18 (5), p. 2386;
Wateridge, J., IT projects: A basis for success (1995) International Journal of Project Management, 13 (3), pp. 169-172;
Westerveld, E., The project excellence model{\textregistered}: Linking success criteria and critical success factors (2003) International Journal of Project Management, 21 (6), pp. 411-418;
Xue, Y., Bradley, J., Liang, H., Team climate, empowering leadership, and knowledge sharing (2011) Journal of Knowledge Management, 15 (2), pp. 299-312;
Young, R., Poon, S., Top management support—almost always necessary and sometimes sufficient for success: Findings from a fuzzy set analysis (2013) International Journal of Project Management, 31 (7), pp. 943-957;
Yusof, Y.M., Othman, M., Talib, S.A., Top management support and project success in Malaysian public sector (2017) International Journal of Productivity and Performance Management, 66 (7), pp. 927-947;
Zheng, J., Gou, X., Wu, G., Zhao, X., Li, H., Liu, B., The ambidextrous and differential effects of directive versus empowering leadership: A study from project context (2021) Leadership & Organization Development Journal, 42 (3), pp. 348-369;
Zheng, J., Gu, Y., Zhang, Z., Xie, H., Li, P., Li, H., The relationship between empowering leadership and project performance: A resource perspective (2022) Engineering Construction & Architectural Management, 30 (7), pp. 2969-2990. , https://doi.org/10.1108/ECAM-11-2021-1024;
Zwikael, O., (2008) Top management involvement in project management: Exclusive support practices for different project scenarios. International Journal of Managing Projects in Business, 1 (3), pp. 387-403},
author = {Khattak, S I and Khan, M A and Ali, M I and Kakar, A S},
doi = {10.1177/21582440251318858},
issn = {21582440 (ISSN)},
journal = {SAGE Open},
keywords = {IT project success,empowering leadership,project management,top management support,workforce agility},
language = {English},
number = {1},
publisher = {SAGE Publications Inc.},
title = {{Unwrapping IT Project Success in China: Examining the Role of Empowering Leadership, Workforce Agility and Top Management Support in IT Project Success}},
url = {https://www.scopus.com/inward/record.uri?eid=2-s2.0-105001020408&doi=10.1177%2F21582440251318858&partnerID=40&md5=b2a829d34b5b77cd6c0f4170484523f0},
volume = {15},
year = {2025}
}
@article{Sony2019,
abstract = {LSS is one of the most widely implemented initiatives within the organisations. Employees are one of the most important factors for its success. However, due to the absence of an implementation framework, it creates a complex environment for the employees. The purpose of this paper is to examine the different dimensions an employee must adapt while implementing LSS. An integrative literature review is carried for the last 25 years. This research paper finds eight dimensions on which employee has to adapt while implementing LSS. The eight dimensions along with research propositions for future research are discussed. There are many studies on the implementation aspect of LSS. There is yet to be a study discussing how an employee would adapt to LSS initiatives for a sustainable implementation. This is the first literature review carried out on employee adaptability and LSS. This study will add value to organisations so that they can better recruit and manage their employees. Likewise, the academicians will also benefit from the literature review and research propositions for the future research agenda. Copyright {\textcopyright} 2019 Inderscience Enterprises Ltd.},
address = {Faculty of Engineering, Namibia University of Science and Technology, Windhoek, Namibia},
annote = {Cited By :11

Export Date: 28 August 2025

Correspondence Address: Mekoth, N.; Department of Management Studies, India; email: nmekoth@rediffmail.com

References: Albliwi, S., Critical failure factors of Lean Six Sigma: A systematic literature review (2014) International Journal of Quality & Reliability Management, 31 (9), pp. 1012-1030; 
Alexander, M., (2001) Six Sigma: The Breakthrough Management Strategy Revolutionizing the World's Top Corporations, , Taylor & Francis, Danvers, USA;
Andersen, H., R{\o}vik, K.A., Ingebrigtsen, T., Lean thinking in hospitals: Is there a cure for the absence of evidence? A systematic review of reviews (2014) BMJ Open, 4 (1). , British Medical Journal Publishing Group;
Antony, J., Some pros and cons of six sigma: An academic perspective (2004) The TQM Magazine, 16 (4), pp. 303-306. , Emerald Group Publishing Limited;
Antony, J., Banuelas, R., Key ingredients for the effective implementation of Six Sigma program (2002) Measuring Business Excellence, 6 (4), pp. 20-27. , MCB UP Ltd;
Antony, J., Snee, R., Hoerl, R., Lean Six Sigma: Yesterday, today and tomorrow (2017) International Journal of Quality & Reliability Management, 34 (7), pp. 1073-1093. , Emerald Publishing Limited;
Arnheiter, E.D., Maleyeff, J., The integration of lean management and Six Sigma (2005) The TQM Magazine, 17 (1), pp. 5-18. , Emerald Group Publishing Limited;
Astin, J.A., Stress reduction through mindfulness meditation (1997) Psychotherapy and Psychosomatics, 66 (2), pp. 97-106. , Karger Publishers;
Belcher, J., Developing a quality improvement plan for a small engineering firm in the USA with Six Sigma methodologies (2018) International Journal of Productivity and Quality Management, 24 (1), pp. 1-11. , Inderscience Publishers (IEL);
Bendell, T., A review and comparison of six sigma and the lean organisations (2006) The TQM Magazine, 18 (3), pp. 255-262. , Emerald Group Publishing Limited;
Borman, W.C., Motowidlo, S.M., Expanding the criterion domain to include elements of contextual performance (1993) Personnel Selection in Organizations, p. 71. , Jossey-Bass, San Francisco;
Buch, K., Tolentino, A., Employee perceptions of the rewards associated with Six Sigma (2006) Journal of Organizational Change Management, 19 (3), pp. 356-364. , Emerald Group Publishing Limited;
Buchanan, D., Cellular manufacture and the role of teams (1994) New Wave Manufacturing Strategies: Organizational and Human Resource Management Dimensions, , Paul Chapman Publishing, London;
Burke, L.A., Hutchins, H.M., Training transfer: An integrative literature review (2007) Human Resource Development Review, 6 (3), pp. 263-296. , Sage Publications Sage CA, Los Angeles, CA;
Byrne, G., Lubowe, D., Blitz, A., Using a Lean Six Sigma approach to drive innovation (2007) Strategy & Leadership, 35 (2), pp. 5-10. , Emerald Group Publishing Limited;
Chakravorty, S.S., Six Sigma failures: An escalation model (2009) Operations Management Research, 2 (1-4), p. 44. , Springer;
Chakravorty, S.S., Shah, A.D., Lean Six Sigma (LSS): An implementation experience (2012) European Journal of Industrial Engineering, 6 (1), pp. 118-137. , Inderscience Publishers Ltd;
Charbonnier-Voirin, A., Roussel, P., Adaptive performance: A new scale to measure individual performance in organizations (2012) Canadian Journal of Administrative Sciences/Revue Canadienne Des Sciences De L'Administration, 29 (3), pp. 280-293. , Wiley Online Library;
Chiarini, A., A comparison between time-driven activity-based costing and value stream accounting in a lean Six Sigma manufacturing case study (2014) International Journal of Productivity and Quality Management, 14 (2), pp. 131-148. , Inderscience Publishers Ltd;
Conn, V.S., Beyond MEDLINE for literature searches (2003) Journal of Nursing Scholarship, 35 (2), pp. 177-182. , Wiley Online Library;
Conti, R., The effects of lean production on worker job stress (2006) International Journal of Operations & Production Management, 26 (9), pp. 1013-1038. , Emerald Group Publishing Limited;
Dawson, P., Andriopoulos, C., (2014) Managing Change, Creativity and Innovation, , Sage, London, UK;
De Freitas, J.G., Costa, H.G., Ferraz, F.T., Impacts of Lean Six Sigma over organizational sustainability: A survey study (2017) Journal of Cleaner Production, 156 (10), pp. 262-275. , Elsevier;
De Meyer, A.C.L., Loch, C.H., Pich, M.T., Managing project uncertainty: From variation to chaos (2002) MIT Sloan Management Review, 43 (2), p. 60. , Sloan Management Review Association;
Del Angel, C., Pritchard, C., (2008) Six Sigma: What Went Wrong?, p. 30. , https://www.destinationcrm.com/Articles/ReadArticle.aspx?ArticleID=51394, Paper 360;
Delgado, C., Ferreira, M., Castelo Branco, M., The implementation of lean Six Sigma in financial services organizations (2010) Journal of Manufacturing Technology Management, 21 (4), pp. 512-523. , Emerald Group Publishing Limited;
Drotz, E., Poksinska, B., Lean in healthcare from employees' perspectives (2014) Journal of Health Organization and Management, 28 (2), pp. 177-195. , Emerald Group Publishing Limited;
Flick, U., (2015) Introducing Research Methodology: A Beginner's Guide to Doing A Research Project, , Sage, Berlin, Germany;
Frost, P.J., (2007) Toxic Emotions at Work and What You Can Do about Them, , Harvard Business School Press Boston, MA;
Gadenne, D., Sharma, B., An investigation of the hard and soft quality management factors of Australian SMEs and their association with firm performance (2009) International Journal of Quality & Reliability Management, 26 (9), pp. 865-880. , Emerald Group Publishing Limited;
Gaiardelli, P., Resta, B., Dotti, S., Exploring the role of human factors in lean management (2018) International Journal of Lean Six Sigma, 6 (3), pp. 263-280. , Emerald Publishing Limited;
George, M.L., George, M., (2003) Lean Six Sigma for Service, , McGraw-Hill New York, NY;
Gilley, A., Gilley, J.W., McMillan, H.S., Organizational change: Motivation, communication, and leadership effectiveness (2009) Performance Improvement Quarterly, 21 (4), pp. 75-94. , Wiley Online Library;
Hargadon, A.B., Bechky, B.A., When collections of creatives become creative collectives: A field study of problem solving at work (2006) Organization Science, INFORMS, 17 (4), pp. 484-500;
Harmon, P., Trends, B.P., (2010) Business Process Change: A Guide for Business Managers and BPM and Six Sigma Professionals, , Elsevier, California, US;
Henderson, L.S., Encoding and decoding communication competencies in project management – An exploratory study (2004) International Journal of Project Management, 22 (6), pp. 469-476. , Elsevier;
Higgins, K.T., Lean builds steam (2005) Food Engineering: The Magazine for Operations and Manufacturing Management, 1 (1), pp. 1-5;
Hill, J., The implementation of a Lean Six Sigma framework to enhance operational performance in an MRO facility (2018) Production & Manufacturing Research, 6 (1), pp. 26-48. , Taylor & Francis;
Hines, P., Holweg, M., Rich, N., Learning to evolve: A review of contemporary lean thinking (2004) International Journal of Operations & Production Management, 24 (10), pp. 994-1011. , Emerald Group Publishing Limited;
Hoerl, R.W., Gardner, M.M., Lean Six Sigma, creativity, and innovation (2010) International Journal of Lean Six Sigma, 1 (1), pp. 30-38. , Emerald Group Publishing Limited;
Holyoak, K.J., 12 symbolic connectionism: Toward third-generation theories of expertise (1991) Toward A General Theory of Expertise: Prospects and Limits, p. 301. , Cambridge University Press, Cambridge, UK;
Ilgen, D.R., Pulakos, E.D., The changing nature of performance: Implications for staffing, motivation, and development (1999) Frontiers of Industrial and Organizational Psychology;
Jadhav, J.R., Mantha, S.S., Rane, S.B., Development of framework for sustainable lean implementation: An ISM approach (2014) Journal of Industrial Engineering International, 10 (3), p. 72. , Springer;
Joyce, B., Showers, B., Improving inservice training: The messages of research (1980) Educational Leadership, 37 (5), pp. 379-385. , Washington;
Karthi, S., Devadasan, S.R., Murugesh, R., Lean Six Sigma through ISO 9001 standard-based quality management system: An investigation for research (2011) International Journal of Productivity and Quality Management, 8 (2), pp. 180-204. , Inderscience Publishers;
Kitson, A., The relevance of scholarship for nursing research and practice (2006) Journal of Advanced Nursing, 55 (5), pp. 541-543. , Wiley Online Library;
Laureani, A., Antony, J., Standards for lean six sigma certification (2011) International Journal of Productivity and Performance Management, 61 (1), pp. 110-120. , Emerald Group Publishing Limited;
Laureani, A., Antony, J., Leadership and lean Six Sigma: A systematic literature review (2017) Total Quality Management & Business Excellence, pp. 1-29. , Taylor & Francis;
Laureani, A., Antony, J., Leadership – A critical success factor for the effective implementation of Lean Six Sigma (2018) Total Quality Management & Business Excellence, 29 (5-6), pp. 502-523. , Taylor & Francis;
Lee, M.-C., Chang, T., Developing a lean design for Six Sigma through supply chain methodology (2010) International Journal of Productivity and Quality Management, 6 (4), pp. 407-434. , Inderscience Publishers;
Lewchuk, W., Robertson, D., Working conditions under lean production: A worker-based benchmarking study (1996) Asia Pacific Business Review, 2 (4), pp. 60-81. , Taylor & Francis;
Lewchuk, W., Stewart, P., Yates, C., Quality of working life in the automobile industry: A Canada-UK comparative study (2001) New Technology, Work and Employment, 16 (2), pp. 72-87. , Wiley Online Library;
Naslund, D., Lean, six sigma and lean sigma: Fads or real process improvement methods? (2008) Business Process Management Journal, 14 (3), pp. 269-287. , Emerald;
Niepce, W., Molleman, E., Characteristics of work organization in lean production and sociotechnical systems: A case study (1996) International Journal of Operations & Production Management, 16 (2), pp. 77-90. , MCB UP Ltd;
O'Reilly, C.A., Chatman, J., Caldwell, D.F., People and organizational culture: A profile comparison approach to assessing person-organization fit (1991) Academy of Management Journal, 34 (3), pp. 487-516. , Academy of Management Briarcliff Manor, NY 10510;
Pepper, M.P.J., Spedding, T.A., The evolution of lean Six Sigma (2010) International Journal of Quality & Reliability Management, 27 (2), pp. 138-155. , Emerald Group Publishing Limited;
Pulakos, E.D., Adaptability in the workplace: Development of a taxonomy of adaptive performance (2000) Journal of Applied Psychology, 85 (4), p. 612. , American Psychological Association;
Rabakavi, H., Ramakrishna, H., Baligar, S., Thorough elimination of Muri, Mura and Muda to achieve customer satisfaction (2013) International Journal of Innovative Research and Development, 2 (5), pp. 1457-1469. , American Psychological Association;
Raisinghani, M.S., Six Sigma: Concepts, tools, and applications (2005) Industrial Management & Data Systems, 105 (4), pp. 491-505. , Emerald Group Publishing Limited;
Rajini, J., Nagaraju, D., Narayanan, S., Integration of lean, Six Sigma and theory of constraints for productivity improvement of mining industry (2018) International Journal of Productivity and Quality Management, 24 (3), pp. 424-440. , Inderscience Publishers (IEL);
Ranjan Senapati, N., Six Sigma: Myths and realities (2004) International Journal of Quality & Reliability Management, 21 (6), pp. 683-690. , Emerald Group Publishing Limited;
Sanjotsna, Productivity improvement in light & medium duty chassis assembly line at ve commercial vehicle (2015) International Journal of Engineering Sciences & Research Technology, 4 (8), pp. 190-194;
Schonberger, R., (1982) Japanese Manufacturing Techniques: Nine Hidden Lessons in Simplicity, , Simon and Schuster, Seattle, US;
Schroeder, R.G., Six Sigma: Definition and underlying theory (2008) Journal of Operations Management, 26 (4), pp. 536-554. , Elsevier;
Scott-Findlay, S., Estabrooks, C.A., Mapping the organizational culture research in nursing: A literature review (2006) Journal of Advanced Nursing, 56 (5), pp. 498-513. , Wiley Online Library;
Sepp{\"{a}}l{\"{a}}, P., Klemola, S., How do employees perceive their organization and job when companies adopt principles of lean production? (2004) Human Factors and Ergonomics in Manufacturing & Service Industries, 14 (2), pp. 157-180. , Wiley Online Library;
Shadur, M.A., Rodwell, J.J., Bamber, G.J., Factors predicting employees' approval of lean production (1995) Human Relations, 48 (12), pp. 1403-1425. , Sage Publications Sage CA, Thousand Oaks, CA;
Shah, P.P., Shrivastava, R.L., Identification of performance measures of Lean Six Sigma in small-and medium-sized enterprises: A pilot study (2013) International Journal of Six Sigma and Competitive Advantage, 8 (1), pp. 1-21. , Inderscience Publishers;
Shahabuddin, S., Six Sigma: Issues and problems (2008) International Journal of Productivity and Quality Management, 3 (2), pp. 145-160. , Inderscience Publishers;
Simonton, D.K., Expertise, competence, and creative ability (2003) The Psychology of Abilities, Competencies, and Expertise, pp. 213-240. , Cambridge University Press New York;
Smith, K.B., Profetto-McGrath, J., Cummings, G.G., Emotional intelligence and nursing: An integrative literature review (2009) International Journal of Nursing Studies, 46 (12), pp. 1624-1636. , Elsevier;
Soliman, M., Saurin, T.A., Lean production in complex socio-technical systems: A systematic literature review (2017) Journal of Manufacturing Systems, 45 (1), pp. 135-148. , Elsevier;
Sony, M., Mekoth, N., A typology for frontline employee adaptability to gain insights in service customisation: A viewpoint (2012) International Journal of Services, , http://www.inderscienceonline.com/doi/abs/10.1504/IJSOM.2012.047955, online accessed 2 August 2017;
Sony, M., Mekoth, N., The relationship between emotional intelligence, frontline employee adaptability, job satisfaction and job performance (2016) Journal of Retailing and Consumer Services, , http://www.sciencedirect.com/science/article/pii/S0969698915301909, online accessed 2 August 2017;
Sony, M., Mekoth, N., Workplace spirituality, frontline employee adaptability and job outcomes: An empirical study (2017) International Journal of Process Management and Benchmarking, 7 (4), pp. 437-465. , Inderscience Publishers (IEL);
Sony, M., Naik, S., Successful implementation of Six Sigma in services: An exploratory research in India Inc (2011) International Journal of Business Excellence, 4 (4), pp. 399-419. , Inderscience Publishers Ltd;
Sony, M., Mekoth, N., Therisa, K.K., Understanding nature of empathy through the lens of service encounter: A phenomenological study on FLE's (2018) International Journal of Productivity and Quality Management, 23 (1), pp. 55-73. , Inderscience Publishers (IEL);
Spasojevic Brkic, V., Tomic, B., Employees factors importance in Lean Six Sigma concept (2016) The TQM Journal, 28 (5), pp. 774-785. , Emerald Group Publishing Limited;
Tinsley, C.H., Brett, J.M., Managing workplace conflict in the United States and Hong Kong (2001) Organizational Behavior and Human Decision Processes, 85 (2), pp. 360-381. , Elsevier;
Torraco, R.J., Writing integrative literature reviews: Guidelines and examples (2005) Human Resource Development Review, 4 (3), pp. 356-367. , Sage Publications Sage CA, Thousand Oaks, CA;
Van Den Elzen, M., (2016) Crisis Management & Lean Six Sigma, Alder Bosque Consultancy, , https://www.linkedin.com/pulse/crisis-management-lean-six-sigma-maarten-van-den-elzen, online accessed 21 September 2018;
Whittemore, R., Combining evidence in nursing research: Methods and implications (2005) Nursing Research, 54 (1), pp. 56-62;
Womack, J.P., Jones, D.T., Beyond Toyota: How to root out waste and pursue perfection (1996) Harvard Business Review, 74 (5), pp. 140-158. , O. Box: 52623, Boulder, CO 80322-2623;
Womack, J.P., Jones, D.T., (2010) Lean Thinking: Banish Waste and Create Wealth in Your Corporation, , Simon and Schuster, Detroit, US;
Worley, J.M., Doolen, T.L., The role of communication and management support in a lean manufacturing implementation (2006) Management Decision, 44 (2), pp. 228-245. , Emerald Group Publishing Limited;
Zarbo, R.J., (2012) Creating and Sustaining A Lean Culture of Continuous Process Improvement, , Oxford University Press Oxford, UK},
author = {Sony, M and Mekoth, N},
doi = {10.1504/IJPQM.2019.103522},
issn = {17466474 (ISSN)},
journal = {International Journal of Productivity and Quality Management},
keywords = {Employee adaptability,LSS,Lean,Lean six sigma,Literature review,Six sigma},
language = {English},
number = {3},
pages = {279--298},
publisher = {Inderscience Publishers},
title = {{Broadening the Lean Six Sigma concept through employee adaptability: A literature review}},
url = {https://www.scopus.com/inward/record.uri?eid=2-s2.0-85074930854&doi=10.1504%2FIJPQM.2019.103522&partnerID=40&md5=5e9936bb90f21eca9580fe44b7158023},
volume = {28},
year = {2019}
}
@article{Sari2024,
abstract = {Background of this study is the still low readiness of BPJS Kesehatan employees to face change, which affects the achievement of organizational targets. The performance achievement in the human resources sector has not met the set target, indicating that the management of human resources has not been optimized and needs to be addressed immediately. Furthermore, the low passing rate of employees in the agility test illustrates that employees are not yet sufficiently responsive and adaptive to the changes occurring. The aim of this study is to analyze strategic steps in improving performance by enhancing employee readiness for change, organizational agility, and self-mental driving agility. The sampling technique used is census, involving all Assistant Managers at BPJS Kesehatan, Deputyship Region I, totaling 122 people. The results of this study are as follows: (1) Organizational agility has a positive but not significant effect on sel f-mental driving agility. (2) Employee agility has a positive and significant effect on self-mental driving agility. (3) Organizational agility has a positive and significant effect on employee readiness to change. (4) Employee agility has a positive but not significant effect on employee readiness to change. (5) Organizational agility has a positive but not significant effect on employee performance. (6) Employee agility has a positive and significant effect on employee performance. (7) Organizational agility has a positive but not significant effect on employee readiness to change through self-mental driving agility. (8) Employee agility has a positive and significant effect on employee readiness to change through self-mental driving agility. (9) Organizational agility has a positive but not significant effect on employee performance through self-mental driving agility. (10) Organizational agility has a positive and significant effect on employee performance through employee readiness to change. (11) Employee agility has a positive and significant effect on employee performance through self-mental driving agility. (12) Employee agility has a positive but not significant effect on employee performance through employee readiness to change. {\textcopyright} 2024, Creative Publishing House. All rights reserved.},
address = {Faculty of Economics and Business, Universitas Sumatera Utara, Indonesia},
annote = {Export Date: 28 August 2025

Correspondence Address: Sari, R.N.; Faculty of Economics and Business, Indonesia; email: radiahnazmah@gmail.com

References: Fernandez, S., Organizational Agility and Employee Performance: A Conceptual Framework (2019) Journal of Applied Research in Organizational Psychology; 
(2022) The Role of Mental Agility in Employee Performance and Adaptation, , Gartner Research;
Gravett, J., Caldwell, M., Employee Agility and Readiness for Change: A Comprehensive Review (2021) Human Resource Management Review;
Karimi, J., Walter, Z., Dynamic capabilities and innovation: A systematic review (2015) International Journal of Management Reviews;
Ferry, Korn, (2020) The Importance of Learning Agility in Leadership Development, , Korn Ferry Institute;
Agile Approaches in Enhancing Organizational Change and Employee Performance (2020) Organizational Change and Development, , Kostrad;
Oktemgil, M., Gordon, S., Dynamic capabilities in a competitive environment (1997) International Business Review;
Parker, S., Employee Readiness for Change: The Role of Self-Efficacy and Role Clarity (2020) Journal of Organizational Behavior;
Saputra, S., Abdinagoro, T., Developing Learning Agility for Organizational Success (2021) Journal of Business and Management;
Singh, P., The Impact of Organizational Agility on Employee Performance in Competitive Markets (2020) Journal of Business Strategy;
Teece, D. J., Pisano, G., Shuen, A., Dynamic capabilities and strategic management (1997) Strategic Management Journal;
Tondolo, V., Bitencourt, C. C., Dynamic capabilities and organizational performance (2014) Journal of Business Research;
Ulrich, D., Yeung, A., Building Organizational Agility and Employee Innovation (2022) Journal of Leadership & Organizational Development;
(2021) Driving Change Agility in Organizations, , Vernal Management Consultant Management Insights;
Wang, C. L., Ahmed, P. K., Dynamic capabilities: A review and research agenda (2007) International Journal of Management Reviews;
Zahra, S. A., George, G., Absorptive capacity: A review, reconceptualization, and extension (2002) Academy of Management Review;
Agbim, K. C., Idris, A., Competitive advantage in the global marketplace (2015) International Journal of Business and Management;
Aggarwal, R., Posen, H. E., Workiewicz, A., Dynamic capabilities in turbulent environments (2015) Strategic Management Journal;
Alhadid, A., Agility and Leadership in Changing Environments (2022) Leadership & Organization Development Journal;
Chahal, H., Bakshi, P., Strategic management and competitive advantage (2015) Journal of Strategic Management;
Doz, Y. L., Kosonen, M., (2021) Strategic Agility in the Post-Pandemic World, , Long Range Planning},
author = {Sari, R N and Sirojuzilam and Siahaan, E and Absah, Y},
doi = {10.62754/joe.v3i8.5667},
issn = {27526798 (ISSN)},
journal = {Journal of Ecohumanism},
keywords = {Employee performance,employee agility,employee readiness to change,organizational agility,self-mental driving agility},
language = {English},
number = {8},
pages = {1545--1558},
publisher = {Creative Publishing House},
title = {{Antecedents of Self Mental Driving Agility on Employee Performance at Social Security Administrative Body for Health (BPJS Kesehatan) Sumatera Utara and Aceh Regional Office}},
url = {https://www.scopus.com/inward/record.uri?eid=2-s2.0-85217519469&doi=10.62754%2Fjoe.v3i8.5667&partnerID=40&md5=4fe12cd8bcfd82bb0cce75e050daa55e},
volume = {3},
year = {2024}
}
@article{Sony2017,
abstract = {Frontline employees are indispensable part of service experience and FLE's who are adaptable are a plus point for the organisation and customer. From previous studies, the impact of service orientation on the job outcomes is observed. This research examines the relationship between service orientation, frontline employee adaptability and job outcomes like job satisfaction and job performance. The research finds a positive relationship between service orientation and frontline employee adaptability using structural equation modelling. Besides, FLE adaptability is found to positively impact job outcomes and found to be completely mediating the relationship between service orientation and job outcomes. The results and implications are discussed. Copyright {\textcopyright} 2017 Inderscience Enterprises Ltd.},
address = {Department of Electricity, 220kV Amona S/S, Sankhli, Goa, 403404, India},
annote = {Cited By :9

Export Date: 28 August 2025

References: Adams, A., Development and validation of scales to measure organisational features of acute hospital wards (1995) International Journal of Nursing Studies, 32 (6), pp. 612-627; 
Ahearne, M., To empower or not to empower your sales force? An empirical examination of the influence of leadership empowerment behavior on customer satisfaction and performance (2005) Journal of Applied Psychology, 90 (5), p. 945;
Alexandrov, A., The effects of perceived management concern for frontline employees and customers on turnover intentions moderating role of employment status (2007) Journal of Service Research, 9 (4), pp. 356-371;
Alge, B.J., Measuring customer service orientation using a measure of interpersonal skills: A preliminary test in a public service organization (2002) Journal of Business and Psychology, 16 (3), pp. 467-476;
Ali, S.S., Service quality gap approach: A case of Indian customer's satisfaction of private banks (2014) International Journal of Business Excellence 2, 7 (4), pp. 429-453;
Allport, G.W., (1961) Pattern and Growth in Personality, , Holt, Rinehart and Winston Publishers, England;
Anderson, J.C., Gerbing, D.W., Structural equation modeling in practice: A review and recommended two-step approach (1988) Psychological Bulletin, 103 (3), p. 411;
Arbuckle, J., (2009) Amos 18 User's Guide, SPSS Incorporated Armonk, , New York, USA;
Babin, B.J., Boles, J.S., The effects of perceived co-worker involvement and supervisor support on service provider role stress, performance and job satisfaction (1996) Journal of Retailing, 72 (1), pp. 57-75;
Bak, C.A., Management by team: An innovative tool for running a service organization through internal marketing (1994) Journal of Services Marketing, 8 (1), pp. 37-47;
Befort, N., Hattrup, K., Valuing task and contextual performance: Experience, job roles, and ratings of the importance of job behaviors (2003) Applied HRM Research, 8 (1), pp. 17-32;
Bitner, M.J., The service encounter: Diagnosing favorable and unfavorable incidents (1990) Journal of Marketing, 54 (1), pp. 71-84;
Bitner, M.J., Critical service encounters: The employee's viewpoint (1994) Journal of Marketing, 58 (4), pp. 95-106;
Boshoff, C., Allen, J., The influence of selected antecedents on frontline staff's perceptions of service recovery performance (2000) International Journal of Service Industry Management, 11 (1), pp. 63-90;
Brown, T.J., The customer orientation of service workers: Personality trait effects on self- and supervisor performance ratings (2002) Journal of Marketing Research, 39 (1), pp. 110-119;
Carraher, S., Customer service-orientation of small retail business owners in Austria, the Czech Republic, Hungary, Latvia, Slovakia, and Slovenia (2009) Baltic Journal of Management, 4 (3), pp. 251-268;
Charbonnier-Voirin, A., Roussel, P., Adaptive performance: A new scale to measure individual performance in organizations (2012) Canadian Journal of Administrative Sciences/Revue Canadienne des Sciences de l'Administration, 29 (3), pp. 280-293;
Chebat, J.-C., Kollias, P., The impact of empowerment on customer contact employees' roles in service organizations (2000) Journal of Service Research, 3 (1), pp. 66-81;
Chin, W.W., Assessing common method bias: Problems with the ULMC technique (2012) MIS Quarterly, 36 (3), pp. 1003-1020;
Cran, D.J., Towards validation of the service orientation construct (1994) Service Industries Journal, 14 (1), pp. 34-44;
Darden, W.R., Babin, B.J., Service orientation and ancillary service perceptions (2015) Proceedings of the 1990 Academy of Marketing Science (AMS) Annual Conference, pp. 411-414. , Springer;
Dickson, T.J., Huyton, J., Customer service, employee welfare and snowsports tourism in Australia (2008) International Journal of Contemporary Hospitality Management, 20 (2), pp. 199-214;
Donavan, D.T., Internal benefits of service-worker customer orientation: Job satisfaction, commitment, and organizational citizenship behaviors (2004) Journal of Marketing, 68 (1), pp. 128-146;
Ellinger, A.E., Market orientation, employee development practices, and performance in logistics service provider firms (2008) Industrial Marketing Management, 37 (4), pp. 353-366;
Farrell, A.M., Service encounter conceptualisation: Employees' service behaviours and customers' service quality perceptions (2001) Journal of Marketing Management, 17 (5-6), pp. 577-593;
Fox, J., Effect analysis in structural-equation models II calculation of specific indirect effects (1985) Sociological Methods & Research, 14 (1), pp. 81-95;
Gonzalez, J.V., Garazo, T.G., Structural relationships between organizational service orientation, contact employee job satisfaction and citizenship behavior (2006) International Journal of Service Industry Management, 17 (1), pp. 23-50;
Goudarzi, K., Paradigms in service research (2011) Journal of Service Management, 22 (5), pp. 560-585;
Gwinner, K.P., Service customization through employee adaptiveness (2005) Journal of Service Research, 8 (2), pp. 131-148;
Hair, J., Black, B.B., Anderson, B.R., Tatham, R., (2006) Multivariate Data Analysis, , Prentice-Hall, Upper Saddle River, NJ;
Hair, J.F., (2009) Multivariate Data Analysis, , 7th ed., Prentice Hall, Upper Saddle River;
Hammer, B., Taking 'fun and games' seriously: Proposing the hedonic-motivation system adoption model (HMSAM) (2013) Journal of the Association for Information Systems, 14 (11), pp. 617-671;
Harris, L.C., Service employees and customer phone rage: An empirical analysis (2013) European Journal of Marketing, 47 (3-4), pp. 463-484;
Harris, L.C., Reynolds, K.L., The consequences of dysfunctional customer behavior (2003) Journal of Service Research, 6 (2), pp. 144-161;
Hartline, M.D., Ferrell, O.C., The management of customer-contact service employees: An empirical investigation (1996) Journal of Marketing, 60 (4), pp. 52-70;
Hogan, J., How to measure service orientation (1984) Journal of Applied Psychology, 69 (1), p. 167;
Jagpal, H.S., Multicollinearity in structural equation models with unobservable variables (1982) Journal of Marketing Research, 19 (4), pp. 431-439. , November, Special Issue on Causal Modeling;
Judge, T.A., The job satisfaction-job performance relationship: A qualitative and quantitative review (2001) Psychological Bulletin, 127 (3), p. 376;
Jung, H.S., Yoon, H.H., The effects of organizational service orientation on person-organization fit and turnover intent (2013) The Service Industries Journal, 33 (1), pp. 7-29;
Kao, F.H., Stressors, withdrawal, and sabotage in frontline employees: The moderating effects of caring and service climates (2014) Journal of Occupational and Organizational Psychology, 87 (4), pp. 755-780;
Kline, R.B., (2011) Principles and Practice of Structural Equation Modeling, , Guilford Press, New York;
Korschun, D., Corporate Social responsibility, customer orientation, and the job performance of frontline employees (2014) Journal of Marketing, 78 (3), pp. 20-37;
Lages, C.R., Piercy, N.F., Key drivers of frontline employee generation of ideas for customer service improvement (2012) Journal of Service Research, 15 (2), pp. 215-230;
Leonard, M., The human factor: The critical importance of effective teamwork and communication in providing safe care (2004) Quality and Safety in Health Care, 13, pp. i85-i90;
Locke, E.A., (1976) The Nature and Causes of Job Satisfaction1, pp. 1297-1343. , American Psychological Association Press, Washington, DC;
Loehlin, J.C., (2004) Latent Variable Models: An Introduction to Factor, Path, and Structural Equation Analysis, , Psychology Press, New York;
Lu, H., Job satisfaction among hospital nurses revisited: A systematic review (2012) International Journal of Nursing Studies, 49 (8), pp. 1017-1038;
Mabe, P.A., West, S.G., Validity of self-evaluation of ability: A review and meta-analysis (1982) Journal of Applied Psychology, 67 (3), p. 280;
March, J.G., Simon, H.A., (1958) Organizations, p. 262. , Wiley, New York;
Matsuo, M., Customer orientation, conflict, and innovativeness in Japanese sales departments (2006) Journal of Business Research, 59 (2), pp. 242-250;
Michael, S., Availability analysis of transmission system using Markov model (2009) International Journal of Indian Culture and Business Management, 2 (5), pp. 551-570;
Michael, S., Markov model and simulation analysis of 110 kV transmission lines: A case study (2009) International Journal of Performability Engineering, 5 (3), pp. 283-290;
Min, B., (2011) Electrifying the Poor: Distributing Power in India, 1001, pp. 41045-48109. , University of Michigan, Ann Arbor;
Murphy, K.R., (1989) Dimensions of Job Performance, , Praeger Publishers, Santa Barbara;
Nunnally, J.C., (1978) Psychometric Theory, , McGraw-Hill, New York;
Parkington, J.J., Schneider, B., Some correlates of experienced job stress: A boundary role study (1979) Academy of Management Journal, 22 (2), pp. 270-281;
Paulin, M., Business effectiveness and professional service personnel relational or transactional managers? (2000) European Journal of Marketing, 34 (3-4), pp. 453-472;
Ployhart, R.E., Bliese, P.D., Individual adaptability (I-ADAPT) theory: Conceptualizing the antecedents, consequences, and measurement of individual differences in adaptability (2006) Understanding Adaptability: A Prerequisite for Effective Performance Within Complex Environments, pp. 3-39. , Burke, S., Pierce, L. and Salas, E. Eds.:, Elsevier Science, St. Louis, MO;
Podsakoff, P.M., Organ, D.W., Self-reports in organizational research: Problems and prospects (1986) Journal of Management, 12 (4), pp. 531-544;
Pulakos, E.D., Adaptability in the workplace: Development of a taxonomy of adaptive performance (2000) Journal of Applied Psychology, 85 (4), p. 612;
Reynolds, K.L., Harris, L.C., Deviant customer behavior: An exploration of frontline employee tactics (2006) The Journal of Marketing Theory and Practice, 14 (2), pp. 95-111;
Robbins, S.P., Judge, T., (2003) Essentials of Organizational Behavior, , Prentice Hall, Englewood Cliffs, NJ;
Schneider, B., The people make the place (1987) Personnel Psychology, 40 (3), pp. 437-453;
Shore, L.M., Martin, H.J., Job satisfaction and organizational commitment in relation to work performance and turnover intentions (1989) Human Relations, 42 (7), pp. 625-638;
Singh, A., Power sector reform in India: Current issues and prospects (2006) Energy Policy, 34 (16), pp. 2480-2490;
Singh, J., Performance productivity and quality of frontline employees in service organizations (2000) Journal of Marketing, 64 (2), pp. 15-34;
Sony, M., Mariappan, V., Strategic role of capacity management in electricity service centre using Markovian and simulation approach (2012) International Journal of Business and Systems Research, 6 (1), pp. 59-88;
Sony, M., Mekoth, N., A typology for frontline employee adaptability to gain insights in service customisation: A viewpoint (2012) International Journal of Services and Operations Management, 12 (4), pp. 490-508;
Sony, M., Naik, S., Successful implementation of Six Sigma in services: An exploratory research in India Inc (2011) International Journal of Business Excellence, 4 (4), pp. 399-419;
Sony, M., Naik, S., Six Sigma, organizational learning and innovation: An integration and empirical examination (2012) International Journal of Quality & Reliability Management, 29 (8), pp. 915-936;
Sony, M., Nandakumar, M., FLE adaptability in high contact and high customisable services: Theoretical underpinnings and conceptual model (2014) International Journal of Services and Operations Management, 19 (1), pp. 49-82. , http://www.inderscience.com/info/inarticle.php?artid=64034, online, accessed 2014;
Sony, M., Nandakumar, M., The dimensions of frontline employee adaptability in power sector: A grounded theory approach (2014) International Journal of Energy Sector Management, 8 (2), pp. 240-258;
Sony, M., Nandakumar, M., FLEADAPT SCALE: A new tool to measure frontline employee adaptability in power sector (2015) International Journal of Energy Sector Management, , in press;
Thakur, T., Impact assessment of the Electricity Act 2003 on the Indian power sector (2005) Energy Policy, 33 (9), pp. 1187-1198;
Tung, W., The influence of service orientation and interaction orientation on consumer identification (2014) The Service Industries Journal, 34 (5), pp. 439-454;
Van Der Heijden, G.A., Don't just fix it, make it better! Using frontline service employees to improve recovery performance (2013) Journal of the Academy of Marketing Science, 41 (5), pp. 515-530;
Walsh, G., Unfriendly customers as a social stressor - An indirect antecedent of service employees' quitting intention (2011) European Management Journal, 29 (1), pp. 67-78;
Wilder, K.M., Tailoring to customers' needs understanding how to promote an adaptive service experience with frontline employees (2014) Journal of Service Research, 17 (4), pp. 446-459. , November 2014;
Yoon, S.-J., Service orientation: Its impact on business performance in the medical service industry (2007) The Service Industries Journal, 27 (4), pp. 371-388;
Zablah, A.R., How and when does customer orientation influence frontline employee job outcomes? A meta-analytic evaluation (2012) Journal of Marketing, 76 (3), pp. 21-40;
Zeithaml, V.A., The nature and determinants of customer expectations of service (1993) Journal of the Academy of Marketing Science, 21 (1), pp. 1-12},
author = {Sony, M and Mekoth, N},
doi = {10.1504/IJBEX.2017.081931},
issn = {17560047 (ISSN)},
journal = {International Journal of Business Excellence},
keywords = {FLE adaptability,India,Job performance,Job satisfaction,Service orientation,Structural equation modelling},
language = {English},
number = {3},
pages = {357--380},
publisher = {Inderscience Publishers},
title = {{The mediation role of frontline employee adaptability between service orientation and job outcomes: Evidence from Indian power sector}},
url = {https://www.scopus.com/inward/record.uri?eid=2-s2.0-85011898391&doi=10.1504%2FIJBEX.2017.081931&partnerID=40&md5=a7fe91a1a1a2d188427b17deafd27540},
volume = {11},
year = {2017}
}
@article{Weiss2021,
abstract = {Researchers, like practitioners, often examine managerial coaching in isolation, focusing onthe coach without considering the impact those being coached (i.e., coachees) have on thesuccess of the coaching process. Thus, utilising a survey-based design, this paper explicatesthe behaviours of highly coachable employees – proactively seeking, demonstrating receptivityto, and implementing constructive feedback – and examines critical outcomes they achieve,while controlling for the influence of effective managerial coaching behaviours. Our findingsdemonstrate employee coachability drives individual job performance, adaptability, andpromotability to a greater extent than effective managerial coaching behaviours. {\textcopyright} the Author(s) Published by Oxford Brookes University},
address = {Coachability Consultants, Chicago, United States},
annote = {Cited By :19

Export Date: 28 August 2025

References: Alavi, S., Abd. Wahab, D., Muhamad, N., Arbab Shirani, B., Organic structure and organisational learning as the main antecedents of workforce agility (2014) International Journal of Production Research, 52 (21), pp. 6273-6295; 
Anseel, F., Beatty, A.S., Shen, W., How are we doing after 30 years? A meta-analytic review of the antecedents and outcomes of feedback-seeking behavior (2015) Journal of Management, 41 (1), pp. 318-348;
Ashford, S.J., Feedback-seeking in individual adaptation: A resource perspective (1986) Academy of Management Journal, 29 (3), pp. 465-487;
Ashford, S.J., Blatt, R., Walle, D.V., Reflections on the looking glass: A review of research on feedback-seeking behavior in organizations (2003) Journal of Management, 29 (6), pp. 773-799;
Bacon, T.R., Spear, K.I., (2003) Adaptive coaching: The art and practice of a client-centered approach to performance improvement, , Palo Alto, CA: Davis-Black Publishing;
Baker, S.D., Followership: The theoretical foundation of a contemporary construct (2007) Journal of Leadership & Organizational Studies, 14 (1), pp. 50-60;
Brent, K., (2017) The Influence of Coachability and Emotional Intelligence on Organizational Commitment and Organizational Citizenship Behavior, , (Unpublished Doctoral Dissertation). Beaumont, Texas: Lamar University;
Ciuchta, M.P., Letwin, C., Stevenson, R., Betting on the coachable entrepreneur: Signaling and social exchange in entrepreneurial pitches (2018) Entrepreneurship Theory and Practice, 42 (6), pp. 860-885;
Cullen, K.L., Edwards, B.D., Casper, W.C., Gue, K.R., Employees' adaptability and perceptions of change-related uncertainty: Implications for perceived organizational support, job satisfaction, and performance (2014) Journal of Business and Psychology, 29 (2), pp. 269-280;
Dahling, J.J., Chau, S.L., O'Malley, A., Correlates and consequences of feedback orientation in organizations (2012) Journal of Management, 38 (2), pp. 531-546;
Dawber, T., The Manager as Coach and Facilitator of Development for Employees in Information Technology (IT) (2019) International Journal of Evidence Based Coaching and Mentoring, pp. 32-48;
De Pater, I.E., Van Vianen, A.E., Bechtoldt, M.N., Klehe, U.C., Employees' challenging job experiences and supervisors' evaluations of promotability (2009) Personnel Psychology, 62 (2), pp. 297-325;
de Vaus, D., (2014) Social research today. Surveys in social research, , (6th edn). Routledge/Taylor & Francis Group;
Dunn, T.J., Baguley, T., Brunsden, V., From alpha to omega: A practical solution to the pervasive problem of internal consistency estimation (2014) British Journal of Psychology, 105 (3), pp. 399-412;
Edmondson, A., Psychological safety and learning behavior in work teams (1999) Administrative Science Quarterly, 44 (2), pp. 350-383;
Ellinger, A.D., Bostrom, R.P., Managerial coaching behaviors in learning organizations (1999) Journal of Management Development, 18 (9), pp. 752-771;
Facteau, J.D., Dobbins, G.H., Russell, J.E., The influence of general perceptions of the training environment on pretraining motivation and perceived training transfer (1995) Journal of Management, 21 (1), pp. 1-25;
Favor, J.K., The relationship between personality traits and coachability in NCAA divisions I and II female softball athletes (2011) International Journal of Sports Science & Coaching, 6 (2), pp. 301-314;
George, J.M., Jones, G.R., The role of time in theory and theory building (2000) Journal of Management, 26 (4), pp. 657-684;
Giacobbi, P., (2000) The athletic coachability scale: construct conceptualization and psychometric analyses, , (Doctoral Dissertation). Knoxville, TN: University of Tennessee;
Gregory, J.B., Levy, P.E., Employee coaching relationships: Enhancing construct clarity and measurement (2010) Coaching: An International Journal of Theory, Research and Practice, 3 (2), pp. 109-123;
Hagen, M.S., Managerial coaching: A review of the literature (2012) Performance Improvement Quarterly, 24 (4), pp. 17-39;
Hill, A.D., White, M.A., Wallace, J.C., Unobtrusive measurement of psychological constructs in organizational research (2014) Organizational Psychology Review, 4 (2), pp. 148-174;
Huang, J.L., Ryan, A.M., Zabel, K.L., Palmer, A., Personality and adaptive performance at work: A meta-analytic investigation (2014) Journal of Applied Psychology, 99 (1), pp. 162-179;
(2016) About ICF, , https://coachingfederation.org/about, International Coach Federation;
(2018) Building a Coaching Culture for Change Management – Final Report, , https://coachfederation.org/research/building-a-coaching-culture, International Coach Federation;
Joo, B.K.B., Sushko, J.S., McLean, G.N., Multiple faces of coaching: Manager-as-coach, executive coaching, and formal mentoring (2012) Organization Development Journal, 30 (1), pp. 19-38;
Kline, R.B., (2015) Principles and practice of structural equation modeling, , New York: Guilford publications;
Kozlowski, S.W., Advancing research on team process dynamics: Theoretical, methodological, and measurement considerations (2015) Organizational Psychology Review, 5 (4), pp. 270-299;
Laabs, J., Need Peak HR Performance? Consider a Coach (2000) Workforce, 79 (10), pp. 132-134;
Ladyshewsky, R.K., The manager as coach as a driver of organizational development (2010) Leadership & Organization Development Journal, 31 (4), pp. 292-306;
Ladyshewsky, R., Taplin, R., The interplay between organisational learning culture, the manager as coach, self- efficacy and workload on employee work engagement (2018) International Journal of Evidence Based Coaching and Mentoring, 16 (2), pp. 3-19;
Larson, J.C., Comstock, C.L., The high efficiency of evaluating candidates first by phone (1994) Journal of Career Planning & Employment, 55 (1), pp. 39-46;
Lievens, F., Motowidlo, S.J., Situational judgment tests: From measures of situational judgment to measures of general domain knowledge (2016) Industrial and Organizational Psychology, 9 (1), pp. 3-22;
London, M., Organizational assistance in career development (2002) Work careers: A developmental perspective, pp. 323-345. , Feldman, D.C. (eds) San Francisco: Jossey-Bass;
London, M., Smither, J.W., Feedback orientation, feedback culture, and the longitudinal performance management process (2002) Human Resource Management Review, 12 (1), pp. 81-100;
Matsuo, M., How does managerial coaching affect individual learning? The mediating roles of team and individual reflexivity (2018) Personnel Review, 47 (1), pp. 118-132;
McIver, J., Carmines, E.G., (1981) Unidimensional scaling (No 24), , Sage;
Milner, J., Milner, T., McCarthy, G., A Coaching Culture Definition: An Industry-Based Perspective From Managers as Coaches (2020) The Journal of Applied Behavioral Science, 56 (2), pp. 237-254;
Murphy, M., (2012) Hiring for Attitude: A Revolutionary Approach to Recruiting and Selecting People with Both Tremendous Skills and Superb Attitude, , New York: McGraw-Hill;
Ogilvie, B.C., Tutko, T.A., (1966) Problem athletes and how to handle them, , London: Pelham Books;
Park, S., Yang, B., McLean, G.N., An Examination of Relationships between Managerial Coaching and Employee Development (2008) Academy of Human Resource Development Conference, , 2008, Panama City, FL;
Podsakoff, P.M., MacKenzie, S.B., Podsakoff, N.P., Sources of method bias in social science research and recommendations on how to control it (2012) Annual Review of Psychology, 63, pp. 539-569;
Pousa, C., Mathieu, A., Is managerial coaching a source of competitive advantage? Promoting employee self- regulation through coaching (2015) Coaching: An International Journal of Theory, Research and Practice, 8 (1), pp. 20-35;
Revelle, W., (2018) Using the psych package to generate and test structural models, , https://mran.microsoft.com/snapshot/2019-01-10/web/packages/psych/vignettes/psych_for_sem.pdf;
Ryan, A.M., Brutus, S., Greguras, G.J., Hakel, M.D., Receptivity to assessment-based feedback for management development (2000) Journal of Management Development, 19 (4), pp. 252-276;
Ryan, A.M., Ployhart, R.E., A century of selection (2014) Annual Review of Psychology, 65, pp. 693-717;
Saleh, A., Watson, R., Business excellence in a volatile, uncertain, complex and ambiguous environment (BEVUCA) (2017) The TQM Journal, 29 (5), pp. 705-724;
Sawyer, J.E., Goal and process clarity: Specification of multiple constructs of role ambiguity and a structural equation model of their antecedents and consequences (1992) Journal of Applied Psychology, 77 (2), pp. 130-142;
Shannahan, K.L., Bush, A.J., Shannahan, R.J., Are your salespeople coachable? How salesperson coachability, trait competitiveness, and transformational leadership enhance sales performance (2013) Journal of the Academy of Marketing Science, 41 (1), pp. 40-54;
Shannahan, K.L., Shannahan, R.J., Bush, A.J., Salesperson coachability: what it is and why it matters (2013) Journal of Business & Industrial Marketing, 28 (5), pp. 411-420;
Sijtsma, K., On the use, the misuse, and the very limited usefulness of Cronbach's alpha (2009) Psychometrika, 74 (1), p. 107;
Sony, M., Mekoth, N., The relationship between emotional intelligence, frontline employee adaptability, job satisfaction and job performance (2016) Journal of Retailing and Consumer Services, 30, pp. 20-32;
Steelman, L.A., Levy, P.E., Snell, A.F., The feedback environment scale: Construct definition, measurement, and validation (2004) Educational and Psychological Measurement, 64 (1), pp. 165-184;
Thacker, R.A., Wayne, S.J., An examination of the relationship between upward influence tactics and assessments of promotability (1995) Journal of Management, 21 (4), pp. 739-756;
Theeboom, T., Beersma, B., van Vianen, A.E., Does coaching work? A meta-analysis on the effects of coaching on individual level outcomes in an organizational context (2014) The Journal of Positive Psychology, 9 (1), pp. 1-18;
Tutko, T.A., Richards, J.W., (1971) The Psychology of Coaching, , Boston, MA: Allyn and Bacon;
Viladrich, C., Angulo-Brunet, A., Doval, E., A journey around alpha and omega to estimate internal consistency reliability (2017) Annals of Psychology, 33 (3), pp. 755-782;
Whitaker, B.G., Dahling, J.J., Levy, P., The development of a feedback environment and role clarity model of job performance (2007) Journal of Management, 33 (4), pp. 570-591},
author = {Weiss, J A and Merrigan, M},
doi = {10.24384/kfmw-ab52},
issn = {17418305 (ISSN)},
journal = {International Journal of Evidence Based Coaching and Mentoring},
keywords = {adaptability,coachability,coachee,coaching,feedback},
language = {English},
number = {1},
pages = {121--136},
publisher = {Oxford Brookes University},
title = {{Employee Coachability: New Insights to Increase Employee Adaptability, Performance, and Promotability in Organizations}},
url = {https://www.scopus.com/inward/record.uri?eid=2-s2.0-85100662726&doi=10.24384%2Fkfmw-ab52&partnerID=40&md5=3b2c3f7357a78b8ddb87e795bfda4b6f},
volume = {19},
year = {2021}
}
@article{Sultan2025,
abstract = {Utilizing time-lagged data from 404 employees in the manufacturing sector of an underdeveloped country and grounded in the S–O-R theory, this paper adopts a holistic perspective to explore the synergies among workplace spirituality, green leadership, and employee adaptability, elucidating their collective impact on cultivating a sustainable and creative workforce. PLS-SEM analysis revealed noteworthy findings, confirming direct and indirect relationships between Green Leadership and Green Creativity. However, the moderating influence of Workplace Spirituality was not substantiated. These findings will help the literature to determine what factors can drive green creativity at the individual level that's still largely unexplored, in particular WS and employee adaptability as key individual-level determinants. This research provides new insights into green leadership interaction and the actors behind sustainable workforce practices and advances existing knowledge of employee-directed environmental initiatives. {\textcopyright} The Author(s) 2025.},
address = {Foundation University, Islamabad, Pakistan},
annote = {Cited By :1

Export Date: 28 August 2025

Correspondence Address: Hussain, S.; Foundation UniversityPakistan; email: sajjad.hussain@fui.edu.pk

References: Abbas, S., Isaac, N., Zia, M., Zakar, R., Fischer, F., Determinants of women's empowerment in Pakistan: evidence from Demographic and Health Surveys, 2012–13 and 2017–18 (2021) BMC Pub Health, 21, pp. 1-14; 
Abualigah, A., Badar, K., Does spiritual leadership promote employees' green creativity? The mediating effect of green work engagement (2024) J Organ Eff: People Perform;
Afsar, B., Rehman, M., The relationship between workplace spirituality and innovative work behavior: the mediating role of perceived person–organization fit (2015) J Manag, Spiritual Relig, 12 (4), pp. 329-353;
Afsar, B., Badir, Y., Kiani, U.S., Linking spiritual leadership and employee pro-environmental behavior: the influence of workplace spirituality, intrinsic motivation, and environmental passion (2016) J Environ Psychol, 45, pp. 79-88;
Andrade, C., The inconvenient truth about convenience and purposive samples (2021) Ind J Psychol Med, 43 (1), pp. 86-88;
Arici, H.E., Uysal, M., Leadership, green innovation, and green creativity: a systematic review (2022) Serv Ind J, 42 (5-6), pp. 280-320;
Ashmos, D.P., Duchon, D., Spirituality at work: a conceptualization and measure (2000) J Manag Inq, 9 (2), pp. 134-145;
Awan, F.H., Dunnan, L., Jamil, K., Gul, R.F., Stimulating environmental performance via green human resource management, green transformational leadership, and green innovation: a mediation-moderation model (2023) Environ Sci Pollut Res, 30 (2), pp. 2958-2976;
Bagozzi, R.P., Yi, Y., Phillips, L.W., Assessing construct validity in organizational research (1991) Adm Sci Q, 36 (3), p. 421;
Basadur, M., Organizational development interventions for enhancing creativity in the workplace (1997) J Creat Behav, 31 (1), pp. 59-72;
Bass, B.M., (1985) Leadership and performance beyond expectations, , New York City, Free press New York;
Behr, D., Assessing the use of back translation: the shortcomings of back translation as a quality testing method (2017) Int J Soc Res Methodol, 20 (6), pp. 573-584;
Cao, S., Xu, P., Qalati, S.A., Wu, K., Impact of employee environmental concerns on sustainable practices: investigating Organizational commitment and job satisfaction (2024) Sustainability, 16 (13), p. 5823;
Chang, S.-J., van Witteloostuijn, A., Eden, L., From the editors: common method variance in international business research (2010) J Int Bus Stud, 41 (2), pp. 178-184;
Chen, L., Qalati, S.A., Fan, M., Effects of sustainable innovation on stakeholder engagement and societal impacts: the mediating role of stakeholder engagement and the moderating role of anticipatory governance (2024) Sustain Dev;
Chua, B.L., Han, H., Green hotels: the state of green hotel research and future prospects (2022) J Travel Tour Mark, 39 (5), pp. 465-483;
Fu, H., Ye, B.H., Xu, X., The cross-level effect of shared leadership on tourism employee proactive behavior and adaptive performance (2020) Sustainability;
Garg, N., Workplace spirituality and employee well-being: an empirical exploration (2017) J Human Values, 23 (2), pp. 129-147;
Gu, F., Liu, J., Environmentally specific servant leadership and employee workplace green behavior: moderated mediation model of green role modeling and employees' perceived CSR (2022) Sustainability;
Hair, J.F., Howard, M.C., Nitzl, C., Assessing measurement model quality in PLS-SEM using confirmatory composite analysis (2020) J Bus Res;
Hair, J.F., Risher, J.J., Sarstedt, M., Ringle, C.M., When to use and how to report the results of PLS-SEM (2019) Eur Bus Rev, 31 (1), pp. 2-24;
Haldorai, K., Kim, W.G., Chang, H.S., Li, J.J., Workplace spirituality as a mediator between ethical climate and workplace deviant behavior (2020) Int J Hosp Manag, 86, p. 102372;
Hasan, H., Astuti, S., Tri, W.A., Iqbal, M., Impact of organizational culture on employee engagement and employee performance: a stimuli-organism-response approach (2020) Wacana J Soc Humanit Stud, 23 (4), pp. 235-247;
Henseler, J., Ringle, C.M., Sarstedt, M., A new criterion for assessing discriminant validity in variance-based structural equation modeling (2015) J Acad Mark Sci, 43 (1), pp. 115-135;
Huang, L., Guo, Z., Deng, B., Wang, B., Unlocking the relationship between environmentally specific transformational leadership and employees' green behaviour: a cultural self-representation perspective (2023) J Clean Prod, 382, p. 134857;
Hunsaker, W.D., Ding, W., Workplace spirituality and innovative work behavior: the role of employee flourishing and workplace satisfaction (2022) Empl Relat Int J, 44 (6), pp. 1355-1371;
Hunsaker, W.D., Ding, W., Workplace spirituality and innovative work behavior: the role of employee flourishing and workplace satisfaction (2022) Empl Relat Int J, 44 (6), pp. 1355-1371;
Huntsman, D., Greer, A., Murphy, H., Li, X., The effects of empowerment at multiple leadership levels in the fire service: a moderated mediation model (2022) Int J Emerg Serv, 11 (2), pp. 338-360;
Hussain, S., Shahzad, K., Role of supervisor's organizational embodiment and organizational identification on LMX and job performance relationship: a test of moderated-mediation model (2018) J Manag Sci, 5 (1), pp. 18-37;
Hussain, S., Shahzad, K., The effects of supervisor's organizational embodiment and organizational identification on the LMX-creativity relationship (2019) South Asian J Manag Sci, 13 (2), pp. 99-115;
Hussain, S., Shahzad, K., Khan, K., Ahmad, I., Moderating role of Islamic work ethics and mediating role of organizational identification on leader-member exchange and citizenship behavior relationship: A test of moderated mediation model (2018) J Islamic Bus Manag;
(2018), Hussain S. Moderating Role of Supervisors Organizational Embodiment on Leader-Member Exchange and Employees Attitudinal and Behavioral Outcomes Relationships through Organizational Identification: A Test of Moderated Mediation Model Using Social Identity Theory. PhD Dissertation, Riphah International University, Islamabad, Pakistan; Iqbal, Q., Ahmad, N.H., Ahmad, B., Enhancing sustainable performance through job characteristics via workplace spirituality: a study on SMEs (2021) J Sci Technol Policy Manag, 12 (3), pp. 463-490;
Iqbal, U.B., Sarmad, M., Hussain, S., Jalil, A., Analyzing Project Organizational Culture through Workplace Incivility and Ostracism under Mediating and Moderating Mechanisms (2021) Ilkogretim Online, 20 (4);
Javaid, M., Kumari, K., Khan, S.N., Jaaron, A.A.M., Shaikh, Z., Leader green behavior as an outcome of followers' critical thinking and active engagement: the moderating role of pro-environmental behavior (2023) Leadersh Org Dev J, 44 (2), pp. 218-239;
Le, H.N., Pham, T.-A.N., Pham, T.N., The transformative outcomes of frontline employee adaptability for service value co-creation: a study of the banking sector (2022) Int J Bank Mark, 40 (3), pp. 401-424;
Li, C., Hassan, H., Murad, M., Mirza, F., Role of green dynamic capabilities on environmental and social innovation behavior: mediating of green creativity and moderating of innovation proclivity (2023) Sustainability, 15 (20), p. 14996;
Li, W., Bhutto, T.A., Xuhui, W., Maitlo, Q., Zafar, A.U., Ahmed Bhutto, N., Unlocking employees' green creativity: The effects of green transformational leadership, green intrinsic, and extrinsic motivation (2020) J Clean Prod, 255, p. 120229;
Liao, Z., Zhang, M., The influence of responsible leadership on environmental innovation and environmental performance: the moderating role of managerial discretion (2020) Corp Soc Responsib Environ Manag, 27 (5), pp. 2016-2027;
Maden-Eyiusta, C., Yalabik, Z.Y., Nakiboglu, M.A.B., The impact of support on employees' adaptive behavior: a moderated mediation model (2022) J Manag Psychol, 37 (2), pp. 153-169;
Majeed, A., Ahmed, I., Rasheed, A., Investigating influencing factors on consumers' choice behavior and their environmental concerns while purchasing green products in Pakistan (2022) J Environ Planning Manage, 65 (6), pp. 1110-1134;
Mittal, S., Dhar, R.L., Effect of green transformational leadership on green creativity: a study of tourist hotels (2016) Tour Manag;
Nadeem, S., Tayyab, Z., The interplay between national cultural dimensions and components of a performance management system: a qualitative study from Pakistan (2021) Can J Adm Sci Rev/ Can Des Sci de l'Adm, 38 (1), pp. 53-67;
Neves, P., van Dam, K., Facilitating change: the role of adaptability and LMX for change support (2024) J Appl Behav Sci;
Norton, T.A., Parker, S.L., Zacher, H., Ashkanasy, N.M., Employee green behavior: a theoretical framework, multilevel review, and future research agenda (2015) Organ Environ, 28 (1), pp. 103-125;
Obregon, S.L., Lopes, L.F.D., Kaczam, F., da Veiga, C.P., da Silva, W.V., Religiosity, spirituality and work: a systematic literature review and research directions (2022) J Bus Ethics, 179 (2), pp. 573-595;
{\"{O}}ğretmenoğlu, M., Akova, O., G{\"{o}}ktepe, S., The mediating effects of green organizational citizenship on the relationship between green transformational leadership and green creativity: evidence from hotels (2022) J Hosp Tourism Insights, 5 (4), pp. 734-751;
Peng, J., Yang, X., Huan, T.-C., The effects of empowering leadership on employee adaptiveness in luxury hotel services: Evidence from a mixed-methods research (2022) Int J Hosp Manag, 101, p. 103113;
Ployhart, R.E., Bliese, P.D., Individual adaptability (I-ADAPT) theory: conceptualizing the antecedents, consequences, and measurement of individual differences in adaptability (2006) Understanding adaptability: a prerequisite for effective performance within complex environments, 6, pp. 3-39. , Burke C.S., Pierce L.G., Salas E., (eds), Bingley, Emerald Group Publishing Limited;
Podsakoff, P.M., MacKenzie, S.B., Lee, J.Y., Podsakoff, N.P., Common method biases in behavioral research: a critical review of the literature and recommended remedies (2003) J Appl Psychol, 88 (5), pp. 879-903;
Qalati, S.A., Linking managerial ties and organizations sustainability outcomes via knowledge management and business model innovation: the role of environmental turbulence (2024) Int Stud Manag Organ;
Qalati, S.A., Barbosa, B., Ibrahim, B., Factors influencing employees' eco-friendly innovation capabilities and behavior: the role of green culture and employees' motivations (2023) Environ Dev Sustain;
Qalati, S.A., Siddiqui, F., Magni, D., Senior management's sustainability commitment and environmental performance: revealing the role of green human resource management practices (2024) Bus Strateg Environ, 33 (8), pp. 8965-8977;
Qalati, S.A., Siddiqui, F., Wu, Q., The effect of environmental ethics and spiritual orientation on firms' outcomes: the role of senior management orientation and stakeholder pressure (2024) Humanit Soc Sci Commun, 11 (1), pp. 1-15;
Qalati, S.A., Tajeddini, K., Gamage, T.C., How knowledge spillover entrepreneurship influences the adoption of social media and customer relationship management (2024) Knowl Process Manag;
Qiu, H., Wang, X., Wu, M.Y., Wei, W., Morrison, A.M., Kelly, C., The effect of destination source credibility on tourist environmentally responsible behavior: an application of stimulus-organism-response theory (2023) J Sustain Tour, 31 (8), pp. 1797-1817;
Ren, S., Tang, G., Jackson, S.E., Green human resource management research in emergence: a review and future directions (2018) Asia Pacific J Manag;
Salem, N.H., Ishaq, M.I., Yaqoob, S., Raza, A., Zia, H., Employee engagement, innovative work behaviour, and employee wellbeing: do workplace spirituality and individual spirituality matter? (2023) Bus Eth, Environ Responsib, 32 (2), pp. 657-669;
Sarmad, M., Qayyum, A., Shafi, M., Hussain, S., Rehman, S.U., Investigating moderating role of emotional intelligence among counterproductive work behavior, work interference and negative emotions in development sector of Pakistan (2021) Manag Sci Lett, 11 (4), pp. 1093-1100;
Sarooghi, H., Libaers, D., Burkemper, A., Examining the relationship between creativity and innovation: a meta-analysis of organizational, cultural, and environmental factors (2015) J Bus Ventur, 30 (5), pp. 714-731;
Saxena, A., Prasad, A., Exploring the influence of dimensions of workplace spirituality on innovative work behaviour: role of sense of God (2023) Int J Eth Syst, 39 (2), pp. 183-212;
Schulze, J.H., Pinkow, F., Leadership for organizational adaptability: how enabling leaders create adaptive space (2020) Adm Sci, 10 (3), p. 37;
Serrano, T., Aparcana, S., Bakhtiari, F., Laurent, A., Contribution of circular economy strategies to climate change mitigation: generic assessment methodology with focus on developing countries (2021) J Ind Ecol, 25 (6), pp. 1382-1397;
Shah, S.H.A., Fahlevi, M., Jamshed, K., Aman, N., Rafiq, N., Jermsittiparsert, K., Aljuaid, M., Sustaining the earth: unraveling the synergy of workplace spirituality, responsible leadership, and pro-environmental behavior in Pakistan's SMEs (2023) Psychol Res Behav Manag, 16, pp. 3075-3093;
Shah, S.H.A., Fahlevi, M., Jamshed, K., Aman, N., Rafiq, N., Jermsittiparsert, K., Aljuaid, M., Sustaining the earth: Unraveling the synergy of workplace spirituality, responsible leadership, and pro-environmental behavior in Pakistan's SMEs (2023) Psychol Res Behav Manag, 16, pp. 3075-3093;
Shahzad, K., Raja, U., Hashmi, S.D., Impact of Big Five personality traits on authentic leadership (2021) Leadersh Org Dev J, 42 (2), pp. 208-218;
Shahzady, R., Assessing the impact of sustainable practices on hotel industry performance: a study of eco-friendly hotels in Pakistan (2023) In International Journal of Hospitality and Tourism;
Sony, M., Mekoth, N., Employee adaptability skills for Industry 4.0 success: a road map (2022) Prod Manuf Res, 10 (1), pp. 24-41;
Supriharyanti, E., Sukoco, B.M., Organizational change capability: a systematic review and future research directions (2023) Manag Res Rev, 46 (1), pp. 46-81;
Wang Tuan, L.T., Environmentally-specific servant leadership and green creativity among tourism employees: dual mediation paths (2020) J Sustain Tour, 28 (1), pp. 86-109;
Wang, H.J., Demerouti, E., Le Blanc, P., Transformational leadership, adaptability, and job crafting: the moderating role of organizational identification (2017) J Vocat Behav, 100, pp. 185-195;
Wang, K., Wang, Y., Huang, X., Revisiting the proven relationship of green leadership, green education, and green finance with sustainable development goal 3 in the context of China: does public health expenditure really mediate the relationship? (2023) Environ Sci Pollut Res, 30 (51), pp. 111256-111269;
Xia, Y., Liu, Y., Han, C., Gao, Y., Lan, Y., How does environmentally specific servant leadership fuel employees' low-carbon behavior? The role of environmental self-accountability and power distance orientation (2022) Int J Environ Res Pub Health, 19 (5), p. 3025. , 1:CAS:528:DC%2BB38Xnt1Sntr8%3D;
Yang, F., Gao, L., Corporate environmental responsibility and employees' pro-environmental behaviors at work: insights from organizational identification and workplace spirituality perspective (2022) J Environ Plan Manage, 66 (2), pp. 400-423;
Yin, Y., Strategic management of companies' adaptive behavior (2023) Manag Decis Econ, 44 (2), pp. 1029-1039;
Younis, Z., Hussain, S., Green transformational leadership: bridging the gap between green HRM practices and environmental performance through green psychological climate (2023) Sustain Futures, 6, p. 100140;
Zhang, L., Shah, K.A.M., Can CSR influence Chinese consumers' intention to purchase jewelry ethically? The moderating effect of eWOM based on the SOR model (2024) Asian J Bus Eth, 13, pp. 1-20;
Zhang, Y., Du, J., Boamah, K.B., Green climate and pro-environmental behavior: addressing attitude-behavior gaps towards promoting sustainable development (2023) Sustain Dev, 31 (4), pp. 2428-2445;
Zhong, J., Shao, X., Xiao, H., Yang, R., An, X., The research on the green leadership: a systematic review and theoretical framework (2023) Environ Dev Sustain;
Zhou, J., Wu, Z., Does green imprinting affect green entrepreneurial behaviors? The application of imprinting theory and stimulus-organism-response theory (2025) Bus Strateg Environ, 34, p. 242;
Zhou, Q., Zheng, X., Socially responsible human resource management and employee green behavior at work: the role of learning goal orientation and moral identity (2023) Int J Human Resour Manag;
Kardoyo, K., Feriady, M., Farliana, N., Nurkhin, A., Influence of the green leadership toward environmental policies support (2020) The Journal of Asian Finance, Economics and Business, 7 (11), pp. 459-467;
Petchsawang, P., Duchon, D., Measuring workplace spirituality in an Asian context (2009) Human resource development international, 12 (4), pp. 459-468;
Han, Z., Ni, M., Huang, M., Bao, Z., Environmentally-special responsible leadership and employee green creativity: The role of green job autonomy and green job resource adequacy (2025) Journal of Cleaner Production;
Zhang, J., Liang, G., Feng, T., Yuan, C., Jiang, W., Green innovation to respond to environmental regulation: how external knowledge adoption and green absorptive capacity matter? (2020) Business Strategy and the Environment, 29 (1), pp. 39-53},
author = {Sultan, M and Hussain, S},
doi = {10.1007/s43621-025-00971-x},
issn = {26629984 (ISSN)},
journal = {Discover Sustainability},
keywords = {Employees adaptability,Green creativity,Green leadership,Sustainability,Work spirituality,employment,holistic approach,knowledge,leadership,manufacturing,sustainability,theoretical study,workplace},
language = {English},
number = {1},
publisher = {Springer Nature},
title = {{Towards a sustainable workforce: integrating workplace spirituality, green leadership, and employee adaptability for green creativity}},
url = {https://www.scopus.com/inward/record.uri?eid=2-s2.0-105003171984&doi=10.1007%2Fs43621-025-00971-x&partnerID=40&md5=337eb518dff012b3bb8321c84b9b9eb6},
volume = {6},
year = {2025}
}
@article{Hessari2024,
abstract = {In the evolving digital work environment, the rising prevalence of generative AI tools presents a complex challenge for practitioners: deciding whether to allow or restrict their use in organizational settings. Our research contributes to expanding the broaden-and-build theory and the job demands-resources model (JD-R) within the context of generative AI tools usage. This study investigates the impact of generative AI tools on employees' perceived work overload, focusing on the mediating role of employee adaptability. Utilizing a survey of 307 employees and Structural Equation Modeling (SEM) techniques, findings show that generative AI tools usage by employees not only directly reduces perceived work overload but also significantly boosts employee adaptability, further decreasing perceived work overload. This highlights the dual benefits of generative AI tools in the workplace, offering valuable insights for managers on consciously integrating these technologies to enhance adaptability and reduce workload stress. {\textcopyright} 2024 International Association for Computer Information Systems.},
address = {Department of Business Information Technology, Pamplin College of Business, Virginia Tech, Blacksburg, VA, United States},
annote = {Cited By :7

Export Date: 28 August 2025

Correspondence Address: Hessari, H.; Department of Business Information Technology, Pamplin Hall, 880 West Campus Drive, United States; email: hassanhessari@vt.edu

References: Feuerriegel, S., Hartmann, J., Janiesch, C., Zschech, P., Generative AI (2024) Bus Inf Syst Eng, 66 (1), pp. 111-126; 
(2022) Medium, , https://pub.towardsai.net/generative-ai-and-future-c3b1695876f2, accessed 2024;
Bankins, S., Ocampo, A.C., Marrone, M., Restubog, S.L.D., Woo, S.E., A multilevel review of artificial intelligence in organizations: implications for organizational behavior research and practice (2024) J Org Behav, 45 (2), pp. 159-182;
(2023), https://www.mckinsey.com/capabilities/mckinsey-digital/our-insights/the-economic-potential-of-generative-ai-the-next-productivity-frontier#business-and-society, McKinsey & Company, accessed 2024; (2023), https://mitsloan.mit.edu/ideas-made-to-matter/how-generative-ai-can-boost-highly-skilled-workers-productivity, MIT Sloan School of Management, accessed 2024; Selenko, E., Bankins, S., Shoss, M., Warburton, J., Restubog, S.L.D., Artificial intelligence and the future of work: a functional-identity perspective (2022) Curr Dir Psych Sci, 31 (3), pp. 272-279;
Oesinghaus, A., Elshan, E., Sandvik, H.O., The future of work unleashed: generative AI's role in shaping knowledge workers' autonomous motivation (2024) Paper presented at: ECIS 2024 Proceedings, , Cyprus;
Rane, N., Role and challenges of ChatGPT, Gemini, and similar generative artificial intelligence in human resource management (2024) Stud Econ Bus Relat, 5 (1), pp. 11-23;
Landers, R.N., Behrend, T.S., Auditing the AI auditors: a framework for evaluating fairness and bias in high stakes AI predictive models (2023) Am Psychol, 78 (1), pp. 36-49;
How generative AI will transform knowledge work (2023) Harvard Business review, , https://hbr.org/2023/11/how-generative-ai-will-transform-knowledge-work, accessed 2024;
(2024), https://www.forbes.com/sites/forbesbusinessdevelopmentcouncil/2024/01/12/how-generative-ai-will-be-applied-to-the-enterprise-in-the-next-5-years/?sh=7c7a267367bf, Forbes, accessed 2024; (2024), https://www.forbes.com/sites/forbestechcouncil/2024/01/29/navigating-the-potential-of-generative-ai-in-the-business-landscape/?sh=117b90b3a2d8, Forbes, accessed 2024; How generative AI will change the way you use the web, from search to shopping (2023) The Wall Street Journal, , https://www.wsj.com/tech/ai/how-generative-ai-will-change-the-way-you-use-the-web-from-search-to-shopping-457c815f, accessed 2024;
Bakker, A.B., Demerouti, E., Job demands–resources theory: taking stock and looking forward (2017) J Occup Health Phychol, 22 (3), pp. 273-285;
Fredrickson, B.L., The role of positive emotions in positive psychology: the broaden-and-build theory of positive emotions (2001) Am Psychol, 56 (3), pp. 218-226;
Fredrickson, B.L., Huppert, F.A., Baylis, N., Keverne, B., The broaden–and–build theory of positive emotions. Philosophical transactions of the royal society of London series B (2004) Phil Trans R Soc Lond B, 359 (1449), pp. 1367-1377;
Cao, J., Song, Z., An incoming threat: the influence of automation potential on job insecurity (2024) Asia-Pac J Bus Adm, , ahead-of-print(ahead-of-print;
Baldassarre, M.T., Caivano, D., Nieto, B.F., Gigante, D., Ragone, A., The social impact of generative AI: an analysis on ChatGPT (2023) Proceedings of the 2023 ACM Conference on Information Technology for Social Good, , Lisbon, Portugal: Association for Computing Machinery;
Kadaruddin, K., Empowering education through generative AI: innovative instructional strategies for tomorrow's learners (2023) Int J Bus Law Educ, 4 (2), pp. 618-625;
Joskowicz, J., Slomovitz, D., Engineers' perspectives on the use of generative artificial intelligence tools in the workplace (2024) IEEE Eng Manag Rev, 51 (1), pp. 258-267;
Bandi, A., Adapa, P.V.S.R., Kuchi, Y.E.V.P.K., The power of generative AI: a review of requirements, models, input–output formats, evaluation metrics, and challenges (2023) Future Internet, 15 (8), p. 260;
Xanthopoulou, D., Bakker, A.B., Demerouti, E., Schaufeli, W.B., A diary study on the happy worker: how job resources relate to positive emotions and personal resources (2012) Eur J Work Org Phychol, 21 (4), pp. 489-517;
Zhai, X., Zhu, C.J., Zhang, M.M., Mapping promoting factors and mechanisms of resilience for performance improvement: the role of strategic human resource management systems and psychological empowerment (2023) Appl Phychol, 72 (3), pp. 915-936;
Rogala, A., Cieslak, R., Positive emotions at work and job crafting: results from two prospective studies (2019) Front Psychol, 10, p. 2786;
Malik, P., Measuring the impact of learning organization on proactive work behavior: mediating role of employee resilience (2023) Asia-Pac J Bus Adm, 15 (3), pp. 325-344;
Azaria, A., Azoulay, R., Reches, S., ChatGPT is a remarkable tool—for experts (2024) Data Intel, 6 (1), pp. 240-296;
Platt, M., Platt, D., Effectiveness of generative artificial intelligence for scientific content analysis (2023) 2023 IEEE 17th International Conference on Application of Information and Communication Technologies (AICT), , Baku, Azerbaijan:. p. 1–4;
Parikh, N.A., (2023) Empowering business transformation: the positive impact and ethical considerations of generative AI in software product management–a systematic literature review, , Hershey (PA), USA: IGI Global;
Bakker, A.B., Veldhoven, M., Xanthopoulou, D., Beyond the demand-control model (2010) J Pers Phychol, 9 (1), pp. 3-16;
Lee, S.-H., Shin, Y., Baek, S.I., The impact of job demands and resources on job crafting (2017) J Appl Bus Res (JABR), 33 (4), pp. 829-842;
Scholze, A., Hecker, A., Digital job demands and resources: digitization in the context of the job demands-resources model (2023) Int J Environ Res Public Health, 20 (16), p. 6581;
Mazzetti, G., Robledo, E., Vignoli, M., Topa, G., Guglielmi, D., Schaufeli, W.B., Work engagement: a meta-analysis using the job demands-resources model (2023) Psychol Rep, 126 (3), pp. 1069-1107;
Meyer, S.-C., H{\"{u}}nefeld, L., Challenging cognitive demands at work, related working conditions, and employee well-being (2018) Int J Environ Res Public Health, 15 (12), p. 2911;
Beer, P., Mulder, R.H., The effects of technological developments on work and their implications for continuous vocational education and training: a systematic review (2020) Front Psychol, 11, p. 11;
Prasad Agrawal, K., Towards adoption of generative AI in organizational settings (2023) J Comput Inf Syst, pp. 1-16;
Jo, H., Park, D.-H., Ai in the workplace: examining the effects of ChatGPT on information support and knowledge acquisition (2023) Int J Hum–Comput Int, pp. 1-16;
Brynjolfsson, E., Li, D., Raymond, L.R., Generative AI at work (2023) National Bureau of Economic Research Working Paper Series;
Jia, N., Luo, X., Fang, Z., Liao, C., When and how artificial intelligence augments employee creativity (2024) Acad Manag J, 67 (1), pp. 5-32;
Ooi, K.-B., Tan, G.-H., Al-Emran, M., The potential of generative artificial intelligence across disciplines: perspectives and future directions (2023) J Comput Inf Syst, pp. 1-32;
Aguinis, H., Beltran, J.R., Cope, A., How to use generative AI as a human resource management assistant (2024) Org Dyn, 53 (1), p. 101029;
Walkowiak, E., Task-interdependencies between generative AI and workers (2023) Econ Lett, 231, p. 111315;
Huo, M.-L., Jiang, Z., Work-role overload, work–life conflict, and perceived career plateau: the moderating role of emotional stability (2023) Hum Resour Manag, 62 (6), pp. 867-882;
Elshaer, I.A., Azazz, A.M.S., Ghaleb, M.M., Abdulaziz, T.A., Mansour, M.A., Fayyad, S., The impact of work-related ICT use on perceived injustice: exploring the effects of work role overload and psychological detachment (2024) J Open Innov Technol Mark Complex, 10 (1), p. 100208;
Mosquera, P., Soares, M.E., Dealing with work overload in the it industry (2024) Manag Decis, 62 (7), pp. 2111-2135;
Wang, K., Yang, B., Wu, C., Zheng, L., The moderation of satisfaction with working conditions in the association between workload and mental health among healthcare workers collecting test samples in the post-covid-19 era (2023) Front Public Health, 11, p. 1106299;
Wong, A.H.K., Cheung, F., The impacts of work-from-home goal alignment on employee well-being and turnover intentions: the mediating role of work engagement (2024) Asian J Bus Ethics, 13 (1), pp. 87-107;
Centenaro, A.P.F.C., Silva, R., Franco, G.P., Cardoso, L.S., Spagnolo, L., Bonow, C.A., Costa, M., Gallina, K., Repercuss{\~{o}}es f{\'{i}}sicas e psicol{\'{o}}gicas na sa{\'{u}}de de trabalhadores de enfermagem em unidades COVID-19: pesquisa de m{\'{e}}todos mistos (2023) Rev Latino-Am Enfermagem, 31, p. e4001;
Rotenstein, L.S., Brown, R., Sinsky, C., Linzer, M., The association of work overload with burnout and intent to leave the job across the healthcare workforce during covid-19 (2023) J GEN Intern MED, 38 (8), pp. 1920-1927;
Rasool, T., Warraich, N.F., Sajid, M., Examining the impact of technology overload at the workplace: a systematic review (2022) Sage Open, 12 (3). , 21582440221114320;
Anam, A.K., Widiastuti, A., Rofiq, F., Workplace spirituality and job crafting: efforts to eliminate the impact of work overload (2020) J Manag Entrep Res, 1 (1), pp. 13-23;
Ganewatta, H., Hıroshıma, N., Impact of work overload as a job stressor on employees' intention to leave: the mediating effect of work-family conflict in a sri lankan apparel sector organisation (2023) J Bus Econ Finance, 12 (3), pp. 110-117;
Lerman, S.E., Eskin, E., Flower, D.J., George, E.C., Gerson, B., Hartenbaum, N., Hursh, S.R., Moore-Ede, M., Fatigue risk management in the workplace (2012) J Occup Environ Med, 54 (2), pp. 231-258;
Kolbj{\o}rnsrud, V., Designing the intelligent organization: six principles for human-ai collaboration (2024) Calif Manag Rev, 66 (2), pp. 44-64;
Baidoo-Anu, D., Owusu Ansah, L., Education in the era of generative artificial intelligence (ai): understanding the potential benefits of ChatGPT in promoting teaching and learning (2023) J AI, 7 (1), pp. 52-62;
Rakap, S., Chatting with gpt: enhancing individualized education program goal development for novice special education teachers (2023) J Spec Educ Technol, 39 (3), pp. 339-348;
Chuma, E.L., de Oliveira, G.G., Generative AI for business decision-making: a case of ChatGPT (2023) Manag Sci Bus Decis, 3 (1), pp. 5-11;
Bilgram, V., Laarmann, F., Accelerating innovation with generative AI: AI-augmented digital prototyping and innovation methods (2023) IEEE Eng Manag Rev, 51 (2), pp. 18-25;
Sundberg, L., Holmstr{\"{o}}m, J., Innovating by prompting: how to facilitate innovation in the age of generative AI (2024) Bus Horiz, 67 (5), pp. 561-570;
Jun{\c{c}}a Silva, A., Pinto, D., Training under an extreme context: the role of organizational support and adaptability on the motivation transfer and performance after training (2024) Pers Rev, 53 (3), pp. 743-770;
Hakeem, A.O., Exploring the role of dynamic environments on the firms' innovation performance: mediating roles of technology and market-sensing capability (2023) Int J Innov Mgt, 27 (6), p. 2350025;
Loughlin, E.M., Priyadarshini, A., Adaptability in the workplace: investigating the adaptive performance job requirements for a project manager (2021) Project Leadersh Soc, 2, p. 100012;
Xu, Q., Hou, Z., Zhang, C., Cui, Y., Hu, X., Influences of human, social, and psychological capital on career adaptability: net and configuration effects (2024) Curr Psychol, 43 (3), pp. 2104-2113;
Meah, M.R., Qin, H., ChatGPT: advocacy or opposition through mixed methods (2024) J Comput Inf Syst, pp. 1-16;
Lee, L., Mistry, T.G., Ponting, S.-A., Wang, X., Leung, X.Y., Be adaptive to stay: a multidimensional examination of career adaptability among hospitality employees (2023) J Hosp Tour Res, 47 (4), pp. NP33-NP46;
Collie, R., Guay, F., Martin, A.J., Caldecott-Davis, K., Granziera, H., Examining the unique roles of adaptability and buoyancy in teachers' work-related outcomes (2020) Teachers Teach, 26 (3-4), pp. 350-364;
Santilli, S., Valbusa, I., Rinaldi, B., Ginevra, M.C., Life satisfaction, courage, and career adaptability in a group of Italian workers (2024) Soc Sci, 13 (2), p. 106;
Abukhait, R., Bani-Melhem, S., Mohd Shamsudin, F., Do employee resilience, focus on opportunity, and work-related curiosity predict innovative work behaviour? The mediating role of career adaptability (2020) Int J Innov Mgt, 24 (7), p. 2050070;
Kodden, B., A model for recruiting, selection, and professional development (2020) The art of sustainable performance, , Cham: Springer,. In:,. p. XXI, 120;
Pluta, A., Rudawska, A., The role of the employees' individual resources in the perception of the work overload (2021) J Organ Change Manag, 34 (3), pp. 590-612;
Savinainen, M., Nyg{\aa}rd, C.-H., Ilmarinen, J., A 16-year follow-up study of physical capacity in relation to perceived workload among ageing employees (2004) Ergonomics, 47 (10), pp. 1087-1102;
Damman, M., Henkens, K., Gender differences in perceived workplace flexibility among older workers in the Netherlands: a brief report (2020) J Appl Gerontol, 39 (8), pp. 915-921;
Ziaei, M., Yarmohammadi, H., Moradi, M., Khandan, M., Level of workload and its relationship with job burnout among administrative staff (2015) Int J Occup Hyg, 7 (2), pp. 53-60;
Fakoor Saghih, A.M., Nosrati, S., The antecedents of job embeddedness and their effects on cyberloafing among employees of public universities in eastern iran (2021) Int J Islamic Middle East Finance Manag, 14 (1), pp. 77-93;
Wulf, V., Randall, D., Aal, K., Rohde, M., The personal is the political: internet filtering and counter appropriation in the Islamic republic of Iran (2022) Comput Supp Coop Work J, 31 (2), pp. 373-409;
Zoghbi-Manrique-de-Lara, P., Sharifiatashgah, M., The relationship between perceived crowding and cyberloafing in open offices at Iranian IT-based companies (2021) Cogn Tech Work, 23 (2), pp. 331-342;
Khorshidi, H., Mohammadi, A., Yousem, D.M., Abolghasemi, J., Ansari, G., Mirza-Aghazadeh-Attari, M., Acharya, U.R., Abbasian Ardakani, A., Application of ChatGPT in multilingual medical education: how does ChatGPT fare in 2023‘s Iranian residency entrance examination (2023) Inf Med Unlocked, 41, p. 101314;
Ebrahimian, M., Behnam, B., Ghayebi, N., Sobhrakhshankhah, E., ChatGPT in Iranian medical licensing examination: evaluating the diagnostic accuracy and decision-making capabilities of an AI-based model (2023) BMJ Health Care Inf, 30 (1), p. e100815;
Gautham, K.S., Pearlman, S., Do quality improvement projects require IRB approval? (2021) J Perinatol, 41 (6), pp. 1209-1212;
Van Selm, M., Jankowski, N.W., Conducting online surveys (2006) Qual Quant, 40 (3), pp. 435-456;
Braun, V., Clarke, V., Boulton, E., Davey, L., McEvoy, C., The online survey as a qualitative research tool (2021) Int J Soc Res Methodol, 24 (6), pp. 641-654;
Yue, Z., Zhang, R., Xiao, J., Social media use, perceived social support, and well-being: evidence from two waves of surveys peri- and post-COVID-19 lockdown (2024) J Soc Pers Relatsh, 41 (5), pp. 1279-1297;
Bowling, A., Mode of questionnaire administration can have serious effects on data quality (2005) J Public Health, 27 (3), pp. 281-291;
Banville, D., Desrosiers, P., Genet-Volet, Y., Translating questionnaires and inventories using a cross-cultural translation technique (2000) J Teach Phys Educ, 19 (3), pp. 374-387;
Bradley, C., Translation of questionnaires for use in different languages and cultures (2013) Handbook of psychology and diabetes, p. 438. , https://www.google.com/books/edition/Handbook_of_Psychology_and_Diabetes/NS_hAQAAQBAJ?hl=en%26gbpv=0, Taylor & Francis,. In:,. A guide to psychological measurement diabetes research and practice.,. p;
Perneger, T.V., Courvoisier, D.S., Hudelson, P.M., Gayet-Ageron, A., Sample size for pre-tests of questionnaires (2015) Qual Life Res, 24 (1), pp. 147-151;
Taherdoost, H., Validity and reliability of the research instrument; how to test the validation of a questionnaire/survey in a research (2016) Int J Academic Res Manag (IJARM), 5;
Af W{\aa}hlberg, A.E., Poom, L., An empirical test of nonresponse bias in internet surveys (2015) Basic Appl Soc Phychol, 37 (6), pp. 336-347;
Venkatesh, V., Thong, T., Xu, X., Consumer acceptance and use of information technology: extending the unified theory of acceptance and use of technology (2012) Mis Q, 36 (1), pp. 157-178;
Moore, J.E., One road to turnover: an examination of work exhaustion in technology professionals (2000) Mis Q, 24 (1), pp. 141-168;
Ahuja, M.K., Chudoba, K.M., Kacmar, C.J., McKnight, D.H., George, J.F., It road warriors: balancing work-family conflict, job autonomy, and work overload to mitigate turnover intentions (2007) Mis Q, 31 (1), pp. 1-17;
Griffin, M.A., Neal, A., Parker, S.K., A new model of work role performance: positive behavior in uncertain and interdependent contexts (2007) Acad Manag J, 50 (2), pp. 327-347;
Hessari, H., Daneshmandi, F., Busch, P., Smith, S., Mitigating cyberloafing through employee adaptability: the roles of temporal leadership, teamwork attitudes and competitive work environment (2024) Asia-Pac J Bus Adm;
Brown, T.A., (2015) Confirmatory factor analysis for applied research, , https://www.google.com/books/edition/Confirmatory_Factor_Analysis_for_Applied/tTL2BQAAQBAJ?hl=en%26gbpv=0, Guilford publications;
Hair, J.F., Matthews, L.M., Matthews, R.L., Sarstedt, M., Pls-sem or cb-sem: updated guidelines on which method to use (2017) Int J Multivar Data Anal, 1 (2), pp. 107-123;
Mia, M.M., Majri, Y., Rahman, I.K.A., Covariance based-structural equation modeling (CB-SEM) using amos in management research (2019) J Bus Manag, 21 (1), pp. 56-61;
Freeze, R., Raschke, R.L., An assessment of formative and reflective constructs in is research (2007) ECIS 2007 Proceedings, , Gallen, Switzerland;
Mustafa, M., Nordin, M., Razzaq, A., Structural equation modelling using amos: confirmatory factor analysis for taskload of special education integration program teachers (2020) Univers J Educ Res, 8 (1), pp. 127-133;
Lai, K., Estimating standardized SEM parameters given nonnormal data and incorrect model: methods and comparison (2018) Struct Equ Modeling: A Multidiscip J, 25 (4), pp. 600-620;
Rosseel, Y., Lavaan: an R package for structural equation modeling (2012) J Stat Soft, 48 (2), pp. 1-36;
Bolarinwa, O.A., Principles and methods of validity and reliability testing of questionnaires used in social and health science researches (2015) Niger Postgrad Med J, 22 (4), pp. 195-201;
Tavakol, M., Dennick, R., Making sense of Cronbach's Alpha (2011) Int J Med Educ, 2, pp. 53-55;
Ahmad, S., Zulkurnain, N., Khairushalimi, F., Assessing the validity and reliability of a measurement model in structural equation modeling (SEM) (2016) Br J Math Comput Sci, 15 (3), pp. 1-8;
Bono, R., Arnau, J., Alarc{\'{o}}n, R., Blanca, M.J., Bias, precision, and accuracy of skewness and kurtosis estimators for frequently used continuous distributions (2020) Symmetry, 12 (1), p. 19;
George, D., Mallery, P., (2010) SPSS for windows step by step: a simple study guide and reference 18.0 update, , Prentice Hall Press;
R{\"{o}}nkk{\"{o}}, M., Cho, E., An updated guideline for assessing discriminant validity (2022) Organl Res Methods, 25 (1), pp. 6-14;
Cable, D.M., DeRue, D.S., The convergent and discriminant validity of subjective fit perceptions (2002) J Appl Phychol, 87 (5), pp. 875-884;
Ab Hamid, M.R., Sami, W., Mohmad Sidek, M.H., Discriminant validity assessment: use of Fornell & Larcker criterion versus htmt criterion (2017) J Phys Conf Ser, 890 (1), p. 012163;
Henseler, J., Ringle, C.M., Sarstedt, M., A new criterion for assessing discriminant validity in variance-based structural equation modeling (2015) J Acad Mark Sci, 43 (1), pp. 115-135;
Podsakoff, P.M., MacKenzie, S.B., Lee, J.-Y., Podsakoff, N.P., Common method biases in behavioral research: a critical review of the literature and recommended remedies (2003) J Appl Phychol, 88 (5), pp. 879-903;
Fuller, C.M., Simmering, M.J., Atinc, G., Atinc, Y., Babin, B.J., Common methods variance detection in business research (2016) J Bus Res, 69 (8), pp. 3192-3198;
Pavlou, P.A., Liang, H., Xue, Y., Understanding and mitigating uncertainty in online exchange relationships: a principal-agent perspective (2007) Mis Q, 31 (1), pp. 105-136;
Gallagher, M.W., Brown, T.A., Introduction to confirmatory factor analysis and structural equation modeling (2013) Handbook of quantitative methods for educational research, pp. 289-314. , Teo T., (ed), Rotterdam: SensePublishers,. In:, editor., p;
Marsh, H.W., Muth{\'{e}}n, B., Asparouhov, T., L{\"{u}}dtke, O., Robitzsch, A., Morin, A.J.S., Trautwein, U., Exploratory structural equation modeling, integrating cfa and efa: application to students' evaluations of university teaching (2009) Struct Equ Modeling: A Multidiscip J, 16 (3), pp. 439-476;
Forza, C., Filippini, R., Tqm impact on quality conformance and customer satisfaction: a causal model (1998) Int J Prod Econ, 55 (1), pp. 1-20;
Marsh, H.W., Wen, Z., Hau, K.-T., Structural equation models of latent interactions: evaluation of alternative estimation strategies and indicator construction (2004) Psychol Methods, 9 (3), pp. 275-300;
Byrne, B.M., (1994) Structural equation modeling w},
author = {Hessari, H and Bai, A and Daneshmandi, F},
doi = {10.1080/08874417.2024.2417672},
issn = {08874417 (ISSN)},
journal = {Journal of Computer Information Systems},
keywords = {Demand resources,Employee adaptability,Generative adversarial networks,Generative artificial intelligence,Generative artificial intelligence (AI),Job demands,Language model,Large language model,Perceived work overload,Resource modelling,The broaden-and-build theory,The job demand-resource model,Work overloads,employee adaptability,large language models (LLMs),perceived work overload,the broaden-and-build theory,the job demands-resources model (JD-R)},
language = {English},
publisher = {Taylor and Francis Ltd.},
title = {{Generative AI: Boosting Adaptability and Reducing Workplace Overload}},
url = {https://www.scopus.com/inward/record.uri?eid=2-s2.0-85207838176&doi=10.1080%2F08874417.2024.2417672&partnerID=40&md5=46eac975a2b8294a8183243b6fa29f64},
year = {2024}
}
@article{Bjorck2024,
abstract = {Purpose: Work readiness and the ability to change how work is conducted are key dimensions of employability. This study focuses on alumni from the social psychiatric care (SPC) programme at University West in Trollh{\"{a}}ttan, Sweden. As their work readiness and work-changing abilities have not been studied to this point, the purpose was to explore the eventual main employability profiles in these alumni. Design/methodology/approach: Between 8th November 2022 and 2nd January 2023, 94 SPC alumni responded to the Employee Agility and Resilience Short Swedish Version Measurement Scale, consisting of five subscales that represent different employability features. Cluster analysis was used to explore eventual employability profiles in these alumni. Findings: Three clusters of SPC alumni with different employability profiles were identified. Cluster 1: Highly employable profile, which is represented by SPC alumni who scored high on each of the five employability features. Cluster 2: Employability with alliance-creating profile; this cluster comprise SPC alumni whose strengths lie in creating collegial relationships. Cluster 3: Employability with a strong social support profile, which comprise SPC alumni with a strong social backing at work. We discuss that SPC alumni of these employability profiles are variously equipped to (1) follow and develop how work is conducted in their fields and (2) adapt to changes at work. Originality/value: The study presents employability profiles of SPC alumni and offers valuable insights that could enhance the prospects of these alumni becoming a recognised occupation within the realms of psychiatry, social services, institutional work and community work. {\textcopyright} 2024, Ville Bj{\"{o}}rck, Britt Hedman Ahlstr{\"{o}}m and N{\'{o}}ra Kerekes.},
address = {Department of Health Sciences, University West, Trollh{\"{a}}ttan, Sweden},
annote = {Export Date: 28 August 2025

Correspondence Address: Bj{\"{o}}rck, V.; Department of Health Sciences, Sweden; email: ville.bjorck@hv.se

References: Akkermans, J., Donald, W.E., Jackson, D., Forrier, A., Are we talking about the same thing? The case for stronger connections between graduate and worker employability research (2023) Career Development International, 29 (1), pp. 80-92; 
Alavi, S., Abd Wahab, D., Muhamad, N., Arbab Shirani, B., Organic structure and organisational learning as the main antecedents of workforce agility (2014) International Journal of Production Research, 52 (21), pp. 6273-6295;
Allert, C., Dellkvist, H., Hjelm, M., Andersson, E.K., Nursing students' experiences of applying problem‐based learning to train the core competence teamwork and collaboration: an interview study (2022) Nursing Open, 9 (1), pp. 569-577;
Andr{\'{e}}n, U., Hedman Ahlstr{\"{o}}m, B., Kinnander, M., Kerekes, N., Skyvell Nilsson, M., Nunstedt, H., (2019) Utveckling av ett nytt yrke inom socialpsykiatrisk v{\aa}rd, , H{\"{o}}gskolan V{\"{a}}st, Trollh{\"{a}}ttan, The Development of a New Occupation within Social Psychiatric Care, University West, Trollh{\"{a}}ttan;
Azer, S.A., Interactions between students and tutor in problem-based learning: the significance of deep learning (2009) The Kaohsiung Journal of Medical Sciences, 25 (5), pp. 240-249;
Behr, D., Assessing the use of back translation: the shortcomings of back translation as a quality testing method (2017) International Journal of Social Research Methodology, 20 (6), pp. 573-584;
Billett, S., Promoting graduate employability: key goals, and curriculum and pedagogic practices for higher education (2022) Graduate Employability and Workplace-Based Learning Development, pp. 11-29. , Springer, Singapore;
Bj{\"{o}}rck, V., Taking issue with how the Work-integrated Learning discourse ascribes a dualistic meaning to graduate employability (2021) Higher Education, 82 (2), pp. 307-322;
Bj{\"{o}}rck, V., Willermark, S., Where is the ‘WIL' in Work-integrated Learning Research? (2024) Studies in Continuing Education, pp. 1-15;
Borg, J., Borg, N., Scott-Young, C.M., Naderpajouh, N., The work readiness–career resilience linkage: implications for project talent management (2021) International Journal of Managing Projects in Business, 14 (4), pp. 917-935;
Braun, T.J., Hayes, B.C., DeMuth, R.L.F., Taran, O.A., The development, validation, and practical application of an employee agility and resilience measure to facilitate organizational change (2017) Industrial and Organizational Psychology, 10 (4), pp. 703-723;
Carson, E., King, S., Papatraianou, L.H., Resilience among social workers: the role of informal learning in the workplace (2011) Practice, 23 (5), pp. 267-278;
Coll, R., Eames, R., Paku, L., Lay, M., Hodges, D., Bhat, R., Ram, S., Martin, A., An exploration of the pedagogies employed to integrate knowledge in work-integrated learning (2009) Journal of Co-operative Education and Internship, 43 (1), pp. 14-35;
Crisp, G., Higgs, J., Letts, W., The employability agenda (2019) Education for Employability (Volume 2): Learning for Future Possibilities, pp. 4-12. , Higgs, J., Letts, W. and Crisp, G., and,(Eds), BRILL, Leiden Boston;
Dalmaijer, E.S., Nord, C.L., Astle, D.E., Statistical power for cluster analysis (2022) BMC Bioinformatics, 23 (1), p. 205;
Dancey, C.P., Reidy, J., (2007) Statistics without Maths for Psychology, , Pearson education, New York;
Denton, D., Grenade, L., Connecting with clients: building therapeutic alliances with people who are incarcerated (2022) Psychotherapy and Counselling Journal of Australia, 10 (1), pp. 1-18;
Field, R., Teaching resilience and self-management skills: fostering student psychological wellbeing for future employability (2019) Education for Employability (Volume 2): Learning for Future Possibilities, pp. 237-246. , BRILL, Leiden Boston;
Freudenberg, B., Brimble, M., Cameron, C., WIL and generic skill development: the development of business students' generic skills through work-integrated learning (2011) Asia-Pacific Journal of Cooperative Education, 12 (2), pp. 79-93;
Fugate, M., Van der Heijden, B., De Vos, A., Forrier, A., De Cuyper, N., Is what's past prologue? A review and agenda for contemporary employability research (2021) The Academy of Management Annals, 15 (1), pp. 266-298;
Govender, P., Sivakumar, V., Application of k-means and hierarchical clustering techniques for analysis of air pollution: a review (1980-2019) (2020) Atmospheric Pollution Research, 11 (1), pp. 40-56;
Hossain, A., Kong, Y., Briggs, H., Laycock, K., Employability skills from employers' perspectives in indigenous contexts: empirical evidence (2022) Higher Education, Skills and Work-based Learning, 12 (6), pp. 1084-1107;
Jackson, D., Testing a model of undergraduate competence in employability skills and its implications for stakeholders (2014) Journal of Education and Work, 27 (2), pp. 220-242;
Juuj{\"{a}}rvi, S., Kallunki, E., Luostari, H., Ethical decision-making of social welfare workers in the transition of services: the ethics of care and justice perspectives (2020) Ethics and Social Welfare, 14 (1), pp. 65-83;
Luthans, F., Avolio, B.J., Avey, J.B., Norman, S.M., Positive psychological capital: Measurement and relationship with performance and satisfaction (2007) Personnel Psychology, 60 (3), pp. 541-572;
Mahajan, R., Gupta, P., Misra, R., Employability skills framework: a tripartite approach (2022) Education + Training, 64 (3), pp. 360-379;
Markstr{\"{o}}m, U., H{\"{o}}gstr{\"{o}}m, E., Fjellfeldt, M., Mental health supported accommodation services in a post-deinstitutionalised era. Experiences from Swedish service providers. Alter (2023) European Journal of Disability Research, 17 (3), pp. 39-56;
McAllister, M., McKinnon, J., The importance of teaching and learning resilience in the health disciplines: a critical review of the literature (2009) Nurse Education Today, 29 (4), pp. 371-379;
McDonald, G., Jackson, D., Wilkes, L., Vickers, M., Personal resilience in nurses and midwives: effects of a work-based educational intervention (2013) Contemporary Nurse, 45 (1), pp. 134-143;
Moudatsou, M., Stavropoulou, A., Philalithis, A., Koukouli, S., The role of empathy in health and social care professionals (2020) Healthcare, 8 (1), p. 26;
Perusso, A., Wagenaar, R., Electronic work-based learning (eWBL): a framework for trainers in companies and higher education (2023) Studies in Higher Education, pp. 1-17;
Rathee, V., Mittal, P., Employability skills among work ready professionals in higher education: mapping the field through bibliometric analysis with R studio (2024) Higher Education, Skills and Work-based Learning;
Ryan, J., Jones, S., Hayes, P., Turner, M., Building student resilience for graduate work readiness (2019) Employability via Higher Education: Sustainability as Scholarship, pp. 135-154. , Springer, Cham;
Salmen, K., Festing, M., Paving the way for progress in employee agility research: a systematic literature review and framework (2022) International Journal of Human Resource Management, 33 (22), pp. 4386-4439;
Taran, O., (2019) Training program effectiveness in building workforce agility and resilience, , Doctoral dissertation, Walden University;
Trede, F., McEwen, C., Early workplace learning experiences: what are the pedagogical possibilities beyond retention and employability? (2015) Higher Education, 69 (1), pp. 19-32;
Tsiolis, G., Siouti, I., Exploring biographies in a rapidly changing labor world (2023) Current Sociology, 71 (4), pp. 587-606},
author = {Bj{\"{o}}rck, V and {Hedman Ahlstr{\"{o}}m}, B and Kerekes, N},
doi = {10.1108/HESWBL-07-2024-0186},
issn = {20423896 (ISSN)},
journal = {Higher Education, Skills and Work-based Learning},
keywords = {Cluster analysis,Employability profiles,Social psychiatric care alumni,Work readiness,Work-changing ability},
language = {English},
number = {7},
pages = {96--109},
publisher = {Emerald Publishing},
title = {{Work readiness and Work-changing ability: exploring the employability profiles of a social psychiatric care graduate programme's alumni}},
url = {https://www.scopus.com/inward/record.uri?eid=2-s2.0-85208621887&doi=10.1108%2FHESWBL-07-2024-0186&partnerID=40&md5=b544f355cc2ea2ce73c4ecc6a2202e08},
volume = {15},
year = {2024}
}
@article{Ma2024,
abstract = {Although the use of generative artificial intelligence (AI) within organizations is becoming increasingly common, research on how to enhance employees' competitive advantage through generative AI use within organizations is very limited. Using a resource-based view model, this study investigates the relationship between generative AI use and employees' competitive advantage, as well as the moderating role of perceived organization support. From an analysis of data from 264 employees from 200 organizations, it is found that work-related generative AI use has a positive effect on employee boundary spanning, which contributes to employee competitive advantage. Secondly, work-related generative AI use also has a positive effect on employee agility, including employee resilience and employee adaptability, which further contributes to employee competitive advantage. However, work-related generative AI use has a positive effect on employee proactivity, while the effect of employee proactivity on employee competitive advantage is not significant. Thirdly, perceived organizational support can enhance the effect between employee boundary spanning and employee competitive advantage. However, it is interesting to observe that perceived organizational support enhances the effect between employee adaptability and employee competitive advantage, while weakening the effect between employee proactivity and employee competitive advantage. It does not exert a moderating effect between employee resilience and employee competitive advantage. These findings can help deepen the current understanding of the relationship between generative AI use in the organization and employee competitive advantage, and provide suggestions for business managers on how to use generative AI to improve employee competitive advantage. {\textcopyright} 2024 Elsevier Inc.},
address = {Shandong University of Finance and Economics, Jinan, 250014, China},
annote = {Cited By :5

Export Date: 28 August 2025

Correspondence Address: Hao, F.; Shandong University of Traditional Chinese MedicineChina; email: aifeifei0210@126.com

Funding details: Shanghai University of Finance and Economics, SUFE

Funding details: 2023RZB02021

Funding details: Natural Science Foundation of Shandong Province, ZR2024MG002

Funding details: Natural Science Foundation of Shandong Province

Funding details: Science and Technology Support Plan for Youth Innovation of Colleges and Universities of Shandong Province of China, 2023RW064

Funding details: Science and Technology Support Plan for Youth Innovation of Colleges and Universities of Shandong Province of China

Funding details: JNSX2023052

Funding text 1: This work was supported by Shandong Provincial Key R&D Plan (Soft Science) under Project No: 2023RZB02021; the General Program of Shandong Natural Science Foundation under Project No: ZR2024MG002; 2023 Higher Education Excellent Youth Innovation Team of Shandong Province under Project No: 2023RW064; 2023 International Cooperation Research Project of Shandong University of Finance and Economics under Project No: 04; and Jinan Municipal School Integration Development Strategy Project \u201CDigital Consumption and Manufacturing Digital Transformation Collaborative Innovation Center Construction\u201D under Project No: JNSX2023052.

References: Aguinis, H., Villamor, I., Ramani, R.S., MTurk research: review and recommendations (2021) J. Manag., 47 (4), pp. 823-837; 
Akter, S., Mccarthy, G., Sajib, S., Michael, K., Dwivedi, Y.K., D'Ambra, J., Shen, K.N., Algorithmic bias in data-driven innovation in the age of AI (2021) Int. J. Inf. Manag., 60;
Alavi, S., Abd Wahab, D., Muhamad, N., Shirani, B.A., Organic structure and organisational learning as the main antecedents of workforce agility (2014) Int. J. Prod. Res., 52 (21), pp. 6273-6295;
Ancona, D.G., Caldwell, D.F., Bridging the boundary: external activity and performance in organizational teams (1992) Adm. Sci. Q., 37 (4), pp. 634-665;
Arias-P{\'{e}}rez, J., V{\'{e}}lez-Jaramillo, J., Understanding knowledge hiding under technological turbulence caused by artificial intelligence and robotics (2022) J. Knowl. Manag., 26 (6), pp. 1476-1491;
Awamleh, F.T., Bustami, A.N., Examine the mediating role of the information technology capabilities on the relationship between artificial intelligence and competitive advantage during the COVID-19 pandemic (2022) SAGE Open, 12 (3);
Baham, C., Hirschheim, R., Issues, challenges, and a proposed theoretical core of agile software development research (2022) Inf. Syst. J., 32 (1), pp. 103-129;
Baranik, L.E., Roling, E.A., Eby, L.T., Why does mentoring work? The role of perceived organizational support (2010) J. Vocat. Behav., 76 (3), pp. 366-373;
Braun, T.J., Hayes, B.C., DeMuth, R.L.F., Taran, O.A., The development, validation, and practical application of an employee agility and resilience measure to facilitate organizational change (2017) Ind. Organ. Psychol. Perspect. Sci. Prac., 10 (4), pp. 702-722;
Cai, Z., Huang, Q., Liu, H.F., Wang, X.Y., Improving the agility of employees through enterprise social media: the mediating role of psychological conditions (2018) Int. J. Inf. Manag., 38 (1), pp. 52-63;
Chen, Q., Gong, Y.M., Lu, Y.B., Tang, J., Classifying and measuring the service quality of AI chatbot in frontline service (2022) J. Bus. Res., 145 (1), pp. 552-568;
Cheng, B., Lin, H.X., Kong, Y.R., Challenge or hindrance? How and when organizational artificial intelligence adoption influences employee job crafting (2023) J. Bus. Res., 164 (1);
Collins, C.J., Expanding the resource based view model of strategic human resource management (2021) Int. J. Hum. Resour. Manag., 32 (2), pp. 331-358;
Cooke, F.L., Cooper, B., Bartram, T., Wang, J., Mei, H.X., Mapping the relationships between high-performance work systems, employee resilience and engagement: a study of the banking industry in China (2019) Int. J. Hum. Resour. Manag., 30 (8), pp. 1239-1260;
D{\'{i}}az-Fern{\'{a}}ndez, M., L{\'{o}}pez-Cabrales, A., Valle-Cabrera, R., In search of demanded competencies: designing superior compensation systems (2013) Int. J. Hum. Resour. Manag., 24 (3), pp. 643-666;
Dutta, D., Mishra, S.K., Tyagi, D., Augmented employee voice and employee engagement using artificial intelligence-enabled chatbots: a field study (2023) Int. J. Hum. Resour. Manag., 34 (12), pp. 2451-2480;
Elbaz, A.M., Haddoud, M.Y., Shehawy, Y.M., Nepotism, employees' competencies and firm performance in the tourism sector: a dual multivariate and qualitative comparative analysis approach (2018) Tour. Manag., 67 (1), pp. 3-16;
Fang, Y.C., Dai, X.X., Zhang, X.D., An empirical study of the relationship between inclusive leadership and business model innovation (2021) Leadersh. Organ. Dev. J., 42 (3), pp. 480-494;
Faraj, S., Yan, A., Boundary work in knowledge teams (2009) J. Appl. Psychol., 94 (3), pp. 604-617;
Haenlein, M., Kaplan, A., A brief history of artificial intelligence: on the past, present, and future of artificial intelligence (2019) Calif. Manage. Rev., 61 (4), pp. 5-14;
He, C.Q., Teng, R.R., Song, J., Linking employees' challenge-hindrance appraisals toward AI to service performance: the influences of job crafting, job insecurity and AI knowledge (2023) Int. J. Contemp. Hosp. Manag., 36 (3), pp. 975-994;
Hossain, M.A., Agnihotri, R., Rushan, M.R.I., Rahman, M.S., Sumi, S.F., Marketing analytics capability, artificial intelligence adoption, and firms? Competitive advantage: evidence from the manufacturing industry (2022) Ind. Mark. Manag., 106 (1), pp. 240-255;
Hu, Q., Pan, Z., Can AI benefit individual resilience? The mediation roles of AI routinization and infusion (2023) J. Retail. Consum. Serv., 73 (1);
Hu, Q., Lu, Y.B., Pan, Z., Wang, B., How does AI use drive individual digital resilience? A conservation of resources (COR) theory perspective (2023) Behav. Inform. Technol., 42 (15), pp. 2654-2673;
Huang, D.L., Markovitch, D.G., Stough, R.A., Can chatbot customer service match human service agents on customer satisfaction? An investigation in the role of trust (2024) J. Retail. Consum. Serv., 76 (1);
Jaiswal, A., Arun, C.J., Varma, A., Rebooting employees: upskilling for artificial intelligence in multinational corporations (2022) Int. J. Hum. Resour. Manag., 33 (6), pp. 1179-1208;
Jia, N., Luo, X., Fang, Z., Liao, C., When and how artificial intelligence augments employee creativity (2023) Acad. Manage. J., 67 (1), pp. 5-32;
Jolly, P.M., Kong, D.T., Kim, K.Y., Social support at work: an integrative review (2021) J. Organ. Behav., 42 (2), pp. 229-251;
Kamprath, M., Mietzner, D., The impact of sectoral changes on individual competences: a reflective scenario-based approach in the creative industries (2015) Technol. Forecast. Soc. Change, 95 (1), pp. 252-275;
Kemp, A., Competitive advantages through artificial intelligence: toward a theory of situated AI (2023) Acad. Manage. Rev., 49 (3), pp. 618-635;
Kim, H.K., Kim, Y.H., Older workers' career adaptability and career success (2022) Balt. J. Manag., 17 (2), pp. 192-205;
Kong, H.Y., Yin, Z.H., Chon, K., Yuan, Y., Yu, J.H., How does artificial intelligence (AI) enhance hospitality employee innovation? The roles of exploration, AI trust, and proactive personality (2023) J. Hosp. Market. Manag., 33 (3), pp. 261-287;
Kraaijenbrink, J., Spender, J.C., Groen, A.J., The resource-based view: a review and assessment of its critiques (2010) J. Manag., 36 (1), pp. 349-372;
[truncated: 3,052,514 more chars]
